# Supplementary material for: A Microarray, Validation, and Gene-Enrichment Approach for Assessing Differentially Expressed Circulating miRNAs in Obese and Lean Heart Failure Patients: A Case–Control Study
Source: Int J Mol Sci. 2025 Sep 27;26(19):9475. doi: 10.3390/ijms26199475 (PMC12524949; doi:10.3390/ijms26199475)
Supplement: Supplementary file 1 [file ijms-26-09475-s001.zip]

Archive with 3 entries (3 files):
- S1_Table.pdf
- Supporting_information_2.xlsx
- Supporting_information_3.xlsx
