# Supplementary material for: A Microarray, Validation, and Gene-Enrichment Approach for Assessing Differentially Expressed Circulating miRNAs in Obese and Lean Heart Failure Patients: A Case–Control Study
Source: Int J Mol Sci. 2025 Sep 27;26(19):9475. doi: 10.3390/ijms26199475 (PMC12524949; doi:10.3390/ijms26199475)
Supplement: Supplementary file 1 [file ijms-26-09475-s001.zip › Supporting_information_2.xlsx]

## Sheet: HF-obese vs. HF-lean
ProbeID	ProbeName	TranscriptID	SequenceType	Organism	logFC	AveExpr	t	P.Value	adj.P.Val	B
20501298	MIMAT0000764_st	hsa-miR-339-5p	miRNA	Homo sapiens	0.791197	1.59564	4.68315	7.14597e-05	0.111502	0.501574
20501294	MIMAT0000761_st	hsa-miR-324-5p	miRNA	Homo sapiens	0.442252	0.915916	4.59409	9.07625e-05	0.111502	0.350323
20526172	MIMAT0028111_st	hsa-miR-7107-5p	miRNA	Homo sapiens	-0.592751	1.13655	-4.06962	0.000368352	0.30168	-0.549505
20502446	MIMAT0001631_st	hsa-miR-451a	miRNA	Homo sapiens	1.29434	2.73342	3.0412	0.00519438	0.542286	-2.29723
20517921	MIMAT0018089_st	hsa-miR-3667-5p	miRNA	Homo sapiens	-0.326088	0.969774	-3.59172	0.00129008	0.491488	-1.37157
20504549	MIMAT0022929_st	hsa-miR-758-5p	miRNA	Homo sapiens	0.36177	0.869509	3.53241	0.00150359	0.491488	-1.47288
20500154	MIMAT0000083_st	hsa-miR-26b-5p	miRNA	Homo sapiens	0.596381	1.11907	3.51939	0.0015549	0.491488	-1.49509
20522031	MIMAT0022489_st	hsa-miR-5696	miRNA	Homo sapiens	-0.275861	0.806258	-3.5082	0.00160029	0.491488	-1.51415
20519587	MIMAT0019866_st	hsa-miR-4738-5p	miRNA	Homo sapiens	-0.232935	0.723802	-3.43638	0.00192408	0.525273	-1.6363
20502235	MIMAT0001412_st	hsa-miR-18b-5p	miRNA	Homo sapiens	0.431391	1.17571	3.28372	0.00283628	0.542286	-1.89412
20515587	MIMAT0015037_st	hsa-miR-3163	miRNA	Homo sapiens	0.273514	0.905364	3.26394	0.00298145	0.542286	-1.92733
20517725	MIMAT0016896_st	hsa-miR-4268	miRNA	Homo sapiens	0.241516	0.716275	3.21018	0.00341283	0.542286	-2.01729
20512260	MIMAT0011775_st	hsa-miR-2276-3p	miRNA	Homo sapiens	-0.252298	0.878393	-3.1375	0.00409237	0.542286	-2.13826
20525462	MIMAT0027401_st	hsa-miR-6750-3p	miRNA	Homo sapiens	-0.252689	0.823624	-3.13336	0.00413476	0.542286	-2.14513
20500483	MIMAT0004568_st	hsa-miR-221-5p	miRNA	Homo sapiens	0.261637	0.781136	3.09032	0.00460099	0.542286	-2.21635
20518899	MIMAT0019039_st	hsa-miR-4503	miRNA	Homo sapiens	-0.27099	0.831737	-3.06246	0.00492908	0.542286	-2.26227
20517916	MIMAT0018085_st	hsa-miR-3663-3p	miRNA	Homo sapiens	-0.3907	1.0845	-3.06181	0.00493703	0.542286	-2.26335
20506852	MIMAT0005911_st	hsa-miR-1260a	miRNA	Homo sapiens	-0.337579	1.14553	-3.05652	0.0050019	0.542286	-2.27205
20500179	MIMAT0000096_st	hsa-miR-98-5p	miRNA	Homo sapiens	0.474665	0.963786	3.04512	0.00514443	0.542286	-2.29079
20500422	MIMAT0000244_st	hsa-miR-30c-5p	miRNA	Homo sapiens	1.26409	2.75397	3.63304	0.00115909	0.491488	-1.30085
20519655	MIMAT0019932_st	hsa-miR-4776-5p	miRNA	Homo sapiens	0.282401	1.04205	3.03901	0.00522243	0.542286	-2.30082
20525578	MIMAT0027517_st	hsa-miR-6808-3p	miRNA	Homo sapiens	-0.587954	7.8237	-3.03043	0.00533396	0.542286	-2.31491
20518453	MIMAT0018201_st	hsa-miR-3926	miRNA	Homo sapiens	-0.210565	0.824392	-3.0077	0.0056402	0.542286	-2.35214
20515610	MIMAT0015058_st	hsa-miR-3180-3p	miRNA	Homo sapiens	0.322402	1.14908	2.9529	0.00644906	0.542286	-2.44152
20504187	MIMAT0004784_st	hsa-miR-455-3p	miRNA	Homo sapiens	-0.61034	7.05208	-2.94562	0.0065644	0.542286	-2.45334
20504418	MIMAT0003329_st	hsa-miR-411-5p	miRNA	Homo sapiens	0.301565	0.934864	2.94556	0.0065655	0.542286	-2.45345
20517679	MIMAT0016851_st	hsa-miR-4299	miRNA	Homo sapiens	0.400317	1.13595	2.9149	0.00707333	0.542286	-2.50313
20504553	MIMAT0004819_st	hsa-miR-671-3p	miRNA	Homo sapiens	0.299827	1.03094	2.91344	0.00709852	0.542286	-2.5055
20525426	MIMAT0027365_st	hsa-miR-6732-5p	miRNA	Homo sapiens	-0.559001	8.37182	-2.89919	0.0073478	0.542286	-2.52852
20522038	MIMAT0022495_st	hsa-miR-5702	miRNA	Homo sapiens	0.24062	0.859839	2.87592	0.00777305	0.542286	-2.56603
20519078	MIMAT0019361_st	hsa-miR-3976	miRNA	Homo sapiens	0.261788	0.895386	2.87407	0.00780776	0.542286	-2.569
20500735	MIMAT0000425_st	hsa-miR-130a-3p	miRNA	Homo sapiens	0.933157	2.08996	2.87115	0.00786306	0.542286	-2.57371
20518944	MIMAT0019080_st	hsa-miR-4537	miRNA	Homo sapiens	-0.235243	0.745963	-2.85769	0.00812222	0.542286	-2.59533
20521809	MIMAT0022270_st	hsa-miR-5579-3p	miRNA	Homo sapiens	-0.259826	0.858233	-2.85748	0.00812636	0.542286	-2.59567
20525675	MIMAT0027614_st	hsa-miR-6857-5p	miRNA	Homo sapiens	-0.276966	0.928346	-2.85466	0.00818175	0.542286	-2.6002
20500126	MIMAT0000068_st	hsa-miR-15a-5p	miRNA	Homo sapiens	0.666507	1.54415	2.85062	0.00826158	0.542286	-2.60667
20525433	MIMAT0027372_st	hsa-miR-6735-3p	miRNA	Homo sapiens	-0.320181	0.901317	-2.84141	0.00844666	0.542286	-2.62144
20504276	MIMAT0003220_st	hsa-miR-556-5p	miRNA	Homo sapiens	-0.237219	0.797132	-2.83752	0.00852578	0.542286	-2.62765
20500135	MIMAT0000073_st	hsa-miR-19a-3p	miRNA	Homo sapiens	0.291814	1.0359	2.83354	0.00860772	0.542286	-2.63403
20500164	MIMAT0000089_st	hsa-miR-31-5p	miRNA	Homo sapiens	0.267091	0.928702	2.81089	0.0090879	0.54971	-2.67021
20511558	MIMAT0011158_st	hsa-miR-2115-5p	miRNA	Homo sapiens	-0.63877	9.39733	-2.80699	0.00917301	0.54971	-2.67642
20506764	MIMAT0005573_st	hsa-miR-1225-3p	miRNA	Homo sapiens	-0.291982	1.02141	-2.79287	0.00948767	0.555029	-2.69889
20501276	MIMAT0000751_st	hsa-miR-330-3p	miRNA	Homo sapiens	0.420529	1.44878	2.77991	0.00978541	0.559134	-2.71948
20518438	MIMAT0018189_st	hsa-miR-3915	miRNA	Homo sapiens	-0.239207	0.912309	-2.76101	0.0102355	0.559872	-2.74943
20500797	MIMAT0000460_st	hsa-miR-194-5p	miRNA	Homo sapiens	0.429392	1.28275	2.7555	0.0103703	0.559872	-2.75814
20500461	MIMAT0022693_st	hsa-miR-204-3p	miRNA	Homo sapiens	0.289873	0.918747	2.74819	0.0105518	0.559872	-2.7697
20502445	MIMAT0001629_st	hsa-miR-329-3p	miRNA	Homo sapiens	0.38514	0.969877	2.74192	0.0107098	0.559872	-2.7796
20519552	MIMAT0019833_st	hsa-miR-4720-5p	miRNA	Homo sapiens	1.8399	2.9929	2.68279	0.012313	0.616586	-2.87244
20503798	MIMAT0002813_st	hsa-miR-493-5p	miRNA	Homo sapiens	0.356855	0.971055	2.66744	0.0127644	0.616586	-2.89638
20503108	MIMAT0002178_st	hsa-miR-487a-3p	miRNA	Homo sapiens	0.420355	1.05094	2.66642	0.0127948	0.616586	-2.89797
20500451	MIMAT0000260_st	hsa-miR-182-3p	miRNA	Homo sapiens	-0.244071	0.818312	-2.65321	0.0131967	0.616586	-2.91853
20526869	MIMAT0028219_st	hsa-miR-7154-3p	miRNA	Homo sapiens	-0.251255	0.864908	-2.64997	0.013297	0.616586	-2.92357
20504350	MIMAT0003277_st	hsa-miR-609	miRNA	Homo sapiens	-0.17466	0.834119	-2.64823	0.0133513	0.616586	-2.92627
20500161	MIMAT0000086_st	hsa-miR-29a-3p	miRNA	Homo sapiens	0.730573	1.56293	2.62304	0.0141587	0.616586	-2.9653
20501291	MIMAT0000759_st	hsa-miR-148b-3p	miRNA	Homo sapiens	0.548314	1.43646	2.61334	0.0144818	0.616586	-2.98029
20500132	MIMAT0000072_st	hsa-miR-18a-5p	miRNA	Homo sapiens	0.826348	2.17288	2.60905	0.0146266	0.616586	-2.9869
20500472	MIMAT0000271_st	hsa-miR-214-3p	miRNA	Homo sapiens	0.188887	0.814581	2.59847	0.0149903	0.616586	-3.0032
20503813	MIMAT0002822_st	hsa-miR-512-5p	miRNA	Homo sapiens	-0.188852	0.798016	-2.59525	0.0151024	0.616586	-3.00815
20500143	MIMAT0004495_st	hsa-miR-22-5p	miRNA	Homo sapiens	0.3706	0.986161	2.59274	0.0151903	0.616586	-3.01201
20500162	MIMAT0000087_st	hsa-miR-30a-5p	miRNA	Homo sapiens	0.4291	1.2863	2.58725	0.0153847	0.616586	-3.02045
20504411	MIMAT0003324_st	hsa-miR-661	miRNA	Homo sapiens	-0.259354	0.933047	-2.57368	0.0158747	0.616586	-3.04126
20522029	MIMAT0022487_st	hsa-miR-5694	miRNA	Homo sapiens	-0.226308	0.792208	-2.5721	0.0159328	0.616586	-3.04368
20500779	MIMAT0004608_st	hsa-miR-146a-3p	miRNA	Homo sapiens	-0.236575	0.763294	-2.55921	0.0164132	0.616586	-3.06339
20506789	MIMAT0022947_st	hsa-miR-1238-5p	miRNA	Homo sapiens	-0.246467	0.908207	-2.54913	0.0167983	0.616586	-3.07877
20504360	MIMAT0004806_st	hsa-miR-548c-5p	miRNA	Homo sapiens	-0.22858	0.856948	-2.54454	0.0169765	0.616586	-3.08577
20518781	MIMAT0022738_st	hsa-miR-548o-5p	miRNA	Homo sapiens	-0.22858	0.856948	-2.54454	0.0169765	0.616586	-3.08577
20518938	MIMAT0022740_st	hsa-miR-548am-5p	miRNA	Homo sapiens	-0.22858	0.856948	-2.54454	0.0169765	0.616586	-3.08577
20525630	MIMAT0027569_st	hsa-miR-6834-3p	miRNA	Homo sapiens	0.250292	0.957671	2.54123	0.017106	0.616586	-3.09081
20503789	MIMAT0002807_st	hsa-miR-491-5p	miRNA	Homo sapiens	0.246365	0.990939	2.52753	0.0176522	0.616586	-3.11164
20501293	MIMAT0000760_st	hsa-miR-331-3p	miRNA	Homo sapiens	0.419417	1.20128	2.52712	0.0176686	0.616586	-3.11226
20519708	MIMAT0019985_st	hsa-miR-4804-3p	miRNA	Homo sapiens	0.212359	0.821092	2.52345	0.0178175	0.616586	-3.11782
20525617	MIMAT0027556_st	hsa-miR-6828-5p	miRNA	Homo sapiens	0.196622	0.837568	2.4972	0.0189184	0.635737	-3.15753
20520571	MIMAT0021122_st	hsa-miR-5191	miRNA	Homo sapiens	-0.19504	0.895723	-2.47583	0.0198607	0.635737	-3.1897
20500722	MIMAT0004588_st	hsa-miR-27b-5p	miRNA	Homo sapiens	0.243398	0.975282	2.47312	0.019983	0.635737	-3.19377
20518892	MIMAT0019032_st	hsa-miR-4497	miRNA	Homo sapiens	0.765105	6.3035	2.46365	0.0204169	0.635737	-3.20798
20504419	MIMAT0004813_st	hsa-miR-411-3p	miRNA	Homo sapiens	0.244996	0.903985	2.4545	0.020844	0.635737	-3.22167
20521837	MIMAT0022298_st	hsa-miR-5589-3p	miRNA	Homo sapiens	0.222681	0.827301	2.44328	0.021379	0.635737	-3.23842
20522034	MIMAT0027103_st	hsa-miR-5699-5p	miRNA	Homo sapiens	-0.251781	0.911731	-2.43482	0.0217909	0.635737	-3.25103
20500157	MIMAT0000084_st	hsa-miR-27a-3p	miRNA	Homo sapiens	0.963048	3.35453	2.42853	0.0221017	0.635737	-3.26038
20506811	MIMAT0026737_st	hsa-miR-548j-3p	miRNA	Homo sapiens	0.227708	0.985083	2.42844	0.0221061	0.635737	-3.26051
20525421	MIMAT0027360_st	hsa-miR-6729-3p	miRNA	Homo sapiens	-0.217925	1.08106	-2.41459	0.0228051	0.635737	-3.28107
20525417	MIMAT0027356_st	hsa-miR-6727-3p	miRNA	Homo sapiens	0.21616	0.97293	2.41315	0.0228788	0.635737	-3.2832
20526171	MIMAT0028110_st	hsa-miR-7106-3p	miRNA	Homo sapiens	-0.218477	0.812373	-2.41181	0.0229479	0.635737	-3.28519
20525446	MIMAT0027385_st	hsa-miR-6742-5p	miRNA	Homo sapiens	0.269185	0.965944	2.40575	0.0232618	0.635737	-3.29416
20504325	MIMAT0003257_st	hsa-miR-550a-3p	miRNA	Homo sapiens	0.310802	1.11774	2.40303	0.0234037	0.635737	-3.29817
20518873	MIMAT0019014_st	hsa-miR-4480	miRNA	Homo sapiens	-0.225577	0.798061	-2.39833	0.0236517	0.635737	-3.30512
20515526	MIMAT0014990_st	hsa-miR-3127-5p	miRNA	Homo sapiens	-0.181541	0.890674	-2.39055	0.0240669	0.635737	-3.3166
20515515	MIMAT0014982_st	hsa-miR-3120-3p	miRNA	Homo sapiens	0.316403	0.907045	2.38993	0.0241001	0.635737	-3.31751
20503815	MIMAT0002824_st	hsa-miR-498	miRNA	Homo sapiens	0.667891	1.41664	2.38837	0.0241843	0.635737	-3.31981
20504424	MIMAT0026627_st	hsa-miR-656-5p	miRNA	Homo sapiens	-0.218551	0.86163	-2.38743	0.0242349	0.635737	-3.32119
20525018	MIMAT0025473_st	hsa-miR-6508-3p	miRNA	Homo sapiens	0.213389	0.760659	2.38386	0.0244288	0.635737	-3.32644
20522537	MIMAT0023252_st	hsa-miR-5787	miRNA	Homo sapiens	-0.40218	7.97076	-2.37733	0.0247875	0.635737	-3.33605
20518913	MIMAT0019053_st	hsa-miR-4516	miRNA	Homo sapiens	0.914291	6.27863	2.37597	0.0248624	0.635737	-3.33804
20518860	MIMAT0019001_st	hsa-miR-4474-3p	miRNA	Homo sapiens	0.236455	0.858283	2.37585	0.0248695	0.635737	-3.33823
20505749	MIMAT0004916_st	hsa-miR-888-5p	miRNA	Homo sapiens	-0.194795	0.719446	-2.36634	0.0254014	0.635737	-3.35217
20504402	MIMAT0003318_st	hsa-miR-648	miRNA	Homo sapiens	0.212189	0.870081	2.36563	0.0254414	0.635737	-3.35321
20525717	MIMAT0027656_st	hsa-miR-6878-5p	miRNA	Homo sapiens	-0.220112	0.844848	-2.36194	0.0256509	0.635737	-3.35861
20525531	MIMAT0027470_st	hsa-miR-6785-5p	miRNA	Homo sapiens	0.286296	1.06563	2.35883	0.0258293	0.635737	-3.36317
20504584	MIMAT0018926_st	hsa-miR-378d	miRNA	Homo sapiens	0.166632	0.769122	2.35788	0.0258835	0.635737	-3.36455
20525554	MIMAT0027493_st	hsa-miR-6796-3p	miRNA	Homo sapiens	-0.300519	1.17714	-2.355	0.0260496	0.635737	-3.36877
20503847	MIMAT0002852_st	hsa-miR-517a-3p	miRNA	Homo sapiens	-0.16473	0.745793	-2.34534	0.0266137	0.635737	-3.38287
20503853	MIMAT0002857_st	hsa-miR-517b-3p	miRNA	Homo sapiens	-0.16473	0.745793	-2.34534	0.0266137	0.635737	-3.38287
20501300	MIMAT0000765_st	hsa-miR-335-5p	miRNA	Homo sapiens	0.323949	1.24812	2.34058	0.0268955	0.635737	-3.3898
20526864	MIMAT0028214_st	hsa-miR-7152-5p	miRNA	Homo sapiens	0.186202	0.86791	2.33609	0.0271642	0.635737	-3.39634
20506813	MIMAT0005876_st	hsa-miR-1285-3p	miRNA	Homo sapiens	0.218223	0.848404	2.33112	0.027464	0.635737	-3.40356
20503818	MIMAT0002827_st	hsa-miR-515-3p	miRNA	Homo sapiens	-0.188987	0.73736	-2.33066	0.0274919	0.635737	-3.40423
20525728	MIMAT0027667_st	hsa-miR-6883-3p	miRNA	Homo sapiens	0.214218	0.884937	2.32319	0.0279492	0.635737	-3.41508
20525733	MIMAT0027672_st	hsa-miR-6886-5p	miRNA	Homo sapiens	-0.23183	0.833204	-2.32028	0.0281289	0.635737	-3.41929
20504324	MIMAT0004800_st	hsa-miR-550a-5p	miRNA	Homo sapiens	0.237478	0.967062	2.31356	0.0285486	0.635737	-3.42902
20523006	MIMAT0023699_st	hsa-miR-6074	miRNA	Homo sapiens	-0.204342	0.874118	-2.30723	0.0289488	0.635737	-3.43817
20504394	MIMAT0003311_st	hsa-miR-641	miRNA	Homo sapiens	0.254399	0.838901	2.30619	0.0290153	0.635737	-3.43968
20502456	MIMAT0001639_st	hsa-miR-409-3p	miRNA	Homo sapiens	-1.71762	3.96977	-2.30615	0.0290181	0.635737	-3.43974
20525574	MIMAT0027513_st	hsa-miR-6806-3p	miRNA	Homo sapiens	-0.554587	6.18878	-2.28537	0.0303711	0.635737	-3.46966
20519668	MIMAT0019945_st	hsa-miR-4782-3p	miRNA	Homo sapiens	-0.169786	0.71189	-2.28422	0.0304477	0.635737	-3.47131
20500122	MIMAT0004485_st	hsa-let-7e-3p	miRNA	Homo sapiens	-0.181004	0.694287	-2.27961	0.0307563	0.635737	-3.47793
20518629	MIMAT0019229_st	hsa-miR-3940-5p	miRNA	Homo sapiens	0.717024	5.57698	2.27895	0.0308011	0.635737	-3.47888
20506879	MIMAT0005935_st	hsa-miR-548i	miRNA	Homo sapiens	-0.218787	0.882242	-2.27856	0.0308272	0.635737	-3.47944
20503876	MIMAT0002871_st	hsa-miR-500a-3p	miRNA	Homo sapiens	0.36986	1.03668	2.27807	0.03086	0.635737	-3.48014
20517927	MIMAT0018095_st	hsa-miR-3672	miRNA	Homo sapiens	0.184574	0.905947	2.27662	0.0309579	0.635737	-3.48221
20519437	MIMAT0019719_st	hsa-miR-4653-3p	miRNA	Homo sapiens	0.191106	0.867942	2.27527	0.0310494	0.635737	-3.48415
20503832	MIMAT0002839_st	hsa-miR-525-3p	miRNA	Homo sapiens	-0.20425	0.77703	-2.27064	0.031365	0.636891	-3.49078
20511561	MIMAT0011161_st	hsa-miR-2116-3p	miRNA	Homo sapiens	-0.221039	1.08581	-2.25778	0.0322569	0.649634	-3.50916
20515523	MIMAT0014988_st	hsa-miR-3125	miRNA	Homo sapiens	-0.171838	0.794651	-2.25129	0.0327153	0.653508	-3.5184
20525695	MIMAT0027634_st	hsa-miR-6867-5p	miRNA	Homo sapiens	-0.215643	0.908824	-2.2416	0.0334113	0.653579	-3.53219
20517698	MIMAT0016870_st	hsa-miR-4319	miRNA	Homo sapiens	-0.205907	0.856583	-2.24112	0.0334459	0.653579	-3.53286
20519444	MIMAT0019726_st	hsa-miR-4659a-5p	miRNA	Homo sapiens	-0.219268	0.836505	-2.23425	0.0339475	0.653579	-3.54261
20517824	MIMAT0017994_st	hsa-miR-3615	miRNA	Homo sapiens	0.324741	1.263	2.22584	0.0345713	0.653579	-3.55452
20500417	MIMAT0000241_st	hsa-miR-208a-3p	miRNA	Homo sapiens	0.198572	0.85594	2.22339	0.0347549	0.653579	-3.55798
20504289	MIMAT0004794_st	hsa-miR-551b-5p	miRNA	Homo sapiens	-0.320021	1.02541	-2.21714	0.0352273	0.653579	-3.56681
20529771	MIMAT0030988_st	hsa-miR-8061	miRNA	Homo sapiens	-0.173322	0.833183	-2.21219	0.0356055	0.653579	-3.57379
20500444	MIMAT0000256_st	hsa-miR-181a-5p	miRNA	Homo sapiens	-0.973339	4.22883	-2.20954	0.035809	0.653579	-3.57751
20519638	MIMAT0019915_st	hsa-miR-4764-3p	miRNA	Homo sapiens	-0.226696	0.915126	-2.20758	0.0359606	0.653579	-3.58027
20500728	MIMAT0004591_st	hsa-miR-124-5p	miRNA	Homo sapiens	0.205909	0.682804	2.20559	0.0361154	0.653579	-3.58308
20506830	MIMAT0022720_st	hsa-miR-1304-3p	miRNA	Homo sapiens	-0.212289	0.926047	-2.19966	0.0365784	0.653579	-3.5914
20500166	MIMAT0000090_st	hsa-miR-32-5p	miRNA	Homo sapiens	0.445741	1.12157	2.19873	0.0366523	0.653579	-3.59271
20500724	MIMAT0000420_st	hsa-miR-30b-5p	miRNA	Homo sapiens	0.789079	1.99296	2.19732	0.0367635	0.653579	-3.59469
20525470	MIMAT0027409_st	hsa-miR-6754-3p	miRNA	Homo sapiens	-0.228621	0.858682	-2.19605	0.0368639	0.653579	-3.59647
20501184	MIMAT0004681_st	hsa-miR-26a-2-3p	miRNA	Homo sapiens	-0.230693	0.873648	-2.19573	0.036889	0.653579	-3.59691
20507946	MIMAT0007402_st	hsa-miR-103b	miRNA	Homo sapiens	-0.217736	0.851319	-2.1935	0.0370664	0.653579	-3.60005
20525013	MIMAT0025468_st	hsa-miR-6506-5p	miRNA	Homo sapiens	-0.177931	0.953464	-2.18948	0.0373874	0.653579	-3.60567
20503799	MIMAT0003161_st	hsa-miR-493-3p	miRNA	Homo sapiens	0.331624	1.10432	2.17997	0.0381568	0.653579	-3.61896
20525422	MIMAT0027361_st	hsa-miR-6730-5p	miRNA	Homo sapiens	0.237396	0.955089	2.17629	0.0384592	0.653579	-3.62411
20521828	MIMAT0022289_st	hsa-miR-5587-5p	miRNA	Homo sapiens	-0.172398	0.732111	-2.1733	0.0387056	0.653579	-3.62827
20525558	MIMAT0027497_st	hsa-miR-6798-3p	miRNA	Homo sapiens	-0.289684	1.08833	-2.16802	0.0391448	0.653579	-3.63563
20503908	MIMAT0004780_st	hsa-miR-532-3p	miRNA	Homo sapiens	0.412162	1.51669	2.15696	0.0400791	0.653579	-3.65099
20517943	MIMAT0018110_st	hsa-miR-3682-3p	miRNA	Homo sapiens	-0.218102	0.870004	-2.15654	0.0401146	0.653579	-3.65157
20500725	MIMAT0004589_st	hsa-miR-30b-3p	miRNA	Homo sapiens	0.287871	0.984803	2.15475	0.0402681	0.653579	-3.65405
20515582	MIMAT0019212_st	hsa-miR-3160-5p	miRNA	Homo sapiens	-0.220195	0.806107	-2.15404	0.0403292	0.653579	-3.65504
20518862	MIMAT0019003_st	hsa-miR-4476	miRNA	Homo sapiens	0.162386	0.875112	2.15131	0.0405641	0.653579	-3.65882
20519613	MIMAT0019890_st	hsa-miR-4753-5p	miRNA	Homo sapiens	0.175822	0.7162	2.14948	0.0407221	0.653579	-3.66135
20518915	MIMAT0019055_st	hsa-miR-4518	miRNA	Homo sapiens	-0.41446	1.15625	-2.14723	0.0409179	0.653579	-3.66447
20529769	MIMAT0030986_st	hsa-miR-8059	miRNA	Homo sapiens	0.18253	0.817593	2.14524	0.0410912	0.653579	-3.66722
20506715	MIMAT0005828_st	hsa-miR-1183	miRNA	Homo sapiens	0.189357	0.877466	2.13536	0.0419615	0.653579	-3.68085
20510799	MIMAT0009447_st	hsa-miR-1972	miRNA	Homo sapiens	-0.177014	0.815303	-2.12515	0.0428785	0.653579	-3.6949
20506896	MIMAT0005948_st	hsa-miR-664a-5p	miRNA	Homo sapiens	-0.477969	1.67249	-2.12045	0.0433068	0.653579	-3.70136
20519457	MIMAT0019739_st	hsa-miR-4665-5p	miRNA	Homo sapiens	0.258636	1.209	2.11972	0.0433736	0.653579	-3.70236
20515581	MIMAT0015033_st	hsa-miR-3159	miRNA	Homo sapiens	-0.296397	0.870421	-2.11159	0.0441239	0.653579	-3.71349
20506892	MIMAT0022725_st	hsa-miR-1255b-2-3p	miRNA	Homo sapiens	-0.17976	0.803261	-2.1114	0.0441423	0.653579	-3.71376
20523014	MIMAT0023707_st	hsa-miR-6082	miRNA	Homo sapiens	-0.197476	0.804237	-2.1097	0.0443005	0.653579	-3.71609
20517675	MIMAT0016847_st	hsa-miR-378c	miRNA	Homo sapiens	0.241786	1.09012	2.10955	0.0443144	0.653579	-3.71629
20503819	MIMAT0002828_st	hsa-miR-519e-5p	miRNA	Homo sapiens	-0.205935	0.846694	-2.10923	0.0443443	0.653579	-3.71673
20503095	MIMAT0002170_st	hsa-miR-412-3p	miRNA	Homo sapiens	-0.199347	0.888871	-2.10825	0.0444363	0.653579	-3.71807
20506783	MIMAT0005589_st	hsa-miR-1234-3p	miRNA	Homo sapiens	-0.29556	1.18721	-2.10758	0.044499	0.653579	-3.71899
20504331	MIMAT0004802_st	hsa-miR-593-3p	miRNA	Homo sapiens	0.167512	0.727903	2.10555	0.0446895	0.653579	-3.72176
20517706	MIMAT0016878_st	hsa-miR-4257	miRNA	Homo sapiens	-0.21165	0.752658	-2.10302	0.0449282	0.653579	-3.72521
20504431	MIMAT0003338_st	hsa-miR-660-5p	miRNA	Homo sapiens	0.369186	1.0137	2.09915	0.0452948	0.653579	-3.73048
20502354	MIMAT0001532_st	hsa-miR-448	miRNA	Homo sapiens	0.151739	0.765658	2.09796	0.0454083	0.653579	-3.73211
20503793	MIMAT0002809_st	hsa-miR-146b-5p	miRNA	Homo sapiens	0.490472	1.75249	2.09568	0.0456267	0.653579	-3.73522
20525603	MIMAT0027542_st	hsa-miR-6821-5p	miRNA	Homo sapiens	0.842783	4.45729	2.0956	0.0456338	0.653579	-3.73532
20504576	MIMAT0022713_st	hsa-miR-1185-2-3p	miRNA	Homo sapiens	0.240879	0.941594	2.09239	0.0459426	0.653579	-3.73969
20502441	MIMAT0001627_st	hsa-miR-433-3p	miRNA	Homo sapiens	-0.669059	1.78036	-2.09004	0.0461702	0.653579	-3.74289
20520574	MIMAT0021125_st	hsa-miR-5194	miRNA	Homo sapiens	0.209591	0.874857	2.08914	0.0462571	0.653579	-3.74411
20500788	MIMAT0004611_st	hsa-miR-185-3p	miRNA	Homo sapiens	0.271074	1.04569	2.08885	0.0462852	0.653579	-3.7445
20525481	MIMAT0027420_st	hsa-miR-6760-5p	miRNA	Homo sapiens	-0.174335	0.798289	-2.08885	0.0462852	0.653579	-3.7445
20504559	MIMAT0005458_st	hsa-miR-1224-5p	miRNA	Homo sapiens	0.230974	0.934096	2.08408	0.0467507	0.65638	-3.75099
20518448	MIMAT0018197_st	hsa-miR-3922-3p	miRNA	Homo sapiens	-0.15633	0.782834	-2.08085	0.0470683	0.657084	-3.75537
20529138	MIMAT0030421_st	hsa-miR-7846-3p	miRNA	Homo sapiens	-0.185871	0.793435	-2.07747	0.0474021	0.658006	-3.75995
20500773	MIMAT0000447_st	hsa-miR-134-5p	miRNA	Homo sapiens	-0.942398	2.67162	-2.06786	0.0483631	0.661527	-3.77293
20501297	MIMAT0000763_st	hsa-miR-338-3p	miRNA	Homo sapiens	-0.192444	0.83999	-2.06567	0.0485853	0.661527	-3.7759
20521781	MIMAT0022255_st	hsa-miR-4524b-5p	miRNA	Homo sapiens	-0.202014	0.774496	-2.06345	0.0488107	0.661527	-3.77889
20525571	MIMAT0027510_st	hsa-miR-6805-5p	miRNA	Homo sapiens	0.613479	5.11788	2.06194	0.048964	0.661527	-3.78092
20518622	MIMAT0022975_st	hsa-miR-3934-3p	miRNA	Homo sapiens	-0.208941	0.839499	-2.06063	0.0490983	0.661527	-3.78269
20519417	MIMAT0019699_st	hsa-miR-4640-5p	miRNA	Homo sapiens	0.224328	1.19732	2.05474	0.0497039	0.661527	-3.79061
20518941	MIMAT0019078_st	hsa-miR-4536-5p	miRNA	Homo sapiens	-0.161617	0.829771	-2.05425	0.0497551	0.661527	-3.79128
20504321	MIMAT0003255_st	hsa-miR-588	miRNA	Homo sapiens	-0.163661	0.722296	-2.05372	0.0498097	0.661527	-3.79199
20505799	MIMAT0004955_st	hsa-miR-374b-5p	miRNA	Homo sapiens	0.358919	1.03607	2.04876	0.050326	0.66479	-3.79865
20518812	MIMAT0018954_st	hsa-miR-548ae	miRNA	Homo sapiens	0.346227	1.17399	2.0426	0.0509737	0.668487	-3.80691
20500488	MIMAT0000280_st	hsa-miR-223-3p	miRNA	Homo sapiens	0.738807	4.49023	2.04093	0.05115	0.668487	-3.80914
20518882	MIMAT0019022_st	hsa-miR-4488	miRNA	Homo sapiens	0.479289	6.63121	2.03775	0.051489	0.669357	-3.8134
20515553	MIMAT0015013_st	hsa-miR-548u	miRNA	Homo sapiens	0.241915	0.98113	2.03266	0.0520347	0.672391	-3.8202
20519625	MIMAT0019902_st	hsa-miR-4757-3p	miRNA	Homo sapiens	0.538423	1.24374	2.03048	0.0522697	0.672391	-3.82311
20506866	MIMAT0005923_st	hsa-miR-1269a	miRNA	Homo sapiens	-0.170284	0.727429	-2.02616	0.0527382	0.674884	-3.82886
20525660	MIMAT0027599_st	hsa-miR-6849-3p	miRNA	Homo sapiens	0.208694	0.869225	2.01942	0.0534774	0.677542	-3.83783
20504568	MIMAT0005795_st	hsa-miR-1323	miRNA	Homo sapiens	0.215187	1.09199	2.01654	0.0537962	0.677542	-3.84166
20515591	MIMAT0015041_st	hsa-miR-1260b	miRNA	Homo sapiens	0.405796	1.97139	2.01469	0.0540017	0.677542	-3.84412
20524050	MIMAT0024613_st	hsa-miR-6129	miRNA	Homo sapiens	0.18115	0.794887	2.00885	0.0546555	0.677542	-3.85186
20503807	MIMAT0004767_st	hsa-miR-193b-5p	miRNA	Homo sapiens	0.198969	0.849479	2.00838	0.0547077	0.677542	-3.85248
20504314	MIMAT0026618_st	hsa-miR-585-5p	miRNA	Homo sapiens	-0.515378	1.64299	-2.00771	0.0547838	0.677542	-3.85337
20519493	MIMAT0019775_st	hsa-miR-4687-3p	miRNA	Homo sapiens	0.680359	5.18282	2.00686	0.0548788	0.677542	-3.85449
20525681	MIMAT0027620_st	hsa-miR-6769b-5p	miRNA	Homo sapiens	0.234625	1.09192	1.99823	0.0558605	0.677542	-3.86589
20515626	MIMAT0015071_st	hsa-miR-3189-3p	miRNA	Homo sapiens	0.151926	0.778237	1.99036	0.0567696	0.677542	-3.87627
20525475	MIMAT0027414_st	hsa-miR-6757-5p	miRNA	Homo sapiens	0.211265	0.899726	1.98851	0.056985	0.677542	-3.8787
20525022	MIMAT0025477_st	hsa-miR-6510-3p	miRNA	Homo sapiens	-0.143839	0.790364	-1.98421	0.0574888	0.677542	-3.88436
20503889	MIMAT0004777_st	hsa-miR-513a-3p	miRNA	Homo sapiens	-0.163894	0.886624	-1.98193	0.0577577	0.677542	-3.88736
20507091	MIMAT0005789_st	hsa-miR-513c-5p	miRNA	Homo sapiens	0.155545	0.81319	1.98179	0.0577733	0.677542	-3.88753
20500421	MIMAT0000243_st	hsa-miR-148a-3p	miRNA	Homo sapiens	0.350282	1.151	1.98035	0.0579445	0.677542	-3.88943
20525016	MIMAT0025471_st	hsa-miR-6507-3p	miRNA	Homo sapiens	-0.201563	0.809006	-1.97966	0.0580264	0.677542	-3.89034
20506833	MIMAT0026739_st	hsa-miR-548f-5p	miRNA	Homo sapiens	-0.191343	0.882105	-1.97869	0.0581405	0.677542	-3.8916
20500185	MIMAT0004513_st	hsa-miR-101-5p	miRNA	Homo sapiens	-0.642678	6.25078	-1.97392	0.0587097	0.677542	-3.89785
20500450	MIMAT0000259_st	hsa-miR-182-5p	miRNA	Homo sapiens	0.527587	1.43911	1.97305	0.0588136	0.677542	-3.89898
20522045	MIMAT0022502_st	hsa-miR-5708	miRNA	Homo sapiens	-0.165333	0.874678	-1.97163	0.0589846	0.677542	-3.90085
20517951	MIMAT0018117_st	hsa-miR-3689a-5p	miRNA	Homo sapiens	-0.28541	1.10029	-1.97131	0.0590233	0.677542	-3.90127
20518427	MIMAT0018180_st	hsa-miR-3689b-5p	miRNA	Homo sapiens	-0.28541	1.10029	-1.97131	0.0590233	0.677542	-3.90127
20518868	MIMAT0019009_st	hsa-miR-3689e	miRNA	Homo sapiens	-0.28541	1.10029	-1.97131	0.0590233	0.677542	-3.90127
20501243	MIMAT0000732_st	hsa-miR-378a-3p	miRNA	Homo sapiens	0.334505	1.31881	1.96807	0.0594142	0.677542	-3.9055
20518928	MIMAT0019067_st	hsa-miR-4528	miRNA	Homo sapiens	0.149012	0.742897	1.96659	0.0595938	0.677542	-3.90744
20519572	MIMAT0019851_st	hsa-miR-4729	miRNA	Homo sapiens	-0.160243	0.837979	-1.96318	0.0600079	0.677542	-3.91188
20524054	MIMAT0024617_st	hsa-miR-6133	miRNA	Homo sapiens	-0.186306	0.875841	-1.96174	0.0601846	0.677542	-3.91376
20525724	MIMAT0027663_st	hsa-miR-6881-3p	miRNA	Homo sapiens	-0.204099	0.813751	-1.96005	0.0603914	0.677542	-3.91596
20525652	MIMAT0027591_st	hsa-miR-6845-3p	miRNA	Homo sapiens	0.234362	0.920416	1.95772	0.0606778	0.677661	-3.91899
20525715	MIMAT0027654_st	hsa-miR-6877-5p	miRNA	Homo sapiens	0.174889	0.892261	1.9485	0.0618235	0.683425	-3.93097
20525738	MIMAT0027677_st	hsa-miR-6888-3p	miRNA	Homo sapiens	-0.193461	0.688011	-1.94802	0.0618844	0.683425	-3.9316
20525023	MIMAT0025478_st	hsa-miR-6511a-5p	miRNA	Homo sapiens	0.224325	1.19649	1.94607	0.0621299	0.683425	-3.93413
20525006	MIMAT0025461_st	hsa-miR-6502-3p	miRNA	Homo sapiens	-0.160097	0.78093	-1.94202	0.062641	0.683425	-3.93937
20503099	MIMAT0002172_st	hsa-miR-376b-3p	miRNA	Homo sapiens	-0.172489	0.931024	-1.94016	0.0628763	0.683425	-3.94177
20525741	MIMAT0027680_st	hsa-miR-6890-5p	miRNA	Homo sapiens	0.150933	0.818235	1.93857	0.0630791	0.683425	-3.94383
20519538	MIMAT0019820_st	hsa-miR-4713-5p	miRNA	Homo sapiens	-0.184756	0.950379	-1.93637	0.0633601	0.683425	-3.94667
20519706	MIMAT0019983_st	hsa-miR-4803	miRNA	Homo sapiens	0.171327	0.842481	1.93591	0.0634192	0.683425	-3.94727
20501172	MIMAT0002890_st	hsa-miR-299-5p	miRNA	Homo sapiens	0.178419	0.893664	1.93073	0.0640858	0.684727	-3.95395
20515588	MIMAT0015038_st	hsa-miR-3164	miRNA	Homo sapiens	0.194243	0.76643	1.93013	0.0641639	0.684727	-3.95473
20504304	MIMAT0026616_st	hsa-miR-579-5p	miRNA	Homo sapiens	-0.19167	0.861947	-1.92849	0.0643761	0.684727	-3.95684
20518837	MIMAT0018979_st	hsa-miR-4457	miRNA	Homo sapiens	-0.186749	0.759699	-1.92591	0.0647115	0.685329	-3.96016
20502237	MIMAT0001413_st	hsa-miR-20b-5p	miRNA	Homo sapiens	0.713982	2.81857	1.91796	0.0657563	0.693404	-3.97038
20515590	MIMAT0015040_st	hsa-miR-3166	miRNA	Homo sapiens	0.13542	0.820661	1.91151	0.0666135	0.696139	-3.97865
20501228	MIMAT0000722_st	hsa-miR-370-3p	miRNA	Homo sapiens	0.276724	0.955269	1.90857	0.0670073	0.696139	-3.9824
20500394	MIMAT0022691_st	hsa-miR-197-5p	miRNA	Homo sapiens	0.202628	1.11628	1.90776	0.0671174	0.696139	-3.98345
20500416	MIMAT0026474_st	hsa-miR-208a-5p	miRNA	Homo sapiens	-0.17779	0.737833	-1.90515	0.0674693	0.696139	-3.98678
20519553	MIMAT0019834_st	hsa-miR-4720-3p	miRNA	Homo sapiens	0.193162	0.835441	1.90089	0.068047	0.696139	-3.99222
20517957	MIMAT0018122_st	hsa-miR-3692-3p	miRNA	Homo sapiens	0.195118	0.757929	1.89918	0.0682808	0.696139	-3.9944
20515641	MIMAT0015082_st	hsa-miR-3197	miRNA	Homo sapiens	-0.180935	0.956414	-1.89874	0.0683399	0.696139	-3.99495
20517913	MIMAT0018082_st	hsa-miR-3661	miRNA	Homo sapiens	-0.174724	0.854732	-1.89736	0.0685293	0.696139	-3.99672
20524999	MIMAT0025454_st	hsa-miR-6500-5p	miRNA	Homo sapiens	0.198289	0.791457	1.8971	0.0685656	0.696139	-3.99705
20504376	MIMAT0026623_st	hsa-miR-627-3p	miRNA	Homo sapiens	-0.173887	0.696045	-1.89461	0.0689073	0.696729	-4.00022
20515585	MIMAT0015036_st	hsa-miR-3162-5p	miRNA	Homo sapiens	0.336083	1.1467	1.88566	0.070149	0.701041	-4.01158
20519670	MIMAT0019947_st	hsa-miR-4783-3p	miRNA	Homo sapiens	-0.230357	0.947348	-1.88559	0.0701597	0.701041	-4.01168
20515530	MIMAT0019202_st	hsa-miR-3129-3p	miRNA	Homo sapiens	-0.113613	0.885308	-1.88537	0.0701897	0.701041	-4.01195
20504338	MIMAT0003267_st	hsa-miR-599	miRNA	Homo sapiens	-0.172545	0.813805	-1.87956	0.071007	0.701756	-4.01931
20529783	MIMAT0031000_st	hsa-miR-8073	miRNA	Homo sapiens	-0.249344	0.87673	-1.8793	0.0710442	0.701756	-4.01964
20525516	MIMAT0027455_st	hsa-miR-6777-3p	miRNA	Homo sapiens	-0.156948	0.872223	-1.87878	0.0711181	0.701756	-4.0203
20500187	MIMAT0004514_st	hsa-miR-29b-1-5p	miRNA	Homo sapiens	-0.203791	0.883225	-1.87132	0.0721797	0.704523	-4.02972
20517905	MIMAT0018074_st	hsa-miR-3654	miRNA	Homo sapiens	-0.153294	0.833296	-1.8711	0.0722122	0.704523	-4.03
20500768	MIMAT0000444_st	hsa-miR-126-5p	miRNA	Homo sapiens	0.227082	0.822964	1.87077	0.0722587	0.704523	-4.03041
20520569	MIMAT0027088_st	hsa-miR-5189-3p	miRNA	Homo sapiens	-0.362208	9.51816	-1.86704	0.0727964	0.70696	-4.03512
20503810	MIMAT0004768_st	hsa-miR-497-3p	miRNA	Homo sapiens	-0.166553	0.776697	-1.8633	0.0733374	0.709409	-4.03981
20520203	MIMAT0021026_st	hsa-miR-5003-3p	miRNA	Homo sapiens	0.14248	0.731351	1.85735	0.0742071	0.715007	-4.04729
20500741	MIMAT0004595_st	hsa-miR-135a-3p	miRNA	Homo sapiens	0.200252	0.958956	1.85417	0.0746751	0.716706	-4.05128
20506899	MIMAT0005950_st	hsa-miR-1306-3p	miRNA	Homo sapiens	0.196617	0.964154	1.85161	0.0750548	0.717319	-4.05449
20503880	MIMAT0004775_st	hsa-miR-502-3p	miRNA	Homo sapiens	0.298209	1.12754	1.84903	0.0754373	0.717319	-4.05771
20518859	MIMAT0019234_st	hsa-miR-4474-5p	miRNA	Homo sapiens	-0.129366	0.722796	-1.84784	0.0756148	0.717319	-4.0592
20525719	MIMAT0027658_st	hsa-miR-6879-5p	miRNA	Homo sapiens	0.321013	1.24869	1.8445	0.0761154	0.71929	-4.06338
20523005	MIMAT0023698_st	hsa-miR-6073	miRNA	Homo sapiens	-0.174213	0.780745	-1.83767	0.0771459	0.722122	-4.07189
20501175	MIMAT0000688_st	hsa-miR-301a-3p	miRNA	Homo sapiens	0.23237	0.745819	1.837	0.0772482	0.722122	-4.07273
20500767	MIMAT0004603_st	hsa-miR-125b-2-3p	miRNA	Homo sapiens	-0.154724	0.782558	-1.83603	0.0773957	0.722122	-4.07393
20506798	MIMAT0005868_st	hsa-miR-1204	miRNA	Homo sapiens	-0.182068	0.784225	-1.83475	0.0775906	0.722122	-4.07552
20525510	MIMAT0027449_st	hsa-miR-6774-3p	miRNA	Homo sapiens	0.183797	0.733281	1.82781	0.0786564	0.729278	-4.08415
20504216	MIMAT0022928_st	hsa-miR-376a-2-5p	miRNA	Homo sapiens	-0.162487	0.764483	-1.8244	0.0791844	0.729341	-4.08837
20500489	MIMAT0000281_st	hsa-miR-224-5p	miRNA	Homo sapiens	0.301727	1.06584	1.82393	0.0792568	0.729341	-4.08895
20517750	MIMAT0016921_st	hsa-miR-4290	miRNA	Homo sapiens	-0.165713	0.879384	-1.81909	0.0800114	0.733538	-4.09493
20520202	MIMAT0021025_st	hsa-miR-5003-5p	miRNA	Homo sapiens	0.158442	0.754353	1.81137	0.0812301	0.740145	-4.10447
20523021	MIMAT0023714_st	hsa-miR-6089	miRNA	Homo sapiens	-0.343516	8.69996	-1.81026	0.0814065	0.740145	-4.10584
20526879	MIMAT0028233_st	hsa-miR-7161-3p	miRNA	Homo sapiens	-0.144265	0.846663	-1.8065	0.0820063	0.740145	-4.11046
20519487	MIMAT0019769_st	hsa-miR-4684-5p	miRNA	Homo sapiens	0.148848	0.834728	1.80444	0.0823364	0.740145	-4.113
20518829	MIMAT0018972_st	hsa-miR-548ah-5p	miRNA	Homo sapiens	-0.156337	0.86211	-1.80321	0.0825332	0.740145	-4.1145
20500432	MIMAT0000250_st	hsa-miR-139-5p	miRNA	Homo sapiens	0.876863	3.80248	1.80317	0.0825396	0.740145	-4.11455
20525507	MIMAT0027446_st	hsa-miR-6773-5p	miRNA	Homo sapiens	0.192595	0.75996	1.80094	0.0828989	0.740514	-4.11728
20529130	MIMAT0030413_st	hsa-miR-4433b-5p	miRNA	Homo sapiens	-0.278785	1.36676	-1.79918	0.0831835	0.740514	-4.11944
20518848	MIMAT0018990_st	hsa-miR-548aj-3p	miRNA	Homo sapiens	0.295969	1.212	1.79683	0.0835655	0.741229	-4.12233
20503877	MIMAT0002872_st	hsa-miR-501-5p	miRNA	Homo sapiens	0.194283	0.869662	1.78987	0.0847041	0.744269	-4.13084
20504280	MIMAT0003223_st	hsa-miR-559	miRNA	Homo sapiens	0.169955	0.937459	1.78588	0.0853625	0.744269	-4.13571
20520564	MIMAT0021116_st	hsa-miR-5186	miRNA	Homo sapiens	-0.150605	0.84302	-1.78453	0.0855862	0.744269	-4.13735
20506799	MIMAT0005869_st	hsa-miR-1205	miRNA	Homo sapiens	0.104924	0.69725	1.77855	0.0865839	0.744269	-4.14464
20500778	MIMAT0000449_st	hsa-miR-146a-5p	miRNA	Homo sapiens	-0.884746	6.1488	-1.77667	0.0868998	0.744269	-4.14692
20517734	MIMAT0016905_st	hsa-miR-4275	miRNA	Homo sapiens	0.152688	0.713229	1.77452	0.0872613	0.744269	-4.14953
20515548	MIMAT0015009_st	hsa-miR-548t-5p	miRNA	Homo sapiens	-0.135869	0.785946	-1.77004	0.0880205	0.744269	-4.15496
20501284	MIMAT0000755_st	hsa-miR-323a-3p	miRNA	Homo sapiens	0.238851	0.948858	1.7691	0.0881805	0.744269	-4.1561
20525647	MIMAT0027586_st	hsa-miR-6842-5p	miRNA	Homo sapiens	-0.155652	0.769182	-1.76797	0.0883734	0.744269	-4.15747
20519654	MIMAT0019931_st	hsa-miR-4775	miRNA	Homo sapiens	0.170611	0.852225	1.76667	0.0885942	0.744269	-4.15904
20520566	MIMAT0021118_st	hsa-miR-5187-3p	miRNA	Homo sapiens	-0.183456	0.834595	-1.76419	0.0890193	0.744269	-4.16204
20515570	MIMAT0015026_st	hsa-miR-3153	miRNA	Homo sapiens	0.272148	1.12072	1.76139	0.0895011	0.744269	-4.16542
20503812	MIMAT0026608_st	hsa-miR-181d-3p	miRNA	Homo sapiens	0.192407	0.814695	1.76063	0.0896323	0.744269	-4.16634
20522017	MIMAT0022474_st	hsa-miR-548ax	miRNA	Homo sapiens	0.152136	0.917261	1.75985	0.0897666	0.744269	-4.16728
20521806	MIMAT0022267_st	hsa-miR-548as-5p	miRNA	Homo sapiens	-0.163353	0.804627	-1.75223	0.0910929	0.744269	-4.17646
20515618	MIMAT0015066_st	hsa-miR-3065-5p	miRNA	Homo sapiens	0.127014	0.844027	1.7516	0.0912021	0.744269	-4.17721
20519532	MIMAT0019814_st	hsa-miR-203b-3p	miRNA	Homo sapiens	-0.13994	0.792914	-1.7514	0.0912373	0.744269	-4.17745
20504318	MIMAT0003253_st	hsa-miR-587	miRNA	Homo sapiens	0.156876	0.761029	1.75105	0.0912986	0.744269	-4.17787
20500790	MIMAT0004612_st	hsa-miR-186-3p	miRNA	Homo sapiens	0.184918	0.899247	1.74873	0.0917059	0.744269	-4.18066
20520212	MIMAT0021037_st	hsa-miR-548ap-5p	miRNA	Homo sapiens	-0.159454	0.96807	-1.74795	0.0918434	0.744269	-4.1816
20503881	MIMAT0031074_st	hsa-miR-450a-2-3p	miRNA	Homo sapiens	-0.143711	0.76972	-1.74737	0.0919453	0.744269	-4.18229
20515520	MIMAT0014986_st	hsa-miR-3124-5p	miRNA	Homo sapiens	0.52424	1.19654	1.74572	0.0922382	0.744269	-4.18428
20519680	MIMAT0019957_st	hsa-miR-4787-3p	miRNA	Homo sapiens	0.155863	0.954802	1.74432	0.0924861	0.744269	-4.18596
20503797	MIMAT0002812_st	hsa-miR-492	miRNA	Homo sapiens	0.14078	0.857127	1.74424	0.0925006	0.744269	-4.18606
20519659	MIMAT0019936_st	hsa-miR-4778-5p	miRNA	Homo sapiens	-0.185588	0.797954	-1.74329	0.0926678	0.744269	-4.18718
20506834	MIMAT0005895_st	hsa-miR-548f-3p	miRNA	Homo sapiens	0.151303	0.811252	1.74314	0.0926947	0.744269	-4.18737
20525670	MIMAT0027609_st	hsa-miR-6854-3p	miRNA	Homo sapiens	-0.13679	0.717472	-1.74267	0.0927784	0.744269	-4.18793
20529142	MIMAT0030425_st	hsa-miR-7850-5p	miRNA	Homo sapiens	-0.144566	0.954521	-1.7412	0.0930396	0.744269	-4.18969
20518637	MIMAT0018361_st	hsa-miR-3945	miRNA	Homo sapiens	0.156603	0.896182	1.7401	0.0932355	0.744269	-4.191
20521784	MIMAT0022258_st	hsa-miR-5571-3p	miRNA	Homo sapiens	-0.136306	0.714599	-1.73826	0.093566	0.744269	-4.19321
20525749	MIMAT0027688_st	hsa-miR-6894-5p	miRNA	Homo sapiens	0.169362	0.919334	1.73777	0.0936529	0.744269	-4.19379
20504353	MIMAT0003280_st	hsa-miR-612	miRNA	Homo sapiens	0.17755	0.809309	1.73671	0.0938429	0.744269	-4.19506
20529772	MIMAT0030989_st	hsa-miR-8062	miRNA	Homo sapiens	0.131373	0.768195	1.73637	0.0939046	0.744269	-4.19547
20503787	MIMAT0004764_st	hsa-miR-490-5p	miRNA	Homo sapiens	-0.125542	0.687343	-1.73406	0.0943194	0.745154	-4.19822
20501235	MIMAT0000727_st	hsa-miR-374a-5p	miRNA	Homo sapiens	0.0959376	0.81783	1.731	0.0948736	0.745564	-4.20188
20504433	MIMAT0003339_st	hsa-miR-421	miRNA	Homo sapiens	0.336034	1.68964	1.72573	0.0958308	0.745564	-4.20814
20504591	MIMAT0026641_st	hsa-miR-1298-3p	miRNA	Homo sapiens	0.604959	1.96292	1.72397	0.0961541	0.745564	-4.21024
20525517	MIMAT0027456_st	hsa-miR-6778-5p	miRNA	Homo sapiens	0.204486	1.17194	1.7227	0.0963867	0.745564	-4.21174
20505746	MIMAT0004911_st	hsa-miR-874-3p	miRNA	Homo sapiens	0.245935	1.01983	1.71862	0.0971383	0.745564	-4.21658
20501182	MIMAT0000692_st	hsa-miR-30e-5p	miRNA	Homo sapiens	0.196927	1.01357	1.7185	0.0971611	0.745564	-4.21673
20515611	MIMAT0015060_st	hsa-miR-548w	miRNA	Homo sapiens	0.12672	0.816947	1.71816	0.0972237	0.745564	-4.21713
20525449	MIMAT0027388_st	hsa-miR-6743-3p	miRNA	Homo sapiens	-0.158875	0.895045	-1.71603	0.0976181	0.745564	-4.21965
20506845	MIMAT0026741_st	hsa-miR-1251-3p	miRNA	Homo sapiens	0.152132	0.714787	1.71064	0.0986218	0.745564	-4.22602
20504356	MIMAT0004804_st	hsa-miR-615-5p	miRNA	Homo sapiens	-0.1509	0.916696	-1.70951	0.0988332	0.745564	-4.22735
20525442	MIMAT0027381_st	hsa-miR-6740-5p	miRNA	Homo sapiens	-0.145979	0.782878	-1.70649	0.0994011	0.745564	-4.23092
20525432	MIMAT0027371_st	hsa-miR-6735-5p	miRNA	Homo sapiens	0.200898	1.257	1.70278	0.100103	0.745564	-4.23529
20504422	MIMAT0026626_st	hsa-miR-655-5p	miRNA	Homo sapiens	-0.10779	0.802113	-1.70203	0.100245	0.745564	-4.23617
20517704	MIMAT0016876_st	hsa-miR-4324	miRNA	Homo sapiens	-0.144719	0.887888	-1.69952	0.100722	0.745564	-4.23912
20520570	MIMAT0021121_st	hsa-miR-5190	miRNA	Homo sapiens	-0.149512	0.69602	-1.69876	0.100868	0.745564	-4.24002
20506869	MIMAT0005926_st	hsa-miR-1273a	miRNA	Homo sapiens	-0.157781	0.708032	-1.68844	0.102852	0.745564	-4.25211
20529143	MIMAT0030426_st	hsa-miR-7851-3p	miRNA	Homo sapiens	0.169661	0.805754	1.68696	0.10314	0.745564	-4.25385
20525674	MIMAT0027613_st	hsa-miR-6856-3p	miRNA	Homo sapiens	-0.178293	0.786612	-1.68497	0.103528	0.745564	-4.25618
20520333	MIMAT0021086_st	hsa-miR-5094	miRNA	Homo sapiens	0.205828	0.927961	1.68493	0.103535	0.745564	-4.25622
20504349	MIMAT0003276_st	hsa-miR-608	miRNA	Homo sapiens	0.149399	0.988998	1.68377	0.103762	0.745564	-4.25757
20519529	MIMAT0019811_st	hsa-miR-4709-5p	miRNA	Homo sapiens	-0.175412	0.820429	-1.68222	0.104065	0.745564	-4.25938
20529782	MIMAT0030999_st	hsa-miR-8072	miRNA	Homo sapiens	-0.390497	6.64109	-1.68084	0.104335	0.745564	-4.26099
20505797	MIMAT0022717_st	hsa-miR-873-3p	miRNA	Homo sapiens	-0.164241	0.856684	-1.68081	0.104341	0.745564	-4.26102
20504323	MIMAT0003256_st	hsa-miR-589-3p	miRNA	Homo sapiens	0.283233	1.2631	1.68046	0.104409	0.745564	-4.26143
20521783	MIMAT0022257_st	hsa-miR-5571-5p	miRNA	Homo sapiens	-0.170888	0.877186	-1.68043	0.104415	0.745564	-4.26146
20517726	MIMAT0016897_st	hsa-miR-4269	miRNA	Homo sapiens	0.157693	0.766535	1.67825	0.104844	0.745564	-4.264
20505795	MIMAT0004952_st	hsa-miR-665	miRNA	Homo sapiens	0.252559	0.915553	1.67517	0.105452	0.745564	-4.26759
20522990	MIMAT0031119_st	hsa-miR-1199-5p	miRNA	Homo sapiens	-0.148071	0.864086	-1.67421	0.105642	0.745564	-4.2687
20525712	MIMAT0027651_st	hsa-miR-6875-3p	miRNA	Homo sapiens	-0.182801	0.873705	-1.67316	0.105851	0.745564	-4.26992
20502130	MIMAT0001343_st	hsa-miR-425-3p	miRNA	Homo sapiens	0.492131	2.12072	1.67195	0.106092	0.745564	-4.27132
20521840	MIMAT0022301_st	hsa-miR-5591-5p	miRNA	Homo sapiens	0.138073	0.816609	1.66977	0.106527	0.745564	-4.27386
20515527	MIMAT0019201_st	hsa-miR-3127-3p	miRNA	Homo sapiens	0.144876	0.871001	1.6681	0.106861	0.745564	-4.2758
20517919	MIMAT0018087_st	hsa-miR-3665	miRNA	Homo sapiens	-0.286744	8.67681	-1.66726	0.107029	0.745564	-4.27676
20518801	MIMAT0018944_st	hsa-miR-4429	miRNA	Homo sapiens	-0.8258	5.03889	-1.66195	0.108098	0.745564	-4.28291
20519657	MIMAT0019934_st	hsa-miR-4777-5p	miRNA	Homo sapiens	0.122341	0.76075	1.66169	0.108151	0.745564	-4.28321
20504292	MIMAT0022707_st	hsa-miR-570-5p	miRNA	Homo sapiens	-0.163079	0.873414	-1.66167	0.108155	0.745564	-4.28324
20518847	MIMAT0018989_st	hsa-miR-548ai	miRNA	Homo sapiens	-0.163079	0.873414	-1.66167	0.108155	0.745564	-4.28324
20501250	MIMAT0000737_st	hsa-miR-382-5p	miRNA	Homo sapiens	-0.892362	3.14512	-1.65872	0.108753	0.745564	-4.28664
20503884	MIMAT0002875_st	hsa-miR-504-5p	miRNA	Homo sapiens	-0.168265	0.865202	-1.65841	0.108816	0.745564	-4.287
20519585	MIMAT0019864_st	hsa-miR-3064-5p	miRNA	Homo sapiens	0.180781	0.842614	1.65836	0.108827	0.745564	-4.28706
20525010	MIMAT0025465_st	hsa-miR-6504-3p	miRNA	Homo sapiens	-0.186688	0.73565	-1.65749	0.109003	0.745564	-4.28806
20518845	MIMAT0018987_st	hsa-miR-4463	miRNA	Homo sapiens	-0.467821	2.31827	-1.6567	0.109163	0.745564	-4.28896
20520209	MIMAT0021034_st	hsa-miR-5006-3p	miRNA	Homo sapiens	-0.174739	0.762091	-1.65567	0.109375	0.745564	-4.29016
20504305	MIMAT0003244_st	hsa-miR-579-3p	miRNA	Homo sapiens	0.161568	0.822038	1.65535	0.109439	0.745564	-4.29052
20504296	MIMAT0003238_st	hsa-miR-573	miRNA	Homo sapiens	-0.143287	0.841523	-1.65059	0.110416	0.745564	-4.296
20504277	MIMAT0004793_st	hsa-miR-556-3p	miRNA	Homo sapiens	0.135577	0.863736	1.64866	0.110814	0.745564	-4.29822
20501158	MIMAT0004672_st	hsa-miR-106b-3p	miRNA	Homo sapiens	0.490486	2.2838	1.64852	0.110842	0.745564	-4.29838
20504569	MIMAT0005796_st	hsa-miR-1271-5p	miRNA	Homo sapiens	0.184081	0.824969	1.64772	0.111007	0.745564	-4.2993
20528733	MIMAT0030019_st	hsa-miR-7704	miRNA	Homo sapiens	-0.275471	8.27994	-1.64743	0.111066	0.745564	-4.29962
20517716	MIMAT0016888_st	hsa-miR-4326	miRNA	Homo sapiens	0.131008	0.725474	1.63695	0.113252	0.745564	-4.31163
20519682	MIMAT0019959_st	hsa-miR-4789-5p	miRNA	Homo sapiens	-0.146848	0.746885	-1.63673	0.113298	0.745564	-4.31188
20500796	MIMAT0000459_st	hsa-miR-193a-3p	miRNA	Homo sapiens	-0.190304	0.86079	-1.63591	0.11347	0.745564	-4.31281
20504312	MIMAT0003249_st	hsa-miR-584-5p	miRNA	Homo sapiens	-0.854982	5.05427	-1.6351	0.113641	0.745564	-4.31374
20529791	MIMAT0031008_st	hsa-miR-8081	miRNA	Homo sapiens	-0.170685	0.944021	-1.63509	0.113644	0.745564	-4.31375
20525514	MIMAT0027453_st	hsa-miR-6776-3p	miRNA	Homo sapiens	0.152372	1.02214	1.62989	0.114745	0.745564	-4.31968
20519701	MIMAT0019978_st	hsa-miR-4800-5p	miRNA	Homo sapiens	-0.141569	0.860436	-1.62976	0.114771	0.745564	-4.31982
20519519	MIMAT0019801_st	hsa-miR-4703-5p	miRNA	Homo sapiens	-0.182563	0.856829	-1.62898	0.114937	0.745564	-4.32071
20518905	MIMAT0019045_st	hsa-miR-4508	miRNA	Homo sapiens	0.590363	5.58071	1.62861	0.115017	0.745564	-4.32113
20517756	MIMAT0016926_st	hsa-miR-4328	miRNA	Homo sapiens	-0.140133	0.714027	-1.62856	0.115027	0.745564	-4.32119
20504561	MIMAT0010214_st	hsa-miR-151b	miRNA	Homo sapiens	0.526432	2.99174	1.62838	0.115066	0.745564	-4.3214
20523013	MIMAT0023706_st	hsa-miR-6081	miRNA	Homo sapiens	-0.135296	0.808273	-1.62811	0.115123	0.745564	-4.3217
20515586	MIMAT0019213_st	hsa-miR-3162-3p	miRNA	Homo sapiens	-0.252517	1.45281	-1.62615	0.11554	0.745564	-4.32393
20518910	MIMAT0019050_st	hsa-miR-4513	miRNA	Homo sapiens	0.200108	1.00008	1.62605	0.115563	0.745564	-4.32405
20501170	MIMAT0000686_st	hsa-miR-34c-5p	miRNA	Homo sapiens	-0.199287	0.929125	-1.62398	0.116005	0.745564	-4.32639
20504343	MIMAT0003271_st	hsa-miR-603	miRNA	Homo sapiens	0.261763	1.14491	1.6229	0.116238	0.745564	-4.32762
20519517	MIMAT0019798_st	hsa-miR-4701-5p	miRNA	Homo sapiens	0.173249	1.02755	1.62208	0.116414	0.745564	-4.32855
20529141	MIMAT0030424_st	hsa-miR-7849-3p	miRNA	Homo sapiens	-0.105446	0.712628	-1.62094	0.116659	0.745564	-4.32984
20501287	MIMAT0000757_st	hsa-miR-151a-3p	miRNA	Homo sapiens	-0.859117	5.48796	-1.61993	0.116877	0.745564	-4.33099
20515645	MIMAT0015085_st	hsa-miR-3200-3p	miRNA	Homo sapiens	-0.132627	0.717285	-1.61951	0.116968	0.745564	-4.33147
20506864	MIMAT0005921_st	hsa-miR-1267	miRNA	Homo sapiens	-0.128573	0.742725	-1.61629	0.117664	0.745564	-4.3351
20501169	MIMAT0004676_st	hsa-miR-34b-3p	miRNA	Homo sapiens	-0.200641	0.850264	-1.61535	0.117869	0.745564	-4.33617
20504391	MIMAT0003308_st	hsa-miR-638	miRNA	Homo sapiens	-0.322059	7.99446	-1.61524	0.117892	0.745564	-4.33629
20525604	MIMAT0027543_st	hsa-miR-6821-3p	miRNA	Homo sapiens	-0.107562	0.844343	-1.61465	0.118021	0.745564	-4.33696
20515596	MIMAT0015046_st	hsa-miR-3171	miRNA	Homo sapiens	0.141006	0.811272	1.61355	0.11826	0.745564	-4.3382
20500171	MIMAT0000092_st	hsa-miR-92a-3p	miRNA	Homo sapiens	0.829155	9.69634	1.61294	0.118392	0.745564	-4.33889
20502360	MIMAT0001536_st	hsa-miR-429	miRNA	Homo sapiens	0.150447	0.765319	1.61056	0.118914	0.745564	-4.34158
20515518	MIMAT0014984_st	hsa-miR-3122	miRNA	Homo sapiens	-0.164724	0.965658	-1.61006	0.119022	0.745564	-4.34214
20523022	MIMAT0023715_st	hsa-miR-6090	miRNA	Homo sapiens	-0.306854	8.64886	-1.60989	0.119059	0.745564	-4.34233
20519548	MIMAT0019829_st	hsa-miR-4717-5p	miRNA	Homo sapiens	-0.1363	0.82277	-1.60769	0.119542	0.745564	-4.34481
20504300	MIMAT0003241_st	hsa-miR-576-5p	miRNA	Homo sapiens	-0.156276	0.864586	-1.60689	0.119719	0.745564	-4.34572
20500141	MIMAT0000076_st	hsa-miR-21-5p	miRNA	Homo sapiens	0.391831	1.52069	1.6045	0.120246	0.745564	-4.3484
20525513	MIMAT0027452_st	hsa-miR-6776-5p	miRNA	Homo sapiens	-0.57194	2.09988	-1.6043	0.12029	0.745564	-4.34863
20500459	MIMAT0000264_st	hsa-miR-203a	miRNA	Homo sapiens	0.15266	0.926681	1.60405	0.120344	0.745564	-4.34891
20500399	MIMAT0000231_st	hsa-miR-199a-5p	miRNA	Homo sapiens	0.782894	2.16283	1.6014	0.120931	0.745564	-4.35188
20526181	MIMAT0028120_st	hsa-miR-7111-3p	miRNA	Homo sapiens	0.149186	0.947927	1.60102	0.121017	0.745564	-4.35231
20529793	MIMAT0031010_st	hsa-miR-8083	miRNA	Homo sapiens	-0.117549	0.796278	-1.60039	0.121157	0.745564	-4.35302
20526862	MIMAT0028212_st	hsa-miR-7151-5p	miRNA	Homo sapiens	-0.135206	0.764931	-1.59929	0.1214	0.745564	-4.35425
20504270	MIMAT0003215_st	hsa-miR-552-3p	miRNA	Homo sapiens	0.132577	0.736321	1.5992	0.12142	0.745564	-4.35435
20525019	MIMAT0025474_st	hsa-miR-6509-5p	miRNA	Homo sapiens	0.199034	1.09835	1.59835	0.12161	0.745564	-4.3553
20514226	MIMAT0013863_st	hsa-miR-2909	miRNA	Homo sapiens	-0.130406	0.78967	-1.59768	0.121761	0.745564	-4.35606
20500112	MIMAT0000062_st	hsa-let-7a-5p	miRNA	Homo sapiens	0.715868	8.45727	1.59571	0.122201	0.745564	-4.35827
20501083	MIMAT0000646_st	hsa-miR-155-5p	miRNA	Homo sapiens	0.239712	1.14708	1.59532	0.122288	0.745564	-4.35871
20506003	MIMAT0004977_st	hsa-miR-934	miRNA	Homo sapiens	-0.160586	0.79741	-1.59361	0.122671	0.746043	-4.36061
20500134	MIMAT0004490_st	hsa-miR-19a-5p	miRNA	Homo sapiens	-0.162231	0.853347	-1.59176	0.123087	0.746725	-4.36268
20513192	MIMAT0013516_st	hsa-miR-2681-3p	miRNA	Homo sapiens	-0.13912	0.701948	-1.58714	0.124132	0.749803	-4.36784
20500737	MIMAT0000426_st	hsa-miR-132-3p	miRNA	Homo sapiens	0.153272	0.875839	1.58473	0.124679	0.749803	-4.37053
20500443	MIMAT0004557_st	hsa-miR-34a-3p	miRNA	Homo sapiens	0.157654	0.825665	1.58435	0.124765	0.749803	-4.37095
20500467	MIMAT0022694_st	hsa-miR-211-3p	miRNA	Homo sapiens	0.186197	0.96367	1.58318	0.125033	0.749803	-4.37225
20515620	MIMAT0015067_st	hsa-miR-3186-5p	miRNA	Homo sapiens	0.133304	0.697152	1.58191	0.125322	0.749803	-4.37367
20506831	MIMAT0005893_st	hsa-miR-1305	miRNA	Homo sapiens	-0.152081	0.876393	-1.58066	0.125607	0.749803	-4.37505
20504295	MIMAT0003237_st	hsa-miR-572	miRNA	Homo sapiens	-0.219806	0.991174	-1.57936	0.125906	0.749803	-4.3765
20526170	MIMAT0028109_st	hsa-miR-7106-5p	miRNA	Homo sapiens	-0.147648	0.893396	-1.57879	0.126035	0.749803	-4.37712
20505762	MIMAT0004928_st	hsa-miR-147b	miRNA	Homo sapiens	-0.13496	0.811629	-1.57373	0.127203	0.751879	-4.38274
20525553	MIMAT0027492_st	hsa-miR-6796-5p	miRNA	Homo sapiens	0.181319	1.11847	1.57274	0.127433	0.751879	-4.38384
20500186	MIMAT0000099_st	hsa-miR-101-3p	miRNA	Homo sapiens	-0.148623	0.772887	-1.57236	0.127521	0.751879	-4.38426
20517820	MIMAT0017990_st	hsa-miR-3613-5p	miRNA	Homo sapiens	-1.58459	4.22222	-1.57024	0.128012	0.751879	-4.3866
20515614	MIMAT0015063_st	hsa-miR-3183	miRNA	Homo sapiens	-0.139413	0.740029	-1.57021	0.128019	0.751879	-4.38663
20501273	MIMAT0004692_st	hsa-miR-340-5p	miRNA	Homo sapiens	0.169488	0.914744	1.56838	0.128446	0.751879	-4.38866
20521821	MIMAT0022282_st	hsa-miR-5583-3p	miRNA	Homo sapiens	0.141547	0.872748	1.56696	0.128777	0.751879	-4.39022
20504310	MIMAT0004797_st	hsa-miR-582-3p	miRNA	Homo sapiens	-0.131682	0.731389	-1.56672	0.128832	0.751879	-4.39049
20518888	MIMAT0019028_st	hsa-miR-4493	miRNA	Homo sapiens	-0.129862	0.778692	-1.56271	0.129775	0.753845	-4.39491
20503805	MIMAT0002817_st	hsa-miR-495-3p	miRNA	Homo sapiens	0.31242	1.16658	1.56267	0.129783	0.753845	-4.39495
20525387	MIMAT0025848_st	hsa-miR-6511b-3p	miRNA	Homo sapiens	-0.208048	1.29083	-1.56094	0.13019	0.754424	-4.39685
20519484	MIMAT0019766_st	hsa-miR-4681	miRNA	Homo sapiens	0.146043	0.843531	1.55945	0.130542	0.75456	-4.3985
20525454	MIMAT0027393_st	hsa-miR-6746-3p	miRNA	Homo sapiens	-0.213618	0.983601	-1.55825	0.130827	0.75456	-4.39982
20519542	MIMAT0019824_st	hsa-miR-4715-5p	miRNA	Homo sapiens	0.138274	0.771148	1.55598	0.131364	0.754752	-4.40231
20504188	MIMAT0003163_st	hsa-miR-539-5p	miRNA	Homo sapiens	0.188878	0.832499	1.55552	0.131475	0.754752	-4.40282
20525725	MIMAT0027664_st	hsa-miR-6882-5p	miRNA	Homo sapiens	0.144016	0.734218	1.55415	0.1318	0.754853	-4.40432
20501159	MIMAT0004673_st	hsa-miR-29c-5p	miRNA	Homo sapiens	0.1858	0.815611	1.55153	0.132426	0.755292	-4.40719
20506867	MIMAT0005924_st	hsa-miR-1270	miRNA	Homo sapiens	-0.176731	0.949905	-1.55125	0.132491	0.755292	-4.40749
20500184	MIMAT0004512_st	hsa-miR-100-3p	miRNA	Homo sapiens	0.157394	0.7294	1.54837	0.133184	0.756461	-4.41065
20518784	MIMAT0018928_st	hsa-miR-548ab	miRNA	Homo sapiens	-0.134202	0.957028	-1.54783	0.133312	0.756461	-4.41123
20518439	MIMAT0018190_st	hsa-miR-3916	miRNA	Homo sapiens	-0.136667	0.963794	-1.54436	0.134148	0.758016	-4.41502
20517703	MIMAT0016875_st	hsa-miR-4323	miRNA	Homo sapiens	-0.171124	1.13595	-1.54414	0.134203	0.758016	-4.41527
20500747	MIMAT0004598_st	hsa-miR-141-5p	miRNA	Homo sapiens	-0.141996	0.740946	-1.54282	0.134521	0.75807	-4.4167
20525500	MIMAT0027439_st	hsa-miR-6769a-3p	miRNA	Homo sapiens	0.136389	0.922197	1.53952	0.135323	0.760841	-4.4203
20504396	MIMAT0020924_st	hsa-miR-642a-3p	miRNA	Homo sapiens	0.136349	0.856511	1.53382	0.136716	0.76555	-4.42649
20518891	MIMAT0019031_st	hsa-miR-4496	miRNA	Homo sapiens	0.138011	0.908906	1.53355	0.136783	0.76555	-4.42679
20500180	MIMAT0022842_st	hsa-miR-98-3p	miRNA	Homo sapiens	0.145459	0.735265	1.52799	0.138153	0.771458	-4.43281
20501233	MIMAT0000725_st	hsa-miR-373-5p	miRNA	Homo sapiens	0.147297	0.8377	1.52635	0.13856	0.771978	-4.43459
20523017	MIMAT0023710_st	hsa-miR-6085	miRNA	Homo sapiens	-0.587452	3.67658	-1.52404	0.139133	0.772047	-4.43708
20518930	MIMAT0019068_st	hsa-miR-4529-3p	miRNA	Homo sapiens	1.07135	2.51416	1.52377	0.139201	0.772047	-4.43737
20519506	MIMAT0019787_st	hsa-miR-4694-3p	miRNA	Homo sapiens	-0.130829	0.830493	-1.51956	0.140253	0.772975	-4.44191
20529787	MIMAT0031004_st	hsa-miR-8077	miRNA	Homo sapiens	0.139456	0.775599	1.51815	0.140607	0.772975	-4.44343
20515554	MIMAT0015014_st	hsa-miR-3144-5p	miRNA	Homo sapiens	-0.107704	0.811223	-1.51587	0.14118	0.772975	-4.44588
20505739	MIMAT0004902_st	hsa-miR-891a-5p	miRNA	Homo sapiens	-0.146382	0.811946	-1.51577	0.141206	0.772975	-4.44599
20524997	MIMAT0025452_st	hsa-miR-548ay-5p	miRNA	Homo sapiens	-0.167445	0.856628	-1.5156	0.141247	0.772975	-4.44617
20500470	MIMAT0000270_st	hsa-miR-181a-3p	miRNA	Homo sapiens	-0.168252	0.911125	-1.51557	0.141256	0.772975	-4.44621
20525032	MIMAT0025487_st	hsa-miR-6515-3p	miRNA	Homo sapiens	-0.154618	0.947417	-1.51398	0.141656	0.773442	-4.44791
20519415	MIMAT0019697_st	hsa-miR-4639-5p	miRNA	Homo sapiens	0.164492	0.841024	1.51211	0.142131	0.774314	-4.44992
20518822	MIMAT0019233_st	hsa-miR-4446-5p	miRNA	Homo sapiens	0.178018	1.02112	1.5107	0.142486	0.774533	-4.45143
20525703	MIMAT0027642_st	hsa-miR-6871-5p	miRNA	Homo sapiens	0.151078	0.905447	1.50582	0.14373	0.778591	-4.45665
20519458	MIMAT0019740_st	hsa-miR-4665-3p	miRNA	Homo sapiens	-0.156545	1.00228	-1.50434	0.144109	0.778591	-4.45824
20525628	MIMAT0027567_st	hsa-miR-6833-3p	miRNA	Homo sapiens	-0.130054	0.80767	-1.50405	0.144183	0.778591	-4.45855
20501239	MIMAT0000729_st	hsa-miR-376a-3p	miRNA	Homo sapiens	0.171979	0.933878	1.50268	0.144534	0.778774	-4.46001
20521816	MIMAT0022277_st	hsa-miR-548at-5p	miRNA	Homo sapiens	-0.150659	0.805159	-1.49648	0.146135	0.784783	-4.46662
20526178	MIMAT0028117_st	hsa-miR-7110-5p	miRNA	Homo sapiens	-0.722932	2.28558	-1.49589	0.146288	0.784783	-4.46725
20519605	MIMAT0019883_st	hsa-miR-4747-3p	miRNA	Homo sapiens	-0.133056	0.76837	-1.49299	0.147042	0.784906	-4.47033
20504554	MIMAT0026636_st	hsa-miR-668-5p	miRNA	Homo sapiens	0.319413	1.40781	1.49191	0.147322	0.784906	-4.47147
20500178	MIMAT0004510_st	hsa-miR-96-3p	miRNA	Homo sapiens	-0.141521	0.858832	-1.4914	0.147456	0.784906	-4.47202
20500739	MIMAT0000427_st	hsa-miR-133a-3p	miRNA	Homo sapiens	0.16269	0.89202	1.48902	0.148076	0.784906	-4.47453
20525031	MIMAT0025486_st	hsa-miR-6515-5p	miRNA	Homo sapiens	-0.191718	0.883135	-1.48854	0.148203	0.784906	-4.47505
20518630	MIMAT0018356_st	hsa-miR-3940-3p	miRNA	Homo sapiens	0.20388	1.06194	1.488	0.148344	0.784906	-4.47562
20515600	MIMAT0001630_st	hsa-miR-323b-5p	miRNA	Homo sapiens	0.136399	0.855874	1.48723	0.148548	0.784906	-4.47644
20525596	MIMAT0027535_st	hsa-miR-6817-3p	miRNA	Homo sapiens	0.172639	0.860426	1.48541	0.149025	0.785014	-4.47836
20517923	MIMAT0018091_st	hsa-miR-3668	miRNA	Homo sapiens	-0.0982428	0.804528	-1.48472	0.149207	0.785014	-4.47909
20519667	MIMAT0019944_st	hsa-miR-4782-5p	miRNA	Homo sapiens	0.138658	0.740285	1.48151	0.150055	0.787542	-4.48248
20519441	MIMAT0019723_st	hsa-miR-4656	miRNA	Homo sapiens	0.197683	1.14335	1.47954	0.150577	0.787542	-4.48456
20519693	MIMAT0019970_st	hsa-miR-4796-5p	miRNA	Homo sapiens	0.131126	0.767589	1.47927	0.150649	0.787542	-4.48485
20522035	MIMAT0022492_st	hsa-miR-5699-3p	miRNA	Homo sapiens	-0.110608	0.74442	-1.47714	0.151215	0.788822	-4.48709
20519515	MIMAT0019796_st	hsa-miR-4700-5p	miRNA	Homo sapiens	-0.13782	0.804981	-1.47309	0.152297	0.792483	-4.49135
20518887	MIMAT0019027_st	hsa-miR-4492	miRNA	Homo sapiens	0.275781	1.85631	1.46893	0.153415	0.792483	-4.49571
20525029	MIMAT0025484_st	hsa-miR-6514-5p	miRNA	Homo sapiens	-0.135748	0.913418	-1.4688	0.15345	0.792483	-4.49585
20506808	MIMAT0026736_st	hsa-miR-548e-5p	miRNA	Homo sapiens	-0.109499	0.729507	-1.4673	0.153855	0.792483	-4.49742
20517714	MIMAT0016886_st	hsa-miR-4252	miRNA	Homo sapiens	-0.105529	0.754835	-1.46488	0.154508	0.792483	-4.49995
20525573	MIMAT0027512_st	hsa-miR-6806-5p	miRNA	Homo sapiens	0.182118	0.987819	1.46258	0.155133	0.792483	-4.50235
20525567	MIMAT0027506_st	hsa-miR-6803-5p	miRNA	Homo sapiens	-0.331782	6.33382	-1.46067	0.155652	0.792483	-4.50434
20503784	MIMAT0004763_st	hsa-miR-488-3p	miRNA	Homo sapiens	0.151165	0.96568	1.45818	0.156333	0.792483	-4.50694
20525380	MIMAT0025841_st	hsa-miR-6715a-3p	miRNA	Homo sapiens	-0.194391	1.16443	-1.45605	0.156916	0.792483	-4.50916
20506876	MIMAT0022724_st	hsa-miR-1277-5p	miRNA	Homo sapiens	-0.156748	0.818583	-1.45257	0.157872	0.792483	-4.51277
20520578	MIMAT0021129_st	hsa-miR-5196-3p	miRNA	Homo sapiens	-0.127526	0.833592	-1.45095	0.158321	0.792483	-4.51446
20519436	MIMAT0019718_st	hsa-miR-4653-5p	miRNA	Homo sapiens	-0.130646	0.724389	-1.45082	0.158357	0.792483	-4.51459
20518636	MIMAT0018360_st	hsa-miR-3944-3p	miRNA	Homo sapiens	-0.151166	0.921753	-1.44904	0.158848	0.792483	-4.51644
20506795	MIMAT0005865_st	hsa-miR-1202	miRNA	Homo sapiens	0.12125	0.862616	1.44883	0.158906	0.792483	-4.51665
20504357	MIMAT0003283_st	hsa-miR-615-3p	miRNA	Homo sapiens	-0.127568	0.813564	-1.44855	0.158984	0.792483	-4.51694
20529788	MIMAT0031005_st	hsa-miR-8078	miRNA	Homo sapiens	0.136868	0.837441	1.44782	0.159188	0.792483	-4.51771
20519048	MIMAT0019337_st	hsa-miR-3960	miRNA	Homo sapiens	-0.254843	8.88999	-1.44706	0.159398	0.792483	-4.51849
20519631	MIMAT0019908_st	hsa-miR-4761-5p	miRNA	Homo sapiens	0.105298	0.83133	1.44641	0.15958	0.792483	-4.51917
20526863	MIMAT0028213_st	hsa-miR-7151-3p	miRNA	Homo sapiens	-0.141391	0.875108	-1.44592	0.159716	0.792483	-4.51967
20504556	MIMAT0020925_st	hsa-miR-550a-3-5p	miRNA	Homo sapiens	0.166615	0.96064	1.44384	0.160296	0.792483	-4.52182
20525515	MIMAT0027454_st	hsa-miR-6777-5p	miRNA	Homo sapiens	0.24103	1.50901	1.44256	0.160651	0.792483	-4.52314
20515564	MIMAT0019206_st	hsa-miR-3150a-5p	miRNA	Homo sapiens	-0.118608	0.746308	-1.43961	0.161478	0.792483	-4.52618
20520221	MIMAT0021046_st	hsa-miR-5011-3p	miRNA	Homo sapiens	-0.16333	0.771902	-1.43936	0.16155	0.792483	-4.52645
20500140	MIMAT0004493_st	hsa-miR-20a-3p	miRNA	Homo sapiens	-0.115579	0.880852	-1.43415	0.163018	0.792483	-4.53181
20501245	MIMAT0004690_st	hsa-miR-379-3p	miRNA	Homo sapiens	-0.0994971	0.72716	-1.43405	0.163045	0.792483	-4.5319
20504564	MIMAT0005794_st	hsa-miR-1296-5p	miRNA	Homo sapiens	0.129384	0.79246	1.4325	0.163484	0.792483	-4.5335
20500799	MIMAT0004615_st	hsa-miR-195-3p	miRNA	Homo sapiens	-0.215287	1.09699	-1.43099	0.163913	0.792483	-4.53505
20525473	MIMAT0027412_st	hsa-miR-6756-5p	miRNA	Homo sapiens	-0.646561	4.47612	-1.43057	0.164032	0.792483	-4.53548
20519455	MIMAT0019737_st	hsa-miR-4664-5p	miRNA	Homo sapiens	0.111866	0.765587	1.42901	0.164477	0.792483	-4.53708
20521810	MIMAT0022271_st	hsa-miR-664b-5p	miRNA	Homo sapiens	0.150336	1.00883	1.42875	0.164549	0.792483	-4.53734
20507092	MIMAT0022728_st	hsa-miR-513c-3p	miRNA	Homo sapiens	0.123441	0.735328	1.42874	0.164554	0.792483	-4.53736
20504273	MIMAT0004792_st	hsa-miR-92b-5p	miRNA	Homo sapiens	0.336152	1.76799	1.42856	0.164605	0.792483	-4.53754
20503788	MIMAT0002806_st	hsa-miR-490-3p	miRNA	Homo sapiens	0.130177	0.725977	1.4257	0.165421	0.792483	-4.54047
20525685	MIMAT0027624_st	hsa-miR-6861-3p	miRNA	Homo sapiens	-0.155521	1.02939	-1.42536	0.165518	0.792483	-4.54081
20506820	MIMAT0005882_st	hsa-miR-548k	miRNA	Homo sapiens	0.108576	0.850114	1.42536	0.165518	0.792483	-4.54081
20504369	MIMAT0003292_st	hsa-miR-623	miRNA	Homo sapiens	-0.118271	0.902144	-1.4249	0.165651	0.792483	-4.54129
20506884	MIMAT0005941_st	hsa-miR-1284	miRNA	Homo sapiens	-0.124086	0.832909	-1.42407	0.165888	0.792483	-4.54213
20500436	MIMAT0004553_st	hsa-miR-7-1-3p	miRNA	Homo sapiens	0.150796	1.00913	1.42259	0.166312	0.792483	-4.54364
20525627	MIMAT0027566_st	hsa-miR-6833-5p	miRNA	Homo sapiens	0.102916	0.824841	1.42239	0.166372	0.792483	-4.54385
20501224	MIMAT0000720_st	hsa-miR-376c-3p	miRNA	Homo sapiens	0.233005	1.11692	1.42236	0.166381	0.792483	-4.54388
20519577	MIMAT0019856_st	hsa-miR-4732-3p	miRNA	Homo sapiens	0.159852	0.863328	1.42175	0.166556	0.792483	-4.54451
20524998	MIMAT0025453_st	hsa-miR-548ay-3p	miRNA	Homo sapiens	0.122841	0.736609	1.42128	0.166689	0.792483	-4.54498
20519411	MIMAT0019693_st	hsa-miR-4636	miRNA	Homo sapiens	-0.154132	0.867869	-1.42125	0.166698	0.792483	-4.54501
20518901	MIMAT0019041_st	hsa-miR-4505	miRNA	Homo sapiens	0.274416	1.74096	1.42097	0.166779	0.792483	-4.5453
20517925	MIMAT0018093_st	hsa-miR-3670	miRNA	Homo sapiens	-0.136167	0.7065	-1.41973	0.167138	0.792483	-4.54657
20505752	MIMAT0004919_st	hsa-miR-541-5p	miRNA	Homo sapiens	-0.122362	0.843686	-1.41944	0.167221	0.792483	-4.54686
20504587	MIMAT0004185_st	hsa-miR-802	miRNA	Homo sapiens	-0.150152	0.868725	-1.41857	0.167473	0.792483	-4.54775
20511366	MIMAT0009977_st	hsa-miR-2052	miRNA	Homo sapiens	-0.0981262	0.806571	-1.41835	0.167536	0.792483	-4.54797
20500131	MIMAT0000071_st	hsa-miR-17-3p	miRNA	Homo sapiens	0.153331	0.863981	1.41771	0.167721	0.792483	-4.54862
20504382	MIMAT0003300_st	hsa-miR-631	miRNA	Homo sapiens	-0.150108	0.869794	-1.41577	0.168282	0.79301	-4.55059
20500170	MIMAT0004507_st	hsa-miR-92a-1-5p	miRNA	Homo sapiens	0.149372	0.952202	1.41509	0.168478	0.79301	-4.55128
20525001	MIMAT0025456_st	hsa-miR-548az-5p	miRNA	Homo sapiens	-0.119597	0.831996	-1.4139	0.168826	0.793128	-4.5525
20500420	MIMAT0004549_st	hsa-miR-148a-5p	miRNA	Homo sapiens	0.127433	0.860232	1.40956	0.170091	0.796898	-4.5569
20515625	MIMAT0019217_st	hsa-miR-3189-5p	miRNA	Homo sapiens	-0.139255	0.957201	-1.40892	0.170277	0.796898	-4.55754
20504403	MIMAT0003319_st	hsa-miR-649	miRNA	Homo sapiens	-0.107887	0.823177	-1.40656	0.170971	0.798478	-4.55993
20518816	MIMAT0018959_st	hsa-miR-4441	miRNA	Homo sapiens	0.0942803	0.816283	1.40335	0.171915	0.798478	-4.56317
20505758	MIMAT0004924_st	hsa-miR-876-5p	miRNA	Homo sapiens	0.122211	0.752099	1.40312	0.171984	0.798478	-4.56341
20506865	MIMAT0005922_st	hsa-miR-1268a	miRNA	Homo sapiens	-0.297523	2.03709	-1.40191	0.17234	0.798478	-4.56463
20504560	MIMAT0005459_st	hsa-miR-1224-3p	miRNA	Homo sapiens	-0.155152	1.21001	-1.40164	0.172422	0.798478	-4.56491
20525612	MIMAT0027551_st	hsa-miR-6825-3p	miRNA	Homo sapiens	0.116972	0.800847	1.40042	0.172782	0.798478	-4.56613
20500769	MIMAT0000445_st	hsa-miR-126-3p	miRNA	Homo sapiens	0.530089	5.39694	1.39862	0.173316	0.798478	-4.56795
20518632	MIMAT0018358_st	hsa-miR-3942-5p	miRNA	Homo sapiens	0.400225	1.24214	1.39787	0.173539	0.798478	-4.5687
20506827	MIMAT0005890_st	hsa-miR-1302	miRNA	Homo sapiens	0.151899	0.936667	1.39787	0.17354	0.798478	-4.5687
20501295	MIMAT0000762_st	hsa-miR-324-3p	miRNA	Homo sapiens	0.295692	1.82111	1.39648	0.173953	0.798881	-4.5701
20502123	MIMAT0004748_st	hsa-miR-423-5p	miRNA	Homo sapiens	-0.649877	5.28611	-1.3949	0.174423	0.799546	-4.57168
20500723	MIMAT0000419_st	hsa-miR-27b-3p	miRNA	Homo sapiens	0.496311	2.83995	1.39261	0.175106	0.80065	-4.57398
20519622	MIMAT0019899_st	hsa-miR-4756-5p	miRNA	Homo sapiens	-0.146136	0.8216	-1.39192	0.175315	0.80065	-4.57468
20525619	MIMAT0027558_st	hsa-miR-6829-5p	miRNA	Homo sapiens	-0.13894	0.99046	-1.38895	0.176206	0.80164	-4.57765
20504414	MIMAT0003327_st	hsa-miR-449b-5p	miRNA	Homo sapiens	-0.124585	0.837243	-1.38799	0.176496	0.80164	-4.57861
20501299	MIMAT0004702_st	hsa-miR-339-3p	miRNA	Homo sapiens	0.265565	1.39049	1.38794	0.176511	0.80164	-4.57866
20525431	MIMAT0027370_st	hsa-miR-6734-3p	miRNA	Homo sapiens	-0.151632	0.794932	-1.38615	0.17705	0.802607	-4.58045
20500777	MIMAT0004607_st	hsa-miR-138-1-3p	miRNA	Homo sapiens	-0.433656	1.5522	-1.38308	0.177978	0.804228	-4.58351
20518832	MIMAT0018974_st	hsa-miR-4452	miRNA	Homo sapiens	0.179973	0.768983	1.3828	0.178063	0.804228	-4.58379
20529789	MIMAT0031006_st	hsa-miR-8079	miRNA	Homo sapiens	0.113682	0.744949	1.38084	0.178659	0.805439	-4.58575
20517821	MIMAT0017991_st	hsa-miR-3613-3p	miRNA	Homo sapiens	0.568629	7.885	1.37512	0.180404	0.811819	-4.59143
20506850	MIMAT0005908_st	hsa-miR-1257	miRNA	Homo sapiens	0.124206	0.801394	1.37278	0.181123	0.811851	-4.59375
20525461	MIMAT0027400_st	hsa-miR-6750-5p	miRNA	Homo sapiens	0.720504	3.39805	1.37237	0.181249	0.811851	-4.59416
20501301	MIMAT0004703_st	hsa-miR-335-3p	miRNA	Homo sapiens	-0.174554	0.931816	-1.37187	0.181403	0.811851	-4.59465
20504336	MIMAT0026620_st	hsa-miR-598-5p	miRNA	Homo sapiens	0.135155	0.766027	1.36925	0.18221	0.813983	-4.59725
20515579	MIMAT0019211_st	hsa-miR-3158-5p	miRNA	Homo sapiens	-0.140778	0.770498	-1.36666	0.183011	0.814064	-4.5998
20504282	MIMAT0003225_st	hsa-miR-561-3p	miRNA	Homo sapiens	-0.118115	0.816607	-1.36627	0.183133	0.814064	-4.60019
20500149	MIMAT0004497_st	hsa-miR-24-2-5p	miRNA	Homo sapiens	0.168192	0.932083	1.36542	0.183396	0.814064	-4.60103
20500478	MIMAT0000275_st	hsa-miR-218-5p	miRNA	Homo sapiens	-0.112262	0.710069	-1.36491	0.183554	0.814064	-4.60153
20521830	MIMAT0022291_st	hsa-miR-548au-5p	miRNA	Homo sapiens	-0.102956	0.836709	-1.36343	0.184015	0.814234	-4.60299
20502129	MIMAT0003393_st	hsa-miR-425-5p	miRNA	Homo sapiens	-0.542673	5.69806	-1.36227	0.184377	0.814234	-4.60414
20504345	MIMAT0003273_st	hsa-miR-605-5p	miRNA	Homo sapiens	-0.134948	1.00663	-1.36076	0.184846	0.814234	-4.60562
20504594	MIMAT0010367_st	hsa-miR-764	miRNA	Homo sapiens	0.0939596	0.750836	1.35999	0.185089	0.814234	-4.60638
20525509	MIMAT0027448_st	hsa-miR-6774-5p	miRNA	Homo sapiens	-0.128251	0.82708	-1.35781	0.185771	0.814234	-4.60852
20518814	MIMAT0018957_st	hsa-miR-4439	miRNA	Homo sapiens	0.123846	0.80323	1.3578	0.185773	0.814234	-4.60853
20515534	MIMAT0014997_st	hsa-miR-3132	miRNA	Homo sapiens	-0.0996633	0.853046	-1.35617	0.186284	0.814234	-4.61013
20504423	MIMAT0003331_st	hsa-miR-655-3p	miRNA	Homo sapiens	-0.102586	0.797264	-1.35571	0.18643	0.814234	-4.61058
20518450	MIMAT0018199_st	hsa-miR-3924	miRNA	Homo sapiens	0.110513	0.841446	1.35481	0.186713	0.814234	-4.61146
20519465	MIMAT0019747_st	hsa-miR-219b-5p	miRNA	Homo sapiens	0.111703	0.874984	1.35135	0.187803	0.814234	-4.61485
20522180	MIMAT0023116_st	hsa-miR-5739	miRNA	Homo sapiens	-0.130113	0.984721	-1.34982	0.188289	0.814234	-4.61635
20503097	MIMAT0002171_st	hsa-miR-410-3p	miRNA	Homo sapiens	0.168094	0.911195	1.34963	0.188348	0.814234	-4.61653
20509230	MIMAT0007885_st	hsa-miR-1911-5p	miRNA	Homo sapiens	0.143904	0.825719	1.34911	0.188514	0.814234	-4.61704
20519514	MIMAT0019795_st	hsa-miR-4699-3p	miRNA	Homo sapiens	-0.112251	0.76276	-1.34904	0.188536	0.814234	-4.61711
20517733	MIMAT0016904_st	hsa-miR-4276	miRNA	Homo sapiens	-0.116375	0.707349	-1.34896	0.188563	0.814234	-4.61719
20517681	MIMAT0016853_st	hsa-miR-4300	miRNA	Homo sapiens	-0.106997	0.835458	-1.34595	0.189519	0.816927	-4.62013
20518802	MIMAT0018945_st	hsa-miR-4430	miRNA	Homo sapiens	-0.151381	0.999667	-1.34345	0.190317	0.818932	-4.62256
20518916	MIMAT0019056_st	hsa-miR-4519	miRNA	Homo sapiens	-0.107593	0.790023	-1.3401	0.191389	0.822102	-4.62582
20519518	MIMAT0019799_st	hsa-miR-4701-3p	miRNA	Homo sapiens	-0.238334	1.03262	-1.33807	0.192041	0.823464	-4.62779
20518442	MIMAT0018193_st	hsa-miR-3919	miRNA	Homo sapiens	-0.110948	0.77369	-1.3361	0.192677	0.824587	-4.6297
20506818	MIMAT0005880_st	hsa-miR-1290	miRNA	Homo sapiens	0.147808	0.983918	1.33391	0.193384	0.824587	-4.63182
20504377	MIMAT0004809_st	hsa-miR-628-5p	miRNA	Homo sapiens	0.514798	1.51208	1.3336	0.193482	0.824587	-4.63211
20529768	MIMAT0030985_st	hsa-miR-8058	miRNA	Homo sapiens	-0.0937996	0.712664	-1.3331	0.193645	0.824587	-4.6326
20515640	MIMAT0015081_st	hsa-miR-548x-3p	miRNA	Homo sapiens	0.245394	1.38173	1.33188	0.194042	0.824847	-4.63378
20525720	MIMAT0027659_st	hsa-miR-6879-3p	miRNA	Homo sapiens	0.131421	1.0111	1.32952	0.194808	0.826612	-4.63606
20515558	MIMAT0015017_st	hsa-miR-1273c	miRNA	Homo sapiens	-0.0960381	0.837422	-1.32561	0.196082	0.826612	-4.63982
20526184	MIMAT0028123_st	hsa-miR-7113-5p	miRNA	Homo sapiens	-0.0980943	0.822383	-1.32256	0.197081	0.826612	-4.64275
20525626	MIMAT0027565_st	hsa-miR-6832-3p	miRNA	Homo sapiens	-0.116272	0.820265	-1.32033	0.197816	0.826612	-4.6449
20519462	MIMAT0019744_st	hsa-miR-4667-3p	miRNA	Homo sapiens	-0.138408	0.916075	-1.31917	0.198197	0.826612	-4.64601
20504566	MIMAT0006789_st	hsa-miR-1468-5p	miRNA	Homo sapiens	-0.0951912	0.795979	-1.31886	0.1983	0.826612	-4.64631
20525535	MIMAT0027474_st	hsa-miR-6787-5p	miRNA	Homo sapiens	0.47647	2.65629	1.31855	0.198403	0.826612	-4.64661
20519678	MIMAT0019955_st	hsa-miR-4786-3p	miRNA	Homo sapiens	0.199805	1.26627	1.31756	0.198728	0.826612	-4.64755
20519454	MIMAT0019736_st	hsa-miR-4662b	miRNA	Homo sapiens	0.111861	0.891469	1.31616	0.199191	0.826612	-4.64889
20518455	MIMAT0018202_st	hsa-miR-3927-3p	miRNA	Homo sapiens	0.13684	0.822087	1.31558	0.199385	0.826612	-4.64945
20503826	MIMAT0002834_st	hsa-miR-520a-3p	miRNA	Homo sapiens	0.0960208	0.850574	1.3155	0.19941	0.826612	-4.64952
20506016	MIMAT0004987_st	hsa-miR-944	miRNA	Homo sapiens	0.127034	0.888766	1.31396	0.199921	0.826612	-4.65099
20500795	MIMAT0004614_st	hsa-miR-193a-5p	miRNA	Homo sapiens	0.208338	1.38688	1.31301	0.200237	0.826612	-4.6519
20503890	MIMAT0022701_st	hsa-miR-506-5p	miRNA	Homo sapiens	0.129817	0.755688	1.31263	0.200364	0.826612	-4.65227
20521842	MIMAT0022303_st	hsa-miR-548av-5p	miRNA	Homo sapiens	-0.112377	0.78035	-1.31096	0.200919	0.826612	-4.65386
20515619	MIMAT0015378_st	hsa-miR-3065-3p	miRNA	Homo sapiens	0.117724	0.795409	1.31053	0.201063	0.826612	-4.65427
20501227	MIMAT0026483_st	hsa-miR-370-5p	miRNA	Homo sapiens	-0.131077	0.718013	-1.30722	0.202168	0.826612	-4.65742
20520349	MIMAT0020601_st	hsa-miR-1273f	miRNA	Homo sapiens	-0.152418	0.935179	-1.30713	0.202198	0.826612	-4.6575
20518794	MIMAT0018937_st	hsa-miR-378g	miRNA	Homo sapiens	0.132802	0.850415	1.30664	0.202363	0.826612	-4.65797
20529777	MIMAT0030994_st	hsa-miR-8067	miRNA	Homo sapiens	0.100869	0.725418	1.30633	0.202466	0.826612	-4.65826
20521841	MIMAT0022302_st	hsa-miR-5591-3p	miRNA	Homo sapiens	-0.202241	0.894681	-1.30585	0.202626	0.826612	-4.65872
20501251	MIMAT0022697_st	hsa-miR-382-3p	miRNA	Homo sapiens	-0.1265	0.90871	-1.30499	0.202916	0.826612	-4.65954
20517940	MIMAT0018108_st	hsa-miR-3681-5p	miRNA	Homo sapiens	0.122947	0.813545	1.30395	0.203266	0.826612	-4.66053
20529767	MIMAT0030984_st	hsa-miR-8057	miRNA	Homo sapiens	-0.129414	0.730128	-1.30237	0.203796	0.826612	-4.66202
20520279	MIMAT0020541_st	hsa-miR-5047	miRNA	Homo sapiens	-0.126921	0.690947	-1.30229	0.203825	0.826612	-4.6621
20503098	MIMAT0022923_st	hsa-miR-376b-5p	miRNA	Homo sapiens	-0.0962921	0.749052	-1.30189	0.203957	0.826612	-4.66247
20518817	MIMAT0018960_st	hsa-miR-4442	miRNA	Homo sapiens	0.12038	0.742312	1.30161	0.204052	0.826612	-4.66274
20515552	MIMAT0015012_st	hsa-miR-3143	miRNA	Homo sapiens	0.107649	0.748778	1.29787	0.205315	0.826612	-4.66628
20517736	MIMAT0016907_st	hsa-miR-4281	miRNA	Homo sapiens	-0.753821	4.80864	-1.29755	0.205426	0.826612	-4.66659
20501165	MIMAT0000684_st	hsa-miR-302a-3p	miRNA	Homo sapiens	-0.098595	0.745306	-1.29566	0.206066	0.826612	-4.66837
20500177	MIMAT0000095_st	hsa-miR-96-5p	miRNA	Homo sapiens	-0.102296	0.866506	-1.29362	0.206759	0.826612	-4.67029
20518628	MIMAT0018355_st	hsa-miR-3939	miRNA	Homo sapiens	-0.0867252	0.705262	-1.2916	0.207451	0.826612	-4.6722
20525532	MIMAT0027471_st	hsa-miR-6785-3p	miRNA	Homo sapiens	0.112136	1.06149	1.29113	0.207609	0.826612	-4.67263
20515624	MIMAT0015070_st	hsa-miR-3188	miRNA	Homo sapiens	0.200304	1.08397	1.29011	0.20796	0.826612	-4.6736
20519676	MIMAT0019953_st	hsa-miR-2467-3p	miRNA	Homo sapiens	0.131708	0.910225	1.28912	0.208298	0.826612	-4.67453
20501210	MIMAT0000710_st	hsa-miR-365a-3p	miRNA	Homo sapiens	-0.15346	0.916324	-1.2852	0.209644	0.826612	-4.67821
20501214	MIMAT0022834_st	hsa-miR-365b-3p	miRNA	Homo sapiens	-0.15346	0.916324	-1.2852	0.209644	0.826612	-4.67821
20525672	MIMAT0027611_st	hsa-miR-6855-3p	miRNA	Homo sapiens	-0.116175	0.935158	-1.28481	0.209779	0.826612	-4.67857
20515559	MIMAT0015018_st	hsa-miR-3146	miRNA	Homo sapiens	0.120096	0.770521	1.28395	0.210074	0.826612	-4.67938
20517910	MIMAT0018079_st	hsa-miR-1273e	miRNA	Homo sapiens	-0.126944	0.77418	-1.2823	0.210643	0.826612	-4.68092
20529797	MIMAT0031014_st	hsa-miR-8087	miRNA	Homo sapiens	0.0928632	0.744406	1.28088	0.211136	0.826612	-4.68225
20515509	MIMAT0014978_st	hsa-miR-3116	miRNA	Homo sapiens	-0.110753	0.816905	-1.28056	0.211247	0.826612	-4.68255
20503851	MIMAT0002855_st	hsa-miR-520d-5p	miRNA	Homo sapiens	-0.0920038	0.724083	-1.28021	0.211368	0.826612	-4.68288
20507742	MIMAT0007347_st	hsa-miR-1469	miRNA	Homo sapiens	-0.263125	6.62972	-1.2802	0.211369	0.826612	-4.68288
20503843	MIMAT0002848_st	hsa-miR-518c-3p	miRNA	Homo sapiens	-0.11716	0.79968	-1.28	0.211441	0.826612	-4.68307
20503103	MIMAT0002175_st	hsa-miR-485-5p	miRNA	Homo sapiens	-0.245301	1.32529	-1.27861	0.211923	0.826612	-4.68437
20500452	MIMAT0000261_st	hsa-miR-183-5p	miRNA	Homo sapiens	0.160912	0.859705	1.27805	0.212115	0.826612	-4.68489
20525435	MIMAT0027374_st	hsa-miR-6736-3p	miRNA	Homo sapiens	-0.103887	0.864672	-1.27758	0.212279	0.826612	-4.68533
20502438	MIMAT0004757_st	hsa-miR-431-3p	miRNA	Homo sapiens	0.129383	0.727408	1.27751	0.212303	0.826612	-4.68539
20500442	MIMAT0000255_st	hsa-miR-34a-5p	miRNA	Homo sapiens	0.113701	0.866074	1.2763	0.212725	0.826612	-4.68652
20507094	MIMAT0005953_st	hsa-miR-1322	miRNA	Homo sapiens	-0.169584	0.927204	-1.27421	0.213455	0.826612	-4.68847
20500471	MIMAT0004564_st	hsa-miR-214-5p	miRNA	Homo sapiens	-0.131204	0.737542	-1.27143	0.214425	0.826612	-4.69105
20525025	MIMAT0025480_st	hsa-miR-6512-5p	miRNA	Homo sapiens	0.117477	0.78069	1.27126	0.214484	0.826612	-4.69121
20500787	MIMAT0000455_st	hsa-miR-185-5p	miRNA	Homo sapiens	-0.640541	6.22007	-1.27078	0.214654	0.826612	-4.69166
20517918	MIMAT0019220_st	hsa-miR-3664-3p	miRNA	Homo sapiens	-0.13444	0.821588	-1.26941	0.215134	0.826612	-4.69293
20500752	MIMAT0000435_st	hsa-miR-143-3p	miRNA	Homo sapiens	0.403509	1.36899	1.26839	0.215492	0.826612	-4.69387
20525499	MIMAT0027438_st	hsa-miR-6769a-5p	miRNA	Homo sapiens	0.0864065	0.851719	1.26827	0.215533	0.826612	-4.69398
20519683	MIMAT0019960_st	hsa-miR-4789-3p	miRNA	Homo sapiens	-0.090578	0.705407	-1.26776	0.215713	0.826612	-4.69445
20504572	MIMAT0005797_st	hsa-miR-1301-3p	miRNA	Homo sapiens	-0.308445	2.00016	-1.26727	0.215886	0.826612	-4.69491
20501183	MIMAT0000693_st	hsa-miR-30e-3p	miRNA	Homo sapiens	0.299551	1.05431	1.26689	0.216019	0.826612	-4.69526
20525466	MIMAT0027405_st	hsa-miR-6752-3p	miRNA	Homo sapiens	0.142261	1.06637	1.26591	0.216367	0.826612	-4.69617
20500133	MIMAT0002891_st	hsa-miR-18a-3p	miRNA	Homo sapiens	0.165182	1.03322	1.26237	0.217619	0.826612	-4.69945
20525689	MIMAT0027628_st	hsa-miR-6864-5p	miRNA	Homo sapiens	0.151841	1.0456	1.26196	0.217761	0.826612	-4.69982
20506838	MIMAT0005899_st	hsa-miR-1247-5p	miRNA	Homo sapiens	-0.112056	0.939524	-1.26127	0.218006	0.826612	-4.70045
20505755	MIMAT0004921_st	hsa-miR-889-3p	miRNA	Homo sapiens	-0.107893	0.782151	-1.25919	0.218745	0.826612	-4.70237
20500745	MIMAT0000431_st	hsa-miR-140-5p	miRNA	Homo sapiens	0.173351	0.852483	1.25846	0.219005	0.826612	-4.70305
20506887	MIMAT0005943_st	hsa-miR-1292-5p	miRNA	Homo sapiens	0.133427	0.914915	1.2583	0.219061	0.826612	-4.70319
20519498	MIMAT0019779_st	hsa-miR-4690-5p	miRNA	Homo sapiens	0.197082	1.45074	1.2577	0.219274	0.826612	-4.70374
20500146	MIMAT0000078_st	hsa-miR-23a-3p	miRNA	Homo sapiens	0.654778	9.55003	1.25733	0.219407	0.826612	-4.70408
20504432	MIMAT0022711_st	hsa-miR-660-3p	miRNA	Homo sapiens	-0.118277	0.832822	-1.25731	0.219413	0.826612	-4.7041
20521829	MIMAT0022290_st	hsa-miR-5587-3p	miRNA	Homo sapiens	0.117859	0.772272	1.25495	0.220258	0.826612	-4.70628
20515556	MIMAT0019205_st	hsa-miR-3145-5p	miRNA	Homo sapiens	0.109988	0.812913	1.25451	0.220413	0.826612	-4.70667
20529785	MIMAT0031002_st	hsa-miR-8075	miRNA	Homo sapiens	-0.290654	8.37664	-1.25154	0.22148	0.826612	-4.7094
20500448	MIMAT0000258_st	hsa-miR-181c-5p	miRNA	Homo sapiens	0.15346	0.969231	1.25119	0.221604	0.826612	-4.70972
20525458	MIMAT0027397_st	hsa-miR-6748-3p	miRNA	Homo sapiens	0.091836	0.732315	1.25007	0.222005	0.826612	-4.71074
20526874	MIMAT0028224_st	hsa-miR-7157-5p	miRNA	Homo sapiens	0.152021	0.783678	1.2496	0.222176	0.826612	-4.71118
20500181	MIMAT0000097_st	hsa-miR-99a-5p	miRNA	Homo sapiens	0.160771	0.974886	1.24829	0.222646	0.826612	-4.71237
20504301	MIMAT0004796_st	hsa-miR-576-3p	miRNA	Homo sapiens	-0.107313	0.845181	-1.24756	0.222912	0.826612	-4.71304
20505742	MIMAT0004907_st	hsa-miR-892a	miRNA	Homo sapiens	-0.109508	0.700599	-1.24672	0.223213	0.826612	-4.71381
20518425	MIMAT0018178_st	hsa-miR-3180	miRNA	Homo sapiens	0.213932	1.3521	1.2465	0.223292	0.826612	-4.71401
20500150	MIMAT0004498_st	hsa-miR-25-5p	miRNA	Homo sapiens	-0.141133	1.00485	-1.24556	0.223634	0.826612	-4.71487
20529775	MIMAT0030992_st	hsa-miR-8065	miRNA	Homo sapiens	-0.116213	0.900543	-1.24516	0.223778	0.826612	-4.71523
20525661	MIMAT0027600_st	hsa-miR-6850-5p	miRNA	Homo sapiens	0.435874	4.52261	1.24473	0.223934	0.826612	-4.71563
20501280	MIMAT0000753_st	hsa-miR-342-3p	miRNA	Homo sapiens	-0.504831	5.00381	-1.24365	0.224326	0.826612	-4.71661
20501274	MIMAT0000750_st	hsa-miR-340-3p	miRNA	Homo sapiens	-0.0920415	0.733506	-1.24344	0.2244	0.826612	-4.7168
20500766	MIMAT0004602_st	hsa-miR-125a-3p	miRNA	Homo sapiens	-0.161378	0.866451	-1.24338	0.224423	0.826612	-4.71686
20519597	MIMAT0019875_st	hsa-miR-4744	miRNA	Homo sapiens	0.12366	0.745869	1.24186	0.224974	0.826612	-4.71824
20500789	MIMAT0000456_st	hsa-miR-186-5p	miRNA	Homo sapiens	0.0924008	0.896889	1.24169	0.225037	0.826612	-4.7184
20521812	MIMAT0022273_st	hsa-miR-5580-5p	miRNA	Homo sapiens	-0.102958	0.803293	-1.23945	0.22585	0.826612	-4.72043
20519536	MIMAT0019818_st	hsa-miR-4712-5p	miRNA	Homo sapiens	-0.121955	0.773185	-1.23936	0.225884	0.826612	-4.72051
20524053	MIMAT0024616_st	hsa-miR-6132	miRNA	Homo sapiens	0.184287	1.45238	1.23725	0.226653	0.826612	-4.72243
20511563	MIMAT0011163_st	hsa-miR-548q	miRNA	Homo sapiens	-0.132598	0.845243	-1.23723	0.226662	0.826612	-4.72245
20500137	MIMAT0000074_st	hsa-miR-19b-3p	miRNA	Homo sapiens	0.556195	2.9419	1.23722	0.226663	0.826612	-4.72245
20518626	MIMAT0018353_st	hsa-miR-3938	miRNA	Homo sapiens	0.104952	0.90388	1.23691	0.226779	0.826612	-4.72274
20506013	MIMAT0004985_st	hsa-miR-942-5p	miRNA	Homo sapiens	0.103306	0.664129	1.23654	0.226914	0.826612	-4.72307
20525577	MIMAT0027516_st	hsa-miR-6808-5p	miRNA	Homo sapiens	-0.128983	1.00487	-1.23652	0.226921	0.826612	-4.72309
20518828	MIMAT0018971_st	hsa-miR-4450	miRNA	Homo sapiens	0.110453	0.838903	1.23605	0.227091	0.826612	-4.72351
20502452	MIMAT0001636_st	hsa-miR-452-3p	miRNA	Homo sapiens	-0.0848382	0.746926	-1.23366	0.227968	0.827921	-4.72568
20517749	MIMAT0016920_st	hsa-miR-4289	miRNA	Homo sapiens	-0.169556	0.874701	-1.23323	0.228125	0.827921	-4.72607
20518815	MIMAT0018958_st	hsa-miR-4440	miRNA	Homo sapiens	-0.193432	1.19218	-1.23213	0.228528	0.828055	-4.72706
20525606	MIMAT0027545_st	hsa-miR-6822-3p	miRNA	Homo sapiens	0.127653	0.866431	1.2313	0.228836	0.828055	-4.72782
20500490	MIMAT0009198_st	hsa-miR-224-3p	miRNA	Homo sapiens	0.150536	1.07137	1.22949	0.229502	0.828293	-4.72945
20500721	MIMAT0000418_st	hsa-miR-23b-3p	miRNA	Homo sapiens	0.664373	7.14225	1.22929	0.229576	0.828293	-4.72963
20519630	MIMAT0019907_st	hsa-miR-4760-3p	miRNA	Homo sapiens	-0.112117	0.892389	-1.22658	0.230576	0.830531	-4.73207
20517741	MIMAT0016912_st	hsa-miR-4282	miRNA	Homo sapiens	-0.12876	0.836911	-1.22375	0.231624	0.830531	-4.73461
20515637	MIMAT0015079_st	hsa-miR-3195	miRNA	Homo sapiens	-0.117786	0.76988	-1.22355	0.231699	0.830531	-4.73479
20515635	MIMAT0015078_st	hsa-miR-3194-5p	miRNA	Homo sapiens	-0.141327	0.81913	-1.22349	0.231721	0.830531	-4.73485
20504371	MIMAT0004807_st	hsa-miR-624-3p	miRNA	Homo sapiens	-0.121527	0.753037	-1.22305	0.231886	0.830531	-4.73525
20506716	MIMAT0005829_st	hsa-miR-1184	miRNA	Homo sapiens	0.90384	2.95688	1.22061	0.232795	0.832228	-4.73744
20505206	MIMAT0003945_st	hsa-miR-765	miRNA	Homo sapiens	0.100367	0.890866	1.21993	0.233047	0.832228	-4.73804
20526865	MIMAT0028215_st	hsa-miR-7152-3p	miRNA	Homo sapiens	0.119451	0.755464	1.21707	0.234116	0.832228	-4.74061
20525624	MIMAT0027563_st	hsa-miR-6831-3p	miRNA	Homo sapiens	-0.138821	0.874842	-1.21659	0.234294	0.832228	-4.74103
20525482	MIMAT0027421_st	hsa-miR-6760-3p	miRNA	Homo sapiens	-0.096485	0.920119	-1.21523	0.234804	0.832228	-4.74225
20517904	MIMAT0018073_st	hsa-miR-3653	miRNA	Homo sapiens	0.163336	0.820833	1.21291	0.235677	0.832228	-4.74432
20523009	MIMAT0023702_st	hsa-miR-6077	miRNA	Homo sapiens	0.125002	0.895922	1.21284	0.2357	0.832228	-4.74438
20503854	MIMAT0026611_st	hsa-miR-520g-5p	miRNA	Homo sapiens	0.108317	0.73969	1.21248	0.235839	0.832228	-4.7447
20523008	MIMAT0023701_st	hsa-miR-6076	miRNA	Homo sapiens	0.120129	0.829675	1.21136	0.236259	0.832228	-4.7457
20501242	MIMAT0000731_st	hsa-miR-378a-5p	miRNA	Homo sapiens	0.110931	0.745325	1.21012	0.236725	0.832228	-4.7468
20513596	MIMAT0012734_st	hsa-miR-711	miRNA	Homo sapiens	-0.0992759	0.807622	-1.20905	0.237131	0.832228	-4.74776
20504286	MIMAT0003230_st	hsa-miR-566	miRNA	Homo sapiens	-0.0964173	0.747831	-1.2066	0.238058	0.832228	-4.74993
20504435	MIMAT0003389_st	hsa-miR-542-3p	miRNA	Homo sapiens	0.142111	0.876027	1.20554	0.238461	0.832228	-4.75087
20518785	MIMAT0018929_st	hsa-miR-4417	miRNA	Homo sapiens	0.108466	0.77799	1.20498	0.238674	0.832228	-4.75137
20518919	MIMAT0019058_st	hsa-miR-4521	miRNA	Homo sapiens	0.0754249	0.809523	1.20376	0.239134	0.832228	-4.75245
20500753	MIMAT0004600_st	hsa-miR-144-5p	miRNA	Homo sapiens	-0.133441	0.91133	-1.20331	0.239307	0.832228	-4.75285
20504359	MIMAT0004805_st	hsa-miR-616-3p	miRNA	Homo sapiens	0.106162	0.877588	1.20265	0.239559	0.832228	-4.75343
20507945	MIMAT0007401_st	hsa-miR-1539	miRNA	Homo sapiens	-0.0918942	0.731805	-1.20135	0.240053	0.832228	-4.75458
20503804	MIMAT0022924_st	hsa-miR-495-5p	miRNA	Homo sapiens	0.116264	0.887734	1.19701	0.241712	0.832228	-4.75841
20501163	MIMAT0000682_st	hsa-miR-200a-3p	miRNA	Homo sapiens	-0.105725	0.788851	-1.19652	0.241902	0.832228	-4.75885
20519509	MIMAT0019790_st	hsa-miR-4696	miRNA	Homo sapiens	-0.111358	0.823938	-1.196	0.2421	0.832228	-4.7593
20506897	MIMAT0005949_st	hsa-miR-664a-3p	miRNA	Homo sapiens	0.114732	1.07289	1.19454	0.242661	0.832228	-4.76059
20501279	MIMAT0004694_st	hsa-miR-342-5p	miRNA	Homo sapiens	0.167713	1.25109	1.19376	0.242961	0.832228	-4.76127
20519576	MIMAT0019855_st	hsa-miR-4732-5p	miRNA	Homo sapiens	-0.127604	0.912084	-1.19307	0.243228	0.832228	-4.76188
20518852	MIMAT0018994_st	hsa-miR-4467	miRNA	Homo sapiens	0.4511	5.10243	1.19301	0.24325	0.832228	-4.76193
20515574	MIMAT0015029_st	hsa-miR-3155a	miRNA	Homo sapiens	-0.119574	0.760521	-1.19171	0.243753	0.832228	-4.76308
20501772	MIMAT0009201_st	hsa-miR-196b-3p	miRNA	Homo sapiens	-0.0955121	0.827575	-1.19143	0.243859	0.832228	-4.76332
20500848	MIMAT0000510_st	hsa-miR-320a	miRNA	Homo sapiens	-0.243545	9.25545	-1.19121	0.243945	0.832228	-4.76352
20501230	MIMAT0000723_st	hsa-miR-371a-3p	miRNA	Homo sapiens	-0.137954	0.912758	-1.19108	0.243995	0.832228	-4.76363
20525543	MIMAT0027482_st	hsa-miR-6791-5p	miRNA	Homo sapiens	-0.28986	5.75912	-1.19005	0.244393	0.832228	-4.76454
20515510	MIMAT0019197_st	hsa-miR-3117-5p	miRNA	Homo sapiens	0.107367	0.850519	1.18934	0.244665	0.832228	-4.76515
20504291	MIMAT0003234_st	hsa-miR-569	miRNA	Homo sapiens	-0.122518	0.942617	-1.18909	0.244764	0.832228	-4.76538
20503893	MIMAT0004778_st	hsa-miR-508-5p	miRNA	Homo sapiens	-0.101731	0.879649	-1.18882	0.244867	0.832228	-4.76561
20523004	MIMAT0023697_st	hsa-miR-6072	miRNA	Homo sapiens	-0.110618	0.813213	-1.18818	0.245115	0.832228	-4.76617
20518893	MIMAT0019033_st	hsa-miR-4498	miRNA	Homo sapiens	0.184735	1.40249	1.18741	0.245412	0.832228	-4.76684
20506781	MIMAT0022943_st	hsa-miR-1233-5p	miRNA	Homo sapiens	0.261274	1.77371	1.18642	0.245798	0.832228	-4.76771
20525736	MIMAT0027675_st	hsa-miR-6887-3p	miRNA	Homo sapiens	-0.132145	0.902302	-1.18566	0.246093	0.832228	-4.76838
20518821	MIMAT0018964_st	hsa-miR-4445-3p	miRNA	Homo sapiens	0.123124	0.832582	1.18287	0.247178	0.832228	-4.77081
20519467	MIMAT0019749_st	hsa-miR-4669	miRNA	Homo sapiens	0.180576	1.07957	1.1817	0.247636	0.832228	-4.77184
20503811	MIMAT0002821_st	hsa-miR-181d-5p	miRNA	Homo sapiens	0.2093	1.11097	1.18168	0.24764	0.832228	-4.77185
20501197	MIMAT0000703_st	hsa-miR-361-5p	miRNA	Homo sapiens	-0.447799	5.33427	-1.18078	0.247992	0.832228	-4.77263
20500182	MIMAT0004511_st	hsa-miR-99a-3p	miRNA	Homo sapiens	-0.119877	0.698979	-1.18057	0.248076	0.832228	-4.77282
20515533	MIMAT0014996_st	hsa-miR-3131	miRNA	Homo sapiens	0.130219	0.914821	1.18026	0.248197	0.832228	-4.77309
20501198	MIMAT0004682_st	hsa-miR-361-3p	miRNA	Homo sapiens	0.157053	1.1802	1.17968	0.248423	0.832228	-4.77359
20525418	MIMAT0027357_st	hsa-miR-6728-5p	miRNA	Homo sapiens	0.127048	0.906411	1.17955	0.248473	0.832228	-4.7737
20506862	MIMAT0005920_st	hsa-miR-1266-5p	miRNA	Homo sapiens	0.332502	1.57852	1.177	0.249472	0.832228	-4.77592
20518898	MIMAT0019038_st	hsa-miR-4502	miRNA	Homo sapiens	-0.52445	2.1239	-1.17654	0.249655	0.832228	-4.77632
20529129	MIMAT0030412_st	hsa-miR-7843-3p	miRNA	Homo sapiens	-0.129882	0.884305	-1.17626	0.249764	0.832228	-4.77656
20529144	MIMAT0030427_st	hsa-miR-7852-3p	miRNA	Homo sapiens	0.166419	1.05813	1.17582	0.249937	0.832228	-4.77695
20525550	MIMAT0027489_st	hsa-miR-6794-3p	miRNA	Homo sapiens	-0.0831501	0.938929	-1.17541	0.250099	0.832228	-4.7773
20504404	MIMAT0003320_st	hsa-miR-650	miRNA	Homo sapiens	-0.101708	0.782814	-1.17144	0.251661	0.832228	-4.78074
20504592	MIMAT0009206_st	hsa-miR-2113	miRNA	Homo sapiens	-0.11255	0.802935	-1.16901	0.252621	0.832228	-4.78284
20525700	MIMAT0027639_st	hsa-miR-6869-3p	miRNA	Homo sapiens	0.116067	0.752179	1.1685	0.252825	0.832228	-4.78328
20515584	MIMAT0015035_st	hsa-miR-3161	miRNA	Homo sapiens	0.0765494	0.851161	1.16783	0.25309	0.832228	-4.78386
20500386	MIMAT0004543_st	hsa-miR-192-3p	miRNA	Homo sapiens	-0.105417	0.760164	-1.16648	0.253626	0.832228	-4.78502
20506882	MIMAT0005939_st	hsa-miR-1281	miRNA	Homo sapiens	-0.480572	2.56533	-1.16614	0.25376	0.832228	-4.78531
20503820	MIMAT0002829_st	hsa-miR-519e-3p	miRNA	Homo sapiens	-0.140724	0.905286	-1.16598	0.253827	0.832228	-4.78546
20504287	MIMAT0003231_st	hsa-miR-567	miRNA	Homo sapiens	-0.0999007	0.754284	-1.16522	0.254126	0.832228	-4.7861
20504582	MIMAT0022714_st	hsa-miR-766-5p	miRNA	Homo sapiens	-0.229754	1.42842	-1.1648	0.254295	0.832228	-4.78647
20521782	MIMAT0022256_st	hsa-miR-4524b-3p	miRNA	Homo sapiens	-0.102409	0.769263	-1.16327	0.254905	0.832228	-4.78779
20503894	MIMAT0002880_st	hsa-miR-508-3p	miRNA	Homo sapiens	0.10404	0.843594	1.16294	0.255035	0.832228	-4.78807
20529790	MIMAT0031007_st	hsa-miR-8080	miRNA	Homo sapiens	0.0715302	0.918922	1.16247	0.255223	0.832228	-4.78847
20500189	MIMAT0004515_st	hsa-miR-29b-2-5p	miRNA	Homo sapiens	0.1283	0.844573	1.16167	0.255541	0.832228	-4.78916
20504406	MIMAT0026624_st	hsa-miR-651-3p	miRNA	Homo sapiens	-0.115866	0.874231	-1.15953	0.256396	0.832228	-4.79099
20517686	MIMAT0016858_st	hsa-miR-4306	miRNA	Homo sapiens	0.220233	1.36585	1.15914	0.256554	0.832228	-4.79133
20519658	MIMAT0019935_st	hsa-miR-4777-3p	miRNA	Homo sapiens	0.0802044	0.729241	1.15912	0.256561	0.832228	-4.79134
20504332	MIMAT0003263_st	hsa-miR-595	miRNA	Homo sapiens	0.119597	1.03065	1.15669	0.257535	0.832228	-4.79342
20521822	MIMAT0022283_st	hsa-miR-5584-5p	miRNA	Homo sapiens	-0.102207	0.817328	-1.15596	0.25783	0.832228	-4.79405
20500152	MIMAT0000082_st	hsa-miR-26a-5p	miRNA	Homo sapiens	0.496115	7.73027	1.15512	0.258166	0.832228	-4.79476
20517898	MIMAT0018065_st	hsa-miR-3646	miRNA	Homo sapiens	0.155976	1.04598	1.15435	0.258479	0.832228	-4.79543
20529132	MIMAT0030415_st	hsa-miR-1273h-5p	miRNA	Homo sapiens	0.162166	0.97562	1.15381	0.258695	0.832228	-4.79589
20525472	MIMAT0027411_st	hsa-miR-6755-3p	miRNA	Homo sapiens	-0.114518	0.893004	-1.15354	0.258804	0.832228	-4.79612
20505796	MIMAT0004953_st	hsa-miR-873-5p	miRNA	Homo sapiens	-0.10707	0.706111	-1.15139	0.259672	0.832228	-4.79795
20504333	MIMAT0003264_st	hsa-miR-596	miRNA	Homo sapiens	-0.0923571	0.843651	-1.15093	0.259859	0.832228	-4.79834
20501247	MIMAT0000735_st	hsa-miR-380-3p	miRNA	Homo sapiens	-0.0925037	0.850667	-1.14933	0.260507	0.832228	-4.79971
20518458	MIMAT0027037_st	hsa-miR-3928-5p	miRNA	Homo sapiens	0.120246	0.933636	1.14879	0.260723	0.832228	-4.80016
20517722	MIMAT0016894_st	hsa-miR-4262	miRNA	Homo sapiens	-0.125499	0.892238	-1.14868	0.26077	0.832228	-4.80026
20500743	MIMAT0000430_st	hsa-miR-138-5p	miRNA	Homo sapiens	0.101732	0.749307	1.14849	0.260846	0.832228	-4.80042
20506881	MIMAT0005937_st	hsa-miR-1279	miRNA	Homo sapiens	0.121338	0.765808	1.14766	0.261181	0.832228	-4.80112
20526861	MIMAT0028211_st	hsa-miR-7150	miRNA	Homo sapiens	-0.30049	1.10916	-1.14714	0.261395	0.832228	-4.80157
20522043	MIMAT0022500_st	hsa-miR-5706	miRNA	Homo sapiens	-0.0991594	0.691541	-1.14713	0.261398	0.832228	-4.80158
20525611	MIMAT0027550_st	hsa-miR-6825-5p	miRNA	Homo sapiens	0.0911755	0.879663	1.14656	0.261631	0.832228	-4.80206
20519410	MIMAT0019692_st	hsa-miR-4635	miRNA	Homo sapiens	0.674287	5.31816	1.1456	0.262018	0.832228	-4.80287
20501178	MIMAT0000690_st	hsa-miR-296-5p	miRNA	Homo sapiens	0.124746	1.04595	1.14477	0.262357	0.832228	-4.80358
20521835	MIMAT0022296_st	hsa-miR-5588-3p	miRNA	Homo sapiens	0.148512	1.09067	1.14301	0.263073	0.832228	-4.80506
20525690	MIMAT0027629_st	hsa-miR-6864-3p	miRNA	Homo sapiens	0.110288	0.861875	1.14254	0.263267	0.832228	-4.80547
20505788	MIMAT0004946_st	hsa-miR-744-3p	miRNA	Homo sapiens	0.117481	0.76597	1.1425	0.263282	0.832228	-4.8055
20524052	MIMAT0024615_st	hsa-miR-6131	miRNA	Homo sapiens	0.115561	0.861379	1.14124	0.263798	0.832228	-4.80657
20519446	MIMAT0019728_st	hsa-miR-4660	miRNA	Homo sapiens	0.0739147	0.727676	1.14104	0.263879	0.832228	-4.80673
20518807	MIMAT0018949_st	hsa-miR-4433-3p	miRNA	Homo sapiens	-0.272001	1.62701	-1.13952	0.264502	0.832228	-4.80802
20509235	MIMAT0007890_st	hsa-miR-1914-3p	miRNA	Homo sapiens	0.105191	0.747756	1.13801	0.265119	0.832228	-4.80929
20525625	MIMAT0027564_st	hsa-miR-6832-5p	miRNA	Homo sapiens	0.112255	0.952602	1.1379	0.265164	0.832228	-4.80938
20521803	MIMAT0022264_st	hsa-miR-548aq-3p	miRNA	Homo sapiens	0.161993	1.06054	1.13729	0.265415	0.832228	-4.8099
20500774	MIMAT0026481_st	hsa-miR-134-3p	miRNA	Homo sapiens	-0.12791	0.847698	-1.13528	0.266241	0.832228	-4.81159
20505789	MIMAT0004947_st	hsa-miR-885-5p	miRNA	Homo sapiens	-0.0906102	0.991985	-1.13486	0.266413	0.832228	-4.81194
20518929	MIMAT0019236_st	hsa-miR-4529-5p	miRNA	Homo sapiens	-0.117924	0.84981	-1.13481	0.266436	0.832228	-4.81199
20519076	MIMAT0019359_st	hsa-miR-3974	miRNA	Homo sapiens	-0.104462	0.862872	-1.13244	0.267414	0.832228	-4.81398
20501155	MIMAT0004671_st	hsa-miR-194-3p	miRNA	Homo sapiens	-0.0980593	0.760895	-1.13203	0.267583	0.832228	-4.81432
20501226	MIMAT0000721_st	hsa-miR-369-3p	miRNA	Homo sapiens	-0.106352	0.900455	-1.13177	0.26769	0.832228	-4.81454
20503795	MIMAT0002810_st	hsa-miR-202-5p	miRNA	Homo sapiens	0.118325	0.92177	1.13064	0.268156	0.832228	-4.81548
20523019	MIMAT0023712_st	hsa-miR-6087	miRNA	Homo sapiens	-0.312079	8.04193	-1.13037	0.268269	0.832228	-4.81571
20525583	MIMAT0027522_st	hsa-miR-6811-5p	miRNA	Homo sapiens	-0.0997922	0.768318	-1.13006	0.268398	0.832228	-4.81597
20525464	MIMAT0027403_st	hsa-miR-6751-3p	miRNA	Homo sapiens	-0.109539	0.82485	-1.13004	0.268402	0.832228	-4.81598
20519496	MIMAT0019777_st	hsa-miR-4688	miRNA	Homo sapiens	0.103042	0.938441	1.12821	0.269164	0.832228	-4.81752
20518872	MIMAT0019013_st	hsa-miR-548ak	miRNA	Homo sapiens	-0.0933573	0.884091	-1.12803	0.269238	0.832228	-4.81767
20504380	MIMAT0003298_st	hsa-miR-629-3p	miRNA	Homo sapiens	-0.132807	1.01637	-1.1273	0.26954	0.832228	-4.81828
20519511	MIMAT0019792_st	hsa-miR-4697-3p	miRNA	Homo sapiens	-0.106715	0.872992	-1.12719	0.269588	0.832228	-4.81838
20503907	MIMAT0002888_st	hsa-miR-532-5p	miRNA	Homo sapiens	0.234229	1.35485	1.12705	0.269644	0.832228	-4.81849
20526878	MIMAT0028232_st	hsa-miR-7161-5p	miRNA	Homo sapiens	0.101275	0.969423	1.12702	0.269655	0.832228	-4.81851
20529128	MIMAT0030411_st	hsa-miR-7843-5p	miRNA	Homo sapiens	0.101173	0.774482	1.12643	0.2699	0.832228	-4.819
20525718	MIMAT0027657_st	hsa-miR-6878-3p	miRNA	Homo sapiens	-0.0859239	0.679951	-1.12602	0.270072	0.832228	-4.81935
20504427	MIMAT0003335_st	hsa-miR-657	miRNA	Homo sapiens	-0.106754	0.793681	-1.12548	0.270296	0.832228	-4.8198
20500713	MIMAT0000414_st	hsa-let-7g-5p	miRNA	Homo sapiens	0.606401	4.05202	1.12437	0.270761	0.832263	-4.82073
20515578	MIMAT0019210_st	hsa-miR-3157-3p	miRNA	Homo sapiens	-0.306668	1.67113	-1.12349	0.271124	0.832263	-4.82146
20525511	MIMAT0027450_st	hsa-miR-6775-5p	miRNA	Homo sapiens	-0.306617	2.43772	-1.12238	0.27159	0.832263	-4.82239
20517752	MIMAT0016923_st	hsa-miR-4329	miRNA	Homo sapiens	-0.117173	0.87527	-1.12156	0.271929	0.832263	-4.82307
20503101	MIMAT0002173_st	hsa-miR-483-3p	miRNA	Homo sapiens	0.0959793	0.888183	1.12016	0.272518	0.832263	-4.82424
20519442	MIMAT0019724_st	hsa-miR-4657	miRNA	Homo sapiens	0.129271	1.02082	1.11917	0.272931	0.832263	-4.82506
20506832	MIMAT0005894_st	hsa-miR-1243	miRNA	Homo sapiens	-0.0907198	0.726	-1.11865	0.273148	0.832263	-4.82549
20501215	MIMAT0000714_st	hsa-miR-302b-5p	miRNA	Homo sapiens	0.0967519	0.743578	1.11859	0.273175	0.832263	-4.82554
20503886	MIMAT0004776_st	hsa-miR-505-5p	miRNA	Homo sapiens	-0.248862	1.6586	-1.11816	0.273356	0.832263	-4.8259
20500437	MIMAT0004554_st	hsa-miR-7-2-3p	miRNA	Homo sapiens	-0.121343	0.846371	-1.11648	0.274058	0.832535	-4.82728
20504335	MIMAT0026619_st	hsa-miR-597-3p	miRNA	Homo sapiens	-0.0946387	0.714623	-1.11633	0.274123	0.832535	-4.82741
20504583	MIMAT0003888_st	hsa-miR-766-3p	miRNA	Homo sapiens	-0.395267	2.71482	-1.11496	0.274701	0.833259	-4.82855
20505801	MIMAT0004957_st	hsa-miR-760	miRNA	Homo sapiens	0.136507	0.922121	1.11371	0.275226	0.833822	-4.82958
20511556	MIMAT0011156_st	hsa-miR-2114-5p	miRNA	Homo sapiens	-0.103832	0.773765	-1.10959	0.276965	0.83474	-4.83298
20519679	MIMAT0019956_st	hsa-miR-4787-5p	miRNA	Homo sapiens	-0.207114	8.27734	-1.10946	0.277022	0.83474	-4.83309
20523016	MIMAT0023709_st	hsa-miR-6084	miRNA	Homo sapiens	0.0953695	0.860439	1.1073	0.277936	0.83474	-4.83487
20519618	MIMAT0019895_st	hsa-miR-4755-5p	miRNA	Homo sapiens	-0.116071	0.82815	-1.10723	0.277967	0.83474	-4.83493
20518878	MIMAT0019018_st	hsa-miR-4484	miRNA	Homo sapiens	-0.449217	5.23825	-1.10634	0.278346	0.83474	-4.83566
20525739	MIMAT0027678_st	hsa-miR-6889-5p	miRNA	Homo sapiens	0.136993	0.934944	1.10607	0.27846	0.83474	-4.83588
20520328	MIMAT0022984_st	hsa-miR-5089-3p	miRNA	Homo sapiens	0.0968084	0.741682	1.1058	0.278576	0.83474	-4.8361
20525463	MIMAT0027402_st	hsa-miR-6751-5p	miRNA	Homo sapiens	-0.164563	1.27599	-1.10578	0.278585	0.83474	-4.83612
20517949	MIMAT0019223_st	hsa-miR-3688-5p	miRNA	Homo sapiens	-0.101121	0.823042	-1.10523	0.278815	0.83474	-4.83657
20522041	MIMAT0022498_st	hsa-miR-5704	miRNA	Homo sapiens	-0.0974557	0.784278	-1.1047	0.279044	0.83474	-4.83701
20500717	MIMAT0000416_st	hsa-miR-1	miRNA	Homo sapiens	0.102714	0.854592	1.10315	0.279704	0.83474	-4.83828
20500158	MIMAT0000085_st	hsa-miR-28-5p	miRNA	Homo sapiens	0.25767	1.95313	1.10302	0.279759	0.83474	-4.83839
20506012	MIMAT0004984_st	hsa-miR-941	miRNA	Homo sapiens	-0.0988612	0.726454	-1.10222	0.280099	0.83474	-4.83904
20506835	MIMAT0005896_st	hsa-miR-1244	miRNA	Homo sapiens	0.104507	0.782523	1.10179	0.280285	0.83474	-4.8394
20525599	MIMAT0027538_st	hsa-miR-6819-5p	miRNA	Homo sapiens	0.13068	0.975332	1.09846	0.281707	0.837958	-4.84211
20518791	MIMAT0018935_st	hsa-miR-4422	miRNA	Homo sapiens	0.115813	0.88243	1.09577	0.282862	0.839234	-4.84431
20506900	MIMAT0022727_st	hsa-miR-1307-5p	miRNA	Homo sapiens	-0.0880819	0.806173	-1.09476	0.283296	0.839234	-4.84513
20506874	MIMAT0005931_st	hsa-miR-302e	miRNA	Homo sapiens	0.103835	0.822654	1.09415	0.28356	0.839234	-4.84563
20518456	MIMAT0018203_st	hsa-miR-676-5p	miRNA	Homo sapiens	-0.100349	0.728437	-1.09404	0.283606	0.839234	-4.84572
20501168	MIMAT0000685_st	hsa-miR-34b-5p	miRNA	Homo sapiens	-0.106504	0.881228	-1.09252	0.284263	0.839234	-4.84696
20526881	MIMAT0028229_st	hsa-miR-7159-3p	miRNA	Homo sapiens	-0.101629	0.712842	-1.09239	0.284319	0.839234	-4.84707
20518460	MIMAT0018206_st	hsa-miR-3929	miRNA	Homo sapiens	-0.103412	0.679075	-1.09129	0.284795	0.839234	-4.84796
20506861	MIMAT0005919_st	hsa-miR-548o-3p	miRNA	Homo sapiens	0.103535	0.737882	1.09112	0.284868	0.839234	-4.8481
20518795	MIMAT0018938_st	hsa-miR-548ac	miRNA	Homo sapiens	0.381575	2.15852	1.09015	0.285286	0.839459	-4.84888
20520211	MIMAT0021036_st	hsa-miR-5007-3p	miRNA	Homo sapiens	0.117265	0.863199	1.08929	0.285659	0.839552	-4.84958
20520198	MIMAT0021021_st	hsa-miR-5001-5p	miRNA	Homo sapiens	0.482972	5.17906	1.08792	0.286251	0.84018	-4.85069
20500792	MIMAT0004613_st	hsa-miR-188-3p	miRNA	Homo sapiens	-0.127766	0.877224	-1.08411	0.28791	0.84018	-4.85378
20525440	MIMAT0027379_st	hsa-miR-6739-5p	miRNA	Homo sapiens	0.0881577	0.917213	1.08375	0.288065	0.84018	-4.85406
20517692	MIMAT0016864_st	hsa-miR-4312	miRNA	Homo sapiens	-0.0957021	0.880513	-1.08251	0.288604	0.84018	-4.85506
20518431	MIMAT0018184_st	hsa-miR-3910	miRNA	Homo sapiens	0.220785	1.23406	1.08233	0.288683	0.84018	-4.85521
20520575	MIMAT0021126_st	hsa-miR-5195-5p	miRNA	Homo sapiens	0.125598	1.05542	1.08042	0.289517	0.84018	-4.85675
20525030	MIMAT0025485_st	hsa-miR-6514-3p	miRNA	Homo sapiens	-0.107147	0.867718	-1.07808	0.29054	0.84018	-4.85863
20525651	MIMAT0027590_st	hsa-miR-6845-5p	miRNA	Homo sapiens	0.1219	0.799099	1.07775	0.290688	0.84018	-4.8589
20525745	MIMAT0027684_st	hsa-miR-6892-5p	miRNA	Homo sapiens	0.08457	0.852466	1.07668	0.291154	0.84018	-4.85975
20519464	MIMAT0019746_st	hsa-miR-4668-3p	miRNA	Homo sapiens	0.111808	0.856491	1.07661	0.291187	0.84018	-4.85981
20515519	MIMAT0014985_st	hsa-miR-3123	miRNA	Homo sapiens	-0.0869201	0.73197	-1.0764	0.29128	0.84018	-4.85998
20519615	MIMAT0019892_st	hsa-miR-371b-5p	miRNA	Homo sapiens	0.361695	1.48045	1.07616	0.291385	0.84018	-4.86017
20520196	MIMAT0021019_st	hsa-miR-5000-5p	miRNA	Homo sapiens	-0.399409	2.48278	-1.07436	0.292173	0.84018	-4.86161
20515524	MIMAT0014989_st	hsa-miR-3126-5p	miRNA	Homo sapiens	0.0911772	0.852985	1.07388	0.292387	0.84018	-4.862
20518895	MIMAT0019035_st	hsa-miR-4499	miRNA	Homo sapiens	0.124992	0.804075	1.07367	0.292478	0.84018	-4.86216
20517753	MIMAT0016924_st	hsa-miR-4330	miRNA	Homo sapiens	0.599796	6.23053	1.07349	0.292556	0.84018	-4.86231
20500479	MIMAT0004565_st	hsa-miR-218-1-3p	miRNA	Homo sapiens	-0.0931049	0.784552	-1.07322	0.292678	0.84018	-4.86253
20519568	MIMAT0019847_st	hsa-miR-4727-5p	miRNA	Homo sapiens	-0.107945	0.846869	-1.07313	0.292717	0.84018	-4.8626
20515521	MIMAT0019200_st	hsa-miR-3124-3p	miRNA	Homo sapiens	-0.0717847	0.816207	-1.07207	0.293182	0.84018	-4.86344
20505787	MIMAT0004945_st	hsa-miR-744-5p	miRNA	Homo sapiens	-0.397533	4.41411	-1.07149	0.293439	0.84018	-4.86391
20501290	MIMAT0004699_st	hsa-miR-148b-5p	miRNA	Homo sapiens	-0.0970306	0.879267	-1.07038	0.293928	0.84018	-4.86479
20529139	MIMAT0030422_st	hsa-miR-7847-3p	miRNA	Homo sapiens	-0.11745	1.02816	-1.07003	0.294085	0.84018	-4.86508
20529567	MIMAT0031179_st	hsa-miR-7976	miRNA	Homo sapiens	-0.111824	0.723679	-1.06983	0.294174	0.84018	-4.86524
20519453	MIMAT0019735_st	hsa-miR-4663	miRNA	Homo sapiens	-0.447764	4.12755	-1.069	0.29454	0.84018	-4.8659
20502125	MIMAT0001341_st	hsa-miR-424-5p	miRNA	Homo sapiens	0.0678284	0.739904	1.0686	0.294718	0.84018	-4.86622
20525751	MIMAT0027690_st	hsa-miR-6895-5p	miRNA	Homo sapiens	0.0966887	0.850032	1.06807	0.294953	0.84018	-4.86664
20519595	MIMAT0019874_st	hsa-miR-4743-5p	miRNA	Homo sapiens	-0.0996067	1.25135	-1.06764	0.295142	0.84018	-4.86698
20522013	MIMAT0022470_st	hsa-miR-5682	miRNA	Homo sapiens	-0.110452	0.733702	-1.06695	0.295448	0.84018	-4.86753
20525657	MIMAT0027596_st	hsa-miR-6848-5p	miRNA	Homo sapiens	0.180919	1.44042	1.06477	0.296417	0.84196	-4.86927
20500385	MIMAT0000222_st	hsa-miR-192-5p	miRNA	Homo sapiens	0.178168	0.997034	1.06251	0.297419	0.8436	-4.87105
20525641	MIMAT0027580_st	hsa-miR-6839-5p	miRNA	Homo sapiens	-0.0958068	0.844587	-1.06193	0.297681	0.8436	-4.87152
20518850	MIMAT0018992_st	hsa-miR-4465	miRNA	Homo sapiens	-0.1156	0.75484	-1.05997	0.298552	0.84502	-4.87307
20519610	MIMAT0022979_st	hsa-miR-4750-3p	miRNA	Homo sapiens	-0.323687	2.14249	-1.05926	0.29887	0.84502	-4.87363
20505747	MIMAT0004912_st	hsa-miR-890	miRNA	Homo sapiens	0.0880601	0.856359	1.05702	0.299875	0.84513	-4.8754
20515634	MIMAT0015077_st	hsa-miR-3193	miRNA	Homo sapiens	0.088943	0.850267	1.05607	0.3003	0.84513	-4.87615
20504575	MIMAT0005798_st	hsa-miR-1185-5p	miRNA	Homo sapiens	-0.100563	0.81016	-1.0556	0.300509	0.84513	-4.87652
20520350	MIMAT0020602_st	hsa-miR-1273g-5p	miRNA	Homo sapiens	0.0833832	0.714925	1.055	0.300778	0.84513	-4.87699
20519434	MIMAT0019716_st	hsa-miR-4652-5p	miRNA	Homo sapiens	0.112843	0.792458	1.05475	0.300892	0.84513	-4.87719
20525735	MIMAT0027674_st	hsa-miR-6887-5p	miRNA	Homo sapiens	0.163738	0.920739	1.05456	0.300978	0.84513	-4.87734
20520206	MIMAT0021029_st	hsa-miR-548ao-5p	miRNA	Homo sapiens	0.0915937	0.879491	1.05195	0.302151	0.84513	-4.87939
20500455	MIMAT0000262_st	hsa-miR-187-3p	miRNA	Homo sapiens	-0.100143	0.826753	-1.05176	0.302238	0.84513	-4.87954
20504347	MIMAT0003274_st	hsa-miR-606	miRNA	Homo sapiens	0.109954	0.918699	1.05114	0.302518	0.84513	-4.88003
20506774	MIMAT0005582_st	hsa-miR-1228-5p	miRNA	Homo sapiens	0.335811	5.71058	1.05113	0.302522	0.84513	-4.88004
20522024	MIMAT0022482_st	hsa-miR-5690	miRNA	Homo sapiens	-0.0921383	0.717336	-1.05031	0.302893	0.84513	-4.88068
20500440	MIMAT0000254_st	hsa-miR-10b-5p	miRNA	Homo sapiens	0.132295	0.895666	1.04999	0.303036	0.84513	-4.88093
20525424	MIMAT0027363_st	hsa-miR-6731-5p	miRNA	Homo sapiens	0.0895624	0.826916	1.04742	0.304197	0.847406	-4.88295
20526186	MIMAT0028125_st	hsa-miR-7114-5p	miRNA	Homo sapiens	-0.112911	1.04786	-1.04535	0.305135	0.848592	-4.88456
20519689	MIMAT0019966_st	hsa-miR-4793-3p	miRNA	Homo sapiens	0.200322	1.48189	1.04449	0.305527	0.848592	-4.88524
20525008	MIMAT0025463_st	hsa-miR-6503-3p	miRNA	Homo sapiens	0.08777	0.899846	1.0442	0.305659	0.848592	-4.88547
20500758	MIMAT0000438_st	hsa-miR-152-3p	miRNA	Homo sapiens	-0.334857	2.51995	-1.04302	0.306195	0.84912	-4.88639
20519430	MIMAT0019712_st	hsa-miR-4649-3p	miRNA	Homo sapiens	-0.104622	0.896581	-1.04048	0.307351	0.851365	-4.88836
20506857	MIMAT0005915_st	hsa-miR-1263	miRNA	Homo sapiens	0.39043	1.34911	1.03804	0.308466	0.853492	-4.89026
20503791	MIMAT0002808_st	hsa-miR-511-5p	miRNA	Homo sapiens	0.0952885	0.778053	1.03454	0.310067	0.855111	-4.89297
20525587	MIMAT0027526_st	hsa-miR-6813-5p	miRNA	Homo sapiens	0.128923	1.10007	1.03385	0.310382	0.855111	-4.8935
20500730	MIMAT0000423_st	hsa-miR-125b-5p	miRNA	Homo sapiens	0.164609	1.21321	1.03348	0.310555	0.855111	-4.8938
20517816	MIMAT0017986_st	hsa-miR-3609	miRNA	Homo sapiens	-0.101753	0.9576	-1.03343	0.310575	0.855111	-4.89383
20525455	MIMAT0027394_st	hsa-miR-6747-5p	miRNA	Homo sapiens	-0.0884361	0.922527	-1.03214	0.311168	0.855111	-4.89483
20525746	MIMAT0027685_st	hsa-miR-6892-3p	miRNA	Homo sapiens	-0.12656	1.29103	-1.03164	0.311398	0.855111	-4.89521
20515511	MIMAT0014979_st	hsa-miR-3117-3p	miRNA	Homo sapiens	-0.0773376	0.84875	-1.03145	0.311487	0.855111	-4.89536
20518428	MIMAT0018181_st	hsa-miR-3689b-3p	miRNA	Homo sapiens	-0.115906	0.871481	-1.02737	0.313368	0.857942	-4.89851
20518866	MIMAT0019007_st	hsa-miR-3689c	miRNA	Homo sapiens	-0.115906	0.871481	-1.02737	0.313368	0.857942	-4.89851
20519688	MIMAT0019965_st	hsa-miR-4793-5p	miRNA	Homo sapiens	0.143909	0.92659	1.02694	0.313566	0.857942	-4.89884
20504415	MIMAT0009203_st	hsa-miR-449b-3p	miRNA	Homo sapiens	0.0878922	0.939424	1.02268	0.315542	0.861118	-4.90211
20520199	MIMAT0021022_st	hsa-miR-5001-3p	miRNA	Homo sapiens	-0.0699741	0.802721	-1.0225	0.315626	0.861118	-4.90225
20523015	MIMAT0023708_st	hsa-miR-6083	miRNA	Homo sapiens	0.0858855	0.756257	1.02129	0.316186	0.861118	-4.90317
20505751	MIMAT0004918_st	hsa-miR-892b	miRNA	Homo sapiens	0.0856639	0.820113	1.02102	0.31631	0.861118	-4.90337
20519432	MIMAT0019714_st	hsa-miR-4650-3p	miRNA	Homo sapiens	-0.0985966	0.830119	-1.01961	0.31697	0.861118	-4.90446
20519566	MIMAT0019845_st	hsa-miR-4726-5p	miRNA	Homo sapiens	0.110068	0.946579	1.01919	0.317165	0.861118	-4.90478
20519608	MIMAT0019886_st	hsa-miR-4749-3p	miRNA	Homo sapiens	0.130754	1.17514	1.01915	0.31718	0.861118	-4.9048
20519642	MIMAT0019919_st	hsa-miR-4767	miRNA	Homo sapiens	0.179863	0.854268	1.0181	0.317674	0.861508	-4.90561
20506843	MIMAT0026740_st	hsa-miR-1250-3p	miRNA	Homo sapiens	0.0965949	0.835449	1.01662	0.318361	0.861964	-4.90673
20515650	MIMAT0015090_st	hsa-miR-1273d	miRNA	Homo sapiens	-0.099152	0.971972	-1.01623	0.318544	0.861964	-4.90703
20519423	MIMAT0019705_st	hsa-miR-4645-5p	miRNA	Homo sapiens	0.0796605	0.765646	1.0129	0.320104	0.863642	-4.90956
20506708	MIMAT0022940_st	hsa-miR-1178-5p	miRNA	Homo sapiens	-0.0861611	0.673606	-1.01264	0.320227	0.863642	-4.90976
20505759	MIMAT0004925_st	hsa-miR-876-3p	miRNA	Homo sapiens	0.0911023	0.756047	1.01186	0.320591	0.863642	-4.91035
20519621	MIMAT0019898_st	hsa-miR-499b-3p	miRNA	Homo sapiens	-0.0837537	0.831998	-1.01164	0.320694	0.863642	-4.91052
20500742	MIMAT0000429_st	hsa-miR-137	miRNA	Homo sapiens	-0.09802	0.783835	-1.01034	0.321305	0.863642	-4.9115
20517912	MIMAT0018081_st	hsa-miR-3660	miRNA	Homo sapiens	-0.0718809	0.750227	-1.00958	0.321666	0.863642	-4.91209
20500760	MIMAT0026480_st	hsa-miR-153-5p	miRNA	Homo sapiens	-0.0951708	0.857099	-1.0095	0.3217	0.863642	-4.91214
20522018	MIMAT0022475_st	hsa-miR-5685	miRNA	Homo sapiens	0.0923679	0.874954	1.00892	0.321977	0.863642	-4.91259
20518935	MIMAT0019073_st	hsa-miR-4534	miRNA	Homo sapiens	0.101344	0.88753	1.00699	0.322885	0.864324	-4.91404
20505963	MIMAT0004972_st	hsa-miR-922	miRNA	Homo sapiens	-0.0812171	0.879767	-1.00632	0.323198	0.864324	-4.91454
20504364	MIMAT0026622_st	hsa-miR-619-5p	miRNA	Homo sapiens	-0.391017	1.7758	-1.00539	0.32364	0.864324	-4.91525
20517931	MIMAT0018099_st	hsa-miR-3675-3p	miRNA	Homo sapiens	-0.0961268	0.923484	-1.00489	0.323878	0.864324	-4.91563
20513191	MIMAT0013515_st	hsa-miR-2681-5p	miRNA	Homo sapiens	0.0928686	0.72663	1.00465	0.323989	0.864324	-4.91581
20500754	MIMAT0000436_st	hsa-miR-144-3p	miRNA	Homo sapiens	-0.113683	0.807621	-1.00306	0.324742	0.865392	-4.917
20525743	MIMAT0027682_st	hsa-miR-6891-5p	miRNA	Homo sapiens	0.141227	1.09617	1.00223	0.325134	0.865498	-4.91763
20518884	MIMAT0019024_st	hsa-miR-548al	miRNA	Homo sapiens	0.118112	0.952134	0.999323	0.326516	0.868235	-4.91981
20519562	MIMAT0019841_st	hsa-miR-4724-5p	miRNA	Homo sapiens	-0.0729497	0.797503	-0.996111	0.328045	0.868597	-4.92222
20519686	MIMAT0019963_st	hsa-miR-4791	miRNA	Homo sapiens	0.15315	1.15962	0.996106	0.328048	0.868597	-4.92222
20502444	MIMAT0026555_st	hsa-miR-329-5p	miRNA	Homo sapiens	-0.0879143	0.782167	-0.99578	0.328203	0.868597	-4.92247
20500156	MIMAT0004501_st	hsa-miR-27a-5p	miRNA	Homo sapiens	0.0772884	0.724249	0.993399	0.32934	0.868597	-4.92424
20500785	MIMAT0000453_st	hsa-miR-154-3p	miRNA	Homo sapiens	0.105962	0.892643	0.993346	0.329366	0.868597	-4.92428
20522016	MIMAT0022473_st	hsa-miR-5684	miRNA	Homo sapiens	-0.0984149	0.787047	-0.992508	0.329767	0.868597	-4.92491
20517723	MIMAT0016895_st	hsa-miR-2355-5p	miRNA	Homo sapiens	0.112685	0.918892	0.992314	0.32986	0.868597	-4.92505
20525563	MIMAT0027502_st	hsa-miR-6801-5p	miRNA	Homo sapiens	0.0928079	0.896274	0.991898	0.330059	0.868597	-4.92536
20515561	MIMAT0015020_st	hsa-miR-548v	miRNA	Homo sapiens	-0.0693517	0.701714	-0.991484	0.330257	0.868597	-4.92567
20503105	MIMAT0002177_st	hsa-miR-486-5p	miRNA	Homo sapiens	0.511843	9.13761	0.99041	0.330772	0.868597	-4.92647
20517907	MIMAT0018076_st	hsa-miR-3656	miRNA	Homo sapiens	0.295884	7.14594	0.990168	0.330888	0.868597	-4.92665
20507944	MIMAT0007400_st	hsa-miR-1538	miRNA	Homo sapiens	-0.0967821	0.708677	-0.989823	0.331054	0.868597	-4.92691
20504290	MIMAT0003233_st	hsa-miR-551b-3p	miRNA	Homo sapiens	0.104319	0.798378	0.988405	0.331735	0.868597	-4.92796
20529146	MIMAT0030429_st	hsa-miR-7854-3p	miRNA	Homo sapiens	0.138517	1.14731	0.988381	0.331746	0.868597	-4.92798
20515536	MIMAT0014999_st	hsa-miR-378b	miRNA	Homo sapiens	-0.0576478	0.791249	-0.987948	0.331955	0.868597	-4.9283
20525460	MIMAT0027399_st	hsa-miR-6749-3p	miRNA	Homo sapiens	0.105604	0.91637	0.985947	0.332918	0.868914	-4.92979
20519640	MIMAT0019917_st	hsa-miR-4766-5p	miRNA	Homo sapiens	-0.0803932	0.817257	-0.985847	0.332966	0.868914	-4.92986
20525392	MIMAT0025852_st	hsa-miR-6721-5p	miRNA	Homo sapiens	0.0933805	0.943152	0.984342	0.333691	0.868914	-4.93097
20515615	MIMAT0015064_st	hsa-miR-3184-5p	miRNA	Homo sapiens	0.0874641	0.835679	0.984175	0.333772	0.868914	-4.9311
20504375	MIMAT0003296_st	hsa-miR-627-5p	miRNA	Homo sapiens	-0.072727	0.747069	-0.983764	0.333971	0.868914	-4.9314
20525478	MIMAT0027417_st	hsa-miR-6758-3p	miRNA	Homo sapiens	-0.0917247	0.718418	-0.982105	0.334772	0.868914	-4.93263
20515549	MIMAT0022730_st	hsa-miR-548t-3p	miRNA	Homo sapiens	0.128014	1.11279	0.980634	0.335484	0.868914	-4.93371
20518725	MIMAT0018447_st	hsa-miR-548aa	miRNA	Homo sapiens	0.128014	1.11279	0.980634	0.335484	0.868914	-4.93371
20529796	MIMAT0031013_st	hsa-miR-8086	miRNA	Homo sapiens	0.0923675	0.797924	0.980432	0.335582	0.868914	-4.93386
20515592	MIMAT0015042_st	hsa-miR-3167	miRNA	Homo sapiens	0.0970323	0.899202	0.978992	0.33628	0.868914	-4.93492
20500732	MIMAT0026477_st	hsa-miR-128-1-5p	miRNA	Homo sapiens	-0.0738542	0.770723	-0.977616	0.336948	0.868914	-4.93593
20518788	MIMAT0018932_st	hsa-miR-378f	miRNA	Homo sapiens	0.152791	0.865091	0.975588	0.337934	0.868914	-4.93742
20503846	MIMAT0002851_st	hsa-miR-517-5p	miRNA	Homo sapiens	-0.0757562	0.69653	-0.974087	0.338665	0.868914	-4.93853
20525529	MIMAT0027468_st	hsa-miR-6784-5p	miRNA	Homo sapiens	0.0971861	0.900501	0.973637	0.338884	0.868914	-4.93885
20517729	MIMAT0016900_st	hsa-miR-4270	miRNA	Homo sapiens	-0.389332	2.63311	-0.973222	0.339087	0.868914	-4.93916
20518879	MIMAT0019019_st	hsa-miR-4485	miRNA	Homo sapiens	-0.556269	2.96334	-0.972571	0.339404	0.868914	-4.93964
20525505	MIMAT0027444_st	hsa-miR-6772-5p	miRNA	Homo sapiens	0.0728958	0.892401	0.972171	0.3396	0.868914	-4.93993
20517833	MIMAT0022967_st	hsa-miR-3620-5p	miRNA	Homo sapiens	0.354808	4.11824	0.971595	0.339881	0.868914	-4.94035
20500188	MIMAT0000100_st	hsa-miR-29b-3p	miRNA	Homo sapiens	0.0848717	0.803548	0.971476	0.33994	0.868914	-4.94044
20500798	MIMAT0000461_st	hsa-miR-195-5p	miRNA	Homo sapiens	0.191861	1.04745	0.970549	0.340393	0.868914	-4.94111
20500469	MIMAT0000269_st	hsa-miR-212-3p	miRNA	Homo sapiens	0.0944801	0.861783	0.970509	0.340412	0.868914	-4.94114
20517740	MIMAT0016911_st	hsa-miR-4280	miRNA	Homo sapiens	-0.0717147	0.768964	-0.970464	0.340434	0.868914	-4.94118
20518827	MIMAT0018969_st	hsa-miR-548ag	miRNA	Homo sapiens	0.112994	0.828335	0.968737	0.34128	0.868914	-4.94244
20526175	MIMAT0028114_st	hsa-miR-7108-3p	miRNA	Homo sapiens	0.124761	1.10236	0.968091	0.341596	0.868914	-4.94291
20504595	MIMAT0010497_st	hsa-miR-759	miRNA	Homo sapiens	-0.0728566	0.777829	-0.96742	0.341925	0.868914	-4.9434
20521808	MIMAT0022269_st	hsa-miR-5579-5p	miRNA	Homo sapiens	-0.0858068	0.754219	-0.967129	0.342068	0.868914	-4.94361
20518718	MIMAT0018443_st	hsa-miR-374c-5p	miRNA	Homo sapiens	0.10374	0.912358	0.96591	0.342667	0.868914	-4.94449
20500194	MIMAT0000103_st	hsa-miR-106a-5p	miRNA	Homo sapiens	-0.410873	5.972	-0.965473	0.342882	0.868914	-4.94481
20503094	MIMAT0026557_st	hsa-miR-412-5p	miRNA	Homo sapiens	0.106027	0.855104	0.965032	0.343098	0.868914	-4.94513
20519578	MIMAT0019857_st	hsa-miR-4733-5p	miRNA	Homo sapiens	0.093376	1.00099	0.964004	0.343604	0.868914	-4.94588
20504354	MIMAT0003281_st	hsa-miR-613	miRNA	Homo sapiens	0.0691432	0.737191	0.962198	0.344494	0.868914	-4.94719
20524996	MIMAT0025451_st	hsa-miR-6499-3p	miRNA	Homo sapiens	0.0655703	0.713411	0.96185	0.344665	0.868914	-4.94744
20525575	MIMAT0027514_st	hsa-miR-6807-5p	miRNA	Homo sapiens	0.0843999	0.814993	0.961671	0.344753	0.868914	-4.94757
20518459	MIMAT0018205_st	hsa-miR-3928-3p	miRNA	Homo sapiens	0.0712972	0.725695	0.960844	0.345162	0.868914	-4.94817
20520210	MIMAT0021035_st	hsa-miR-5007-5p	miRNA	Homo sapiens	-0.0824485	0.889392	-0.960443	0.34536	0.868914	-4.94846
20509231	MIMAT0007886_st	hsa-miR-1911-3p	miRNA	Homo sapiens	0.0791848	0.851105	0.960269	0.345446	0.868914	-4.94859
20500776	MIMAT0004606_st	hsa-miR-136-3p	miRNA	Homo sapiens	0.0956435	0.730319	0.959848	0.345654	0.868914	-4.94889
20506785	MIMAT0022945_st	hsa-miR-1236-5p	miRNA	Homo sapiens	0.107935	0.880491	0.959137	0.346005	0.868914	-4.9494
20511367	MIMAT0009978_st	hsa-miR-2053	miRNA	Homo sapiens	0.081751	0.834827	0.958887	0.346129	0.868914	-4.94958
20517746	MIMAT0016917_st	hsa-miR-4287	miRNA	Homo sapiens	-0.0983646	0.842537	-0.958699	0.346222	0.868914	-4.94972
20517673	MIMAT0016845_st	hsa-miR-4296	miRNA	Homo sapiens	0.0672587	0.827757	0.956773	0.347176	0.869652	-4.95111
20518796	MIMAT0018939_st	hsa-miR-4424	miRNA	Homo sapiens	-0.111511	0.762351	-0.956676	0.347224	0.869652	-4.95118
20519691	MIMAT0019968_st	hsa-miR-4795-5p	miRNA	Homo sapiens	-0.0854505	0.831774	-0.955444	0.347835	0.870244	-4.95207
20504421	MIMAT0004814_st	hsa-miR-654-3p	miRNA	Homo sapiens	0.2058	1.24603	0.954772	0.348169	0.870244	-4.95255
20506889	MIMAT0005944_st	hsa-miR-1252-5p	miRNA	Homo sapiens	0.0768386	0.770098	0.95285	0.349124	0.871745	-4.95393
20515627	MIMAT0015072_st	hsa-miR-320e	miRNA	Homo sapiens	-0.445548	4.04113	-0.95171	0.349691	0.872276	-4.95475
20500481	MIMAT0000276_st	hsa-miR-219a-5p	miRNA	Homo sapiens	-0.0916277	0.842626	-0.950838	0.350126	0.872474	-4.95538
20515633	MIMAT0027027_st	hsa-miR-3192-3p	miRNA	Homo sapiens	-0.0937901	0.746006	-0.949833	0.350627	0.872741	-4.9561
20525706	MIMAT0027645_st	hsa-miR-6872-3p	miRNA	Homo sapiens	-0.102245	1.11176	-0.948863	0.351112	0.872741	-4.95679
20519520	MIMAT0019802_st	hsa-miR-4703-3p	miRNA	Homo sapiens	-0.0911681	0.850608	-0.947444	0.351821	0.872741	-4.95781
20503800	MIMAT0002814_st	hsa-miR-432-5p	miRNA	Homo sapiens	-0.819722	3.69955	-0.94723	0.351928	0.872741	-4.95796
20525491	MIMAT0027430_st	hsa-miR-6765-5p	miRNA	Homo sapiens	-0.344335	3.97235	-0.947067	0.352009	0.872741	-4.95807
20500142	MIMAT0004494_st	hsa-miR-21-3p	miRNA	Homo sapiens	-0.0990229	0.727007	-0.944108	0.353492	0.874287	-4.96018
20518881	MIMAT0019021_st	hsa-miR-4487	miRNA	Homo sapiens	-0.262679	6.20337	-0.943392	0.353851	0.874287	-4.96069
20500124	MIMAT0004486_st	hsa-let-7f-1-3p	miRNA	Homo sapiens	-0.10276	0.854999	-0.943373	0.35386	0.874287	-4.96071
20501036	MIMAT0000617_st	hsa-miR-200c-3p	miRNA	Homo sapiens	0.201159	1.58624	0.942984	0.354056	0.874287	-4.96098
20517915	MIMAT0018084_st	hsa-miR-3663-5p	miRNA	Homo sapiens	-0.0940013	0.905138	-0.942254	0.354423	0.874314	-4.9615
20500120	MIMAT0004484_st	hsa-let-7d-3p	miRNA	Homo sapiens	-0.404689	2.81927	-0.93938	0.355869	0.877001	-4.96354
20519650	MIMAT0019927_st	hsa-miR-4772-3p	miRNA	Homo sapiens	0.0956391	0.733385	0.937882	0.356624	0.877981	-4.9646
20517839	MIMAT0018006_st	hsa-miR-3622b-3p	miRNA	Homo sapiens	-0.088447	0.870213	-0.935711	0.357721	0.879179	-4.96614
20519586	MIMAT0019865_st	hsa-miR-3064-3p	miRNA	Homo sapiens	0.101007	0.848844	0.935503	0.357826	0.879179	-4.96629
20523001	MIMAT0023694_st	hsa-miR-6069	miRNA	Homo sapiens	0.124789	1.13315	0.934125	0.358524	0.87954	-4.96726
20519476	MIMAT0019758_st	hsa-miR-4676-5p	miRNA	Homo sapiens	-0.0657202	0.882777	-0.933798	0.358689	0.87954	-4.96749
20503830	MIMAT0002837_st	hsa-miR-519b-3p	miRNA	Homo sapiens	-0.0911553	0.811453	-0.932678	0.359257	0.87963	-4.96828
20500128	MIMAT0000069_st	hsa-miR-16-5p	miRNA	Homo sapiens	0.341653	6.88593	0.931343	0.359934	0.87963	-4.96922
20517684	MIMAT0016856_st	hsa-miR-4303	miRNA	Homo sapiens	-0.0964708	0.729342	-0.931341	0.359936	0.87963	-4.96922
20519675	MIMAT0019952_st	hsa-miR-2467-5p	miRNA	Homo sapiens	0.0811886	0.732555	0.930903	0.360158	0.87963	-4.96953
20520348	MIMAT0020600_st	hsa-miR-5095	miRNA	Homo sapiens	-0.0763023	0.816081	-0.929527	0.360857	0.880463	-4.97049
20505745	MIMAT0026718_st	hsa-miR-874-5p	miRNA	Homo sapiens	-0.116275	1.03518	-0.928245	0.36151	0.880851	-4.97139
20521805	MIMAT0022266_st	hsa-miR-548ar-3p	miRNA	Homo sapiens	-0.0729685	0.847921	-0.927806	0.361733	0.880851	-4.9717
20521834	MIMAT0022295_st	hsa-miR-5588-5p	miRNA	Homo sapiens	0.107042	0.881925	0.926169	0.362568	0.881356	-4.97285
20515508	MIMAT0014977_st	hsa-miR-3115	miRNA	Homo sapiens	0.0838729	0.873476	0.924706	0.363315	0.881356	-4.97387
20525026	MIMAT0025481_st	hsa-miR-6512-3p	miRNA	Homo sapiens	-0.09098	0.733352	-0.923465	0.363949	0.881356	-4.97474
20525633	MIMAT0027572_st	hsa-miR-6780b-5p	miRNA	Homo sapiens	0.26495	1.55957	0.923088	0.364142	0.881356	-4.975
20519448	MIMAT0019730_st	hsa-miR-4661-3p	miRNA	Homo sapiens	-0.0774974	0.680289	-0.92304	0.364167	0.881356	-4.97503
20525686	MIMAT0027625_st	hsa-miR-6862-5p	miRNA	Homo sapiens	0.0957154	0.769982	0.922934	0.364221	0.881356	-4.97511
20518861	MIMAT0019002_st	hsa-miR-4475	miRNA	Homo sapiens	-0.0836489	0.835679	-0.922483	0.364452	0.881356	-4.97542
20505794	MIMAT0004951_st	hsa-miR-887-3p	miRNA	Homo sapiens	-0.0751175	0.851016	-0.921219	0.365099	0.882054	-4.9763
20504342	MIMAT0003270_st	hsa-miR-602	miRNA	Homo sapiens	0.212209	1.83069	0.92038	0.365529	0.882226	-4.97689
20519623	MIMAT0019900_st	hsa-miR-4756-3p	miRNA	Homo sapiens	0.0665698	0.92354	0.918784	0.366349	0.883336	-4.97799
20525546	MIMAT0027485_st	hsa-miR-6792-3p	miRNA	Homo sapiens	0.0798114	0.94198	0.91704	0.367245	0.883489	-4.9792
20517822	MIMAT0017992_st	hsa-miR-3614-5p	miRNA	Homo sapiens	0.0932211	0.76116	0.916937	0.367299	0.883489	-4.97928
20525721	MIMAT0027660_st	hsa-miR-6880-5p	miRNA	Homo sapiens	-0.278159	5.8454	-0.914899	0.368348	0.883489	-4.98069
20506796	MIMAT0005866_st	hsa-miR-1203	miRNA	Homo sapiens	-0.0942373	0.908509	-0.914817	0.36839	0.883489	-4.98074
20522019	MIMAT0022476_st	hsa-miR-5692c	miRNA	Homo sapiens	0.0770162	0.802246	0.914586	0.36851	0.883489	-4.9809
20515575	MIMAT0015030_st	hsa-miR-3156-5p	miRNA	Homo sapiens	0.0642503	0.793109	0.912982	0.369338	0.883489	-4.98201
20518939	MIMAT0019076_st	hsa-miR-548am-3p	miRNA	Homo sapiens	0.0735666	0.863541	0.912836	0.369413	0.883489	-4.98211
20500197	MIMAT0004518_st	hsa-miR-16-2-3p	miRNA	Homo sapiens	-0.436788	4.70844	-0.912698	0.369484	0.883489	-4.98221
20518426	MIMAT0018179_st	hsa-miR-3907	miRNA	Homo sapiens	-0.0801201	0.872391	-0.911952	0.36987	0.883489	-4.98272
20501232	MIMAT0000724_st	hsa-miR-372-3p	miRNA	Homo sapiens	-0.127964	1.05209	-0.911423	0.370143	0.883489	-4.98309
20525487	MIMAT0027426_st	hsa-miR-6763-5p	miRNA	Homo sapiens	0.15004	1.18806	0.910941	0.370393	0.883489	-4.98342
20525438	MIMAT0027377_st	hsa-miR-6738-5p	miRNA	Homo sapiens	-0.055507	0.847447	-0.910294	0.370727	0.883489	-4.98387
20500163	MIMAT0000088_st	hsa-miR-30a-3p	miRNA	Homo sapiens	0.0974468	0.735482	0.908444	0.371686	0.884916	-4.98514
20525512	MIMAT0027451_st	hsa-miR-6775-3p	miRNA	Homo sapiens	-0.0730398	0.767916	-0.904995	0.373478	0.885198	-4.9875
20519673	MIMAT0019950_st	hsa-miR-1245b-5p	miRNA	Homo sapiens	-0.0819074	0.829964	-0.904322	0.373828	0.885198	-4.98797
20526868	MIMAT0028218_st	hsa-miR-7154-5p	miRNA	Homo sapiens	0.14296	1.24904	0.903874	0.374061	0.885198	-4.98827
20510801	MIMAT0009451_st	hsa-miR-1976	miRNA	Homo sapiens	0.0921114	0.915557	0.903351	0.374334	0.885198	-4.98863
20504366	MIMAT0003289_st	hsa-miR-620	miRNA	Homo sapiens	0.0925819	0.860578	0.90333	0.374344	0.885198	-4.98864
20500487	MIMAT0004570_st	hsa-miR-223-5p	miRNA	Homo sapiens	0.104477	0.841584	0.9023	0.374881	0.885198	-4.98935
20517942	MIMAT0019222_st	hsa-miR-3682-5p	miRNA	Homo sapiens	-0.0818865	0.705224	-0.901859	0.375111	0.885198	-4.98965
20500477	MIMAT0000274_st	hsa-miR-217	miRNA	Homo sapiens	-0.0932516	0.796992	-0.900902	0.375611	0.885198	-4.9903
20518900	MIMAT0019040_st	hsa-miR-4504	miRNA	Homo sapiens	-0.0634122	0.820772	-0.90062	0.375758	0.885198	-4.99049
20525650	MIMAT0027589_st	hsa-miR-6844	miRNA	Homo sapiens	0.0753535	0.778631	0.90002	0.376072	0.885198	-4.9909
20515545	MIMAT0015007_st	hsa-miR-3139	miRNA	Homo sapiens	-0.0905809	0.785334	-0.899222	0.376489	0.885198	-4.99145
20521785	MIMAT0022259_st	hsa-miR-5100	miRNA	Homo sapiens	0.384796	1.29477	0.8985	0.376867	0.885198	-4.99194
20521823	MIMAT0022284_st	hsa-miR-5584-3p	miRNA	Homo sapiens	-0.0960786	0.810191	-0.89795	0.377155	0.885198	-4.99231
20504330	MIMAT0003261_st	hsa-miR-593-5p	miRNA	Homo sapiens	0.107472	0.953249	0.896532	0.377898	0.885198	-4.99328
20529795	MIMAT0031012_st	hsa-miR-8085	miRNA	Homo sapiens	0.0876001	0.874144	0.896309	0.378015	0.885198	-4.99343
20519555	MIMAT0019836_st	hsa-miR-4722-5p	miRNA	Homo sapiens	-0.0894713	0.847916	-0.895903	0.378228	0.885198	-4.9937
20525000	MIMAT0025455_st	hsa-miR-6500-3p	miRNA	Homo sapiens	-0.119015	0.842924	-0.895779	0.378292	0.885198	-4.99379
20520195	MIMAT0021018_st	hsa-miR-4999-3p	miRNA	Homo sapiens	-0.0777573	0.710589	-0.895013	0.378695	0.885198	-4.99431
20503825	MIMAT0002833_st	hsa-miR-520a-5p	miRNA	Homo sapiens	-0.0776851	0.77552	-0.891326	0.380633	0.885198	-4.9968
20503867	MIMAT0002868_st	hsa-miR-522-3p	miRNA	Homo sapiens	0.0742427	0.822163	0.890707	0.380959	0.885198	-4.99722
20517680	MIMAT0016852_st	hsa-miR-4298	miRNA	Homo sapiens	0.082799	0.885576	0.890589	0.381021	0.885198	-4.9973
20500720	MIMAT0004587_st	hsa-miR-23b-5p	miRNA	Homo sapiens	0.169834	1.41014	0.890355	0.381145	0.885198	-4.99746
20518803	MIMAT0018946_st	hsa-miR-548ad	miRNA	Homo sapiens	-0.0766798	0.919539	-0.889849	0.381412	0.885198	-4.9978
20504429	MIMAT0022710_st	hsa-miR-659-5p	miRNA	Homo sapiens	0.0871133	0.808601	0.889436	0.381629	0.885198	-4.99807
20525707	MIMAT0027646_st	hsa-miR-6873-5p	miRNA	Homo sapiens	0.1415	1.02757	0.889264	0.38172	0.885198	-4.99819
20500176	MIMAT0000094_st	hsa-miR-95-3p	miRNA	Homo sapiens	-0.0940233	0.841167	-0.888859	0.381934	0.885198	-4.99846
20515580	MIMAT0015032_st	hsa-miR-3158-3p	miRNA	Homo sapiens	-0.0717898	0.871324	-0.887078	0.382875	0.885198	-4.99966
20500486	MIMAT0000279_st	hsa-miR-222-3p	miRNA	Homo sapiens	0.298729	4.01174	0.886617	0.383119	0.885198	-4.99997
20519590	MIMAT0019869_st	hsa-miR-4740-5p	miRNA	Homo sapiens	-0.0650118	0.902863	-0.885789	0.383557	0.885198	-5.00053
20519540	MIMAT0019822_st	hsa-miR-4714-5p	miRNA	Homo sapiens	-0.0683093	0.748	-0.884545	0.384216	0.885198	-5.00136
20526876	MIMAT0028226_st	hsa-miR-7158-5p	miRNA	Homo sapiens	0.0855874	0.797877	0.883668	0.384681	0.885198	-5.00195
20504378	MIMAT0003297_st	hsa-miR-628-3p	miRNA	Homo sapiens	-0.196286	1.92005	-0.883571	0.384732	0.885198	-5.00201
20522011	MIMAT0022468_st	hsa-miR-5680	miRNA	Homo sapiens	-0.0878423	0.915686	-0.882874	0.385102	0.885198	-5.00248
20509072	MIMAT0006767_st	hsa-miR-1827	miRNA	Homo sapiens	0.0882285	0.844125	0.88274	0.385174	0.885198	-5.00257
20522991	MIMAT0031120_st	hsa-miR-1199-3p	miRNA	Homo sapiens	-0.0662912	0.746529	-0.882159	0.385482	0.885198	-5.00296
20529134	MIMAT0030417_st	hsa-miR-6516-5p	miRNA	Homo sapiens	0.115903	0.944027	0.881209	0.385987	0.885198	-5.0036
20506888	MIMAT0022948_st	hsa-miR-1292-3p	miRNA	Homo sapiens	0.0806872	0.888165	0.88093	0.386135	0.885198	-5.00378
20519609	MIMAT0019887_st	hsa-miR-4750-5p	miRNA	Homo sapiens	0.139824	1.39155	0.879666	0.386807	0.885198	-5.00462
20515602	MIMAT0015051_st	hsa-miR-3174	miRNA	Homo sapiens	-0.0949751	0.857266	-0.879232	0.387038	0.885198	-5.00491
20501206	MIMAT0000707_st	hsa-miR-363-3p	miRNA	Homo sapiens	0.111811	1.15405	0.879055	0.387132	0.885198	-5.00503
20520577	MIMAT0021128_st	hsa-miR-5196-5p	miRNA	Homo sapiens	0.100912	1.1552	0.878466	0.387446	0.885198	-5.00543
20519504	MIMAT0019785_st	hsa-miR-4693-3p	miRNA	Homo sapiens	-0.097149	0.89883	-0.877667	0.387872	0.885198	-5.00596
20500144	MIMAT0000077_st	hsa-miR-22-3p	miRNA	Homo sapiens	-0.348147	4.31206	-0.877295	0.38807	0.885198	-5.0062
20501236	MIMAT0004688_st	hsa-miR-374a-3p	miRNA	Homo sapiens	-0.0717982	0.817715	-0.875688	0.388928	0.885198	-5.00727
20519075	MIMAT0019358_st	hsa-miR-3973	miRNA	Homo sapiens	0.0894624	0.841258	0.873237	0.390238	0.885198	-5.0089
20506015	MIMAT0004986_st	hsa-miR-943	miRNA	Homo sapiens	-0.075053	0.702059	-0.872878	0.390431	0.885198	-5.00914
20524048	MIMAT0024611_st	hsa-miR-6128	miRNA	Homo sapiens	-0.0908785	0.854365	-0.872167	0.390812	0.885198	-5.00961
20504420	MIMAT0003330_st	hsa-miR-654-5p	miRNA	Homo sapiens	0.122577	1.05511	0.87156	0.391137	0.885198	-5.01001
20505965	MIMAT0004975_st	hsa-miR-509-3-5p	miRNA	Homo sapiens	0.0962162	0.91228	0.871434	0.391205	0.885198	-5.01009
20504374	MIMAT0003295_st	hsa-miR-626	miRNA	Homo sapiens	0.0780007	0.851979	0.870949	0.391465	0.885198	-5.01041
20517953	MIMAT0018119_st	hsa-miR-3690	miRNA	Homo sapiens	0.0783898	0.802039	0.870903	0.391489	0.885198	-5.01044
20521813	MIMAT0022274_st	hsa-miR-5580-3p	miRNA	Homo sapiens	-0.0678216	0.702552	-0.870577	0.391664	0.885198	-5.01066
20518914	MIMAT0019054_st	hsa-miR-4517	miRNA	Homo sapiens	-0.0824458	0.875127	-0.868366	0.392851	0.885198	-5.01212
20519490	MIMAT0019772_st	hsa-miR-4685-3p	miRNA	Homo sapiens	-0.0716974	0.970042	-0.868303	0.392886	0.885198	-5.01216
20525423	MIMAT0027362_st	hsa-miR-6730-3p	miRNA	Homo sapiens	-0.101494	0.973207	-0.867649	0.393237	0.885198	-5.01259
20506763	MIMAT0005572_st	hsa-miR-1225-5p	miRNA	Homo sapiens	0.114348	1.17562	0.866961	0.393608	0.885198	-5.01304
20522020	MIMAT0022478_st	hsa-miR-5687	miRNA	Homo sapiens	-0.0870087	0.830973	-0.866303	0.393962	0.885198	-5.01348
20525636	MIMAT0027575_st	hsa-miR-6836-3p	miRNA	Homo sapiens	0.144	1.43796	0.865848	0.394207	0.885198	-5.01377
20500159	MIMAT0004502_st	hsa-miR-28-3p	miRNA	Homo sapiens	-0.302067	2.94332	-0.865643	0.394317	0.885198	-5.01391
20518869	MIMAT0019010_st	hsa-miR-3689f	miRNA	Homo sapiens	-0.15079	1.13019	-0.865329	0.394486	0.885198	-5.01412
20504313	MIMAT0022708_st	hsa-miR-584-3p	miRNA	Homo sapiens	0.142457	1.18151	0.864539	0.394912	0.885198	-5.01463
20500193	MIMAT0004516_st	hsa-miR-105-3p	miRNA	Homo sapiens	-0.0692064	0.687467	-0.864438	0.394967	0.885198	-5.0147
20506863	MIMAT0026742_st	hsa-miR-1266-3p	miRNA	Homo sapiens	0.118709	1.06965	0.864116	0.395141	0.885198	-5.01491
20505741	MIMAT0004903_st	hsa-miR-300	miRNA	Homo sapiens	0.105228	0.842337	0.862932	0.39578	0.885198	-5.01569
20525450	MIMAT0027389_st	hsa-miR-6744-5p	miRNA	Homo sapiens	0.0704019	0.875482	0.862926	0.395783	0.885198	-5.01569
20515630	MIMAT0022732_st	hsa-miR-3191-5p	miRNA	Homo sapiens	-0.0681512	0.701869	-0.862633	0.395941	0.885198	-5.01588
20519483	MIMAT0019765_st	hsa-miR-4680-3p	miRNA	Homo sapiens	0.0848142	0.73433	0.862629	0.395943	0.885198	-5.01589
20506828	MIMAT0005891_st	hsa-miR-1303	miRNA	Homo sapiens	-0.069876	0.763464	-0.861945	0.396313	0.885219	-5.01633
20500441	MIMAT0004556_st	hsa-miR-10b-3p	miRNA	Homo sapiens	-0.083261	0.749228	-0.859387	0.397697	0.88671	-5.01801
20507743	MIMAT0007348_st	hsa-miR-1470	miRNA	Homo sapiens	0.0885212	1.06839	0.859188	0.397805	0.88671	-5.01814
20522030	MIMAT0022488_st	hsa-miR-5695	miRNA	Homo sapiens	0.0770708	0.806827	0.857943	0.39848	0.88671	-5.01895
20500169	MIMAT0004506_st	hsa-miR-33a-3p	miRNA	Homo sapiens	-0.0821651	0.740936	-0.85756	0.398688	0.88671	-5.0192
20519579	MIMAT0019858_st	hsa-miR-4733-3p	miRNA	Homo sapiens	-0.075055	0.939683	-0.856285	0.399381	0.88671	-5.02003
20506815	MIMAT0005878_st	hsa-miR-1287-5p	miRNA	Homo sapiens	-0.0905907	0.937819	-0.855408	0.399857	0.88671	-5.0206
20517938	MIMAT0018106_st	hsa-miR-3680-5p	miRNA	Homo sapiens	0.0765182	0.761793	0.854247	0.400489	0.88671	-5.02135
20501225	MIMAT0001621_st	hsa-miR-369-5p	miRNA	Homo sapiens	0.0795658	0.769929	0.854085	0.400576	0.88671	-5.02146
20519551	MIMAT0019832_st	hsa-miR-4719	miRNA	Homo sapiens	-0.0829607	0.85836	-0.853727	0.400771	0.88671	-5.02169
20504294	MIMAT0003236_st	hsa-miR-571	miRNA	Homo sapiens	-0.0776756	0.748145	-0.851767	0.40184	0.88671	-5.02296
20525639	MIMAT0027578_st	hsa-miR-6838-5p	miRNA	Homo sapiens	-0.0695961	0.861165	-0.851405	0.402037	0.88671	-5.02319
20509236	MIMAT0007891_st	hsa-miR-1915-5p	miRNA	Homo sapiens	-0.096307	0.802627	-0.851405	0.402037	0.88671	-5.02319
20525734	MIMAT0027673_st	hsa-miR-6886-3p	miRNA	Homo sapiens	-0.0901822	0.98636	-0.850761	0.402389	0.88671	-5.02361
20518840	MIMAT0018982_st	hsa-miR-4460	miRNA	Homo sapiens	0.0938064	0.904485	0.850263	0.40266	0.88671	-5.02393
20500763	MIMAT0000441_st	hsa-miR-9-5p	miRNA	Homo sapiens	-0.0666794	0.776064	-0.849968	0.402821	0.88671	-5.02412
20517901	MIMAT0018070_st	hsa-miR-3650	miRNA	Homo sapiens	0.0789964	0.817241	0.849295	0.403189	0.88671	-5.02456
20518782	MIMAT0018925_st	hsa-miR-1268b	miRNA	Homo sapiens	-0.465571	2.47768	-0.846947	0.404474	0.88671	-5.02607
20503871	MIMAT0004770_st	hsa-miR-516a-5p	miRNA	Homo sapiens	0.0787019	0.741655	0.845157	0.405455	0.88671	-5.02722
20501282	MIMAT0000754_st	hsa-miR-337-3p	miRNA	Homo sapiens	0.119746	1.10256	0.844936	0.405576	0.88671	-5.02736
20519614	MIMAT0019891_st	hsa-miR-4753-3p	miRNA	Homo sapiens	-0.0946618	0.837371	-0.844492	0.405819	0.88671	-5.02765
20506822	MIMAT0005884_st	hsa-miR-1294	miRNA	Homo sapiens	0.101583	0.970302	0.843588	0.406316	0.88671	-5.02823
20519666	MIMAT0019943_st	hsa-miR-4781-3p	miRNA	Homo sapiens	-0.0820261	0.867504	-0.843434	0.4064	0.88671	-5.02833
20522042	MIMAT0022499_st	hsa-miR-5705	miRNA	Homo sapiens	-0.0748302	0.897971	-0.843036	0.406619	0.88671	-5.02858
20525384	MIMAT0025845_st	hsa-miR-6716-3p	miRNA	Homo sapiens	-0.459022	2.69357	-0.841799	0.407299	0.88671	-5.02938
20504186	MIMAT0003150_st	hsa-miR-455-5p	miRNA	Homo sapiens	0.0836495	0.823684	0.841741	0.407331	0.88671	-5.02941
20505791	MIMAT0004949_st	hsa-miR-877-5p	miRNA	Homo sapiens	-0.366967	3.85943	-0.841254	0.407599	0.88671	-5.02972
20518933	MIMAT0019071_st	hsa-miR-4532	miRNA	Homo sapiens	-0.595435	6.46869	-0.840252	0.40815	0.88671	-5.03036
20503096	MIMAT0026558_st	hsa-miR-410-5p	miRNA	Homo sapiens	-0.0948981	0.92876	-0.839839	0.408378	0.88671	-5.03063
20503852	MIMAT0002856_st	hsa-miR-520d-3p	miRNA	Homo sapiens	-0.072637	0.889158	-0.837681	0.409568	0.88671	-5.03201
20500396	MIMAT0000228_st	hsa-miR-198	miRNA	Homo sapiens	0.0728925	0.86531	0.836832	0.410037	0.88671	-5.03255
20506803	MIMAT0005873_st	hsa-miR-1208	miRNA	Homo sapiens	-0.0763984	0.812248	-0.83588	0.410563	0.88671	-5.03315
20518876	MIMAT0020958_st	hsa-miR-4482-3p	miRNA	Homo sapiens	-0.0695043	0.783632	-0.835279	0.410895	0.88671	-5.03353
20519601	MIMAT0019879_st	hsa-miR-4745-3p	miRNA	Homo sapiens	0.0741021	0.871471	0.835235	0.41092	0.88671	-5.03356
20504320	MIMAT0003254_st	hsa-miR-548b-3p	miRNA	Homo sapiens	0.0761456	0.814833	0.834084	0.411557	0.88671	-5.03429
20504189	MIMAT0022705_st	hsa-miR-539-3p	miRNA	Homo sapiens	-0.0934909	0.879825	-0.833895	0.411661	0.88671	-5.03441
20501213	MIMAT0022833_st	hsa-miR-365b-5p	miRNA	Homo sapiens	-0.423734	4.05066	-0.83378	0.411725	0.88671	-5.03449
20519502	MIMAT0019783_st	hsa-miR-4692	miRNA	Homo sapiens	0.0697392	0.728054	0.833508	0.411876	0.88671	-5.03466
20525444	MIMAT0027383_st	hsa-miR-6741-5p	miRNA	Homo sapiens	0.12733	1.29592	0.833016	0.412148	0.88671	-5.03497
20525634	MIMAT0027573_st	hsa-miR-6780b-3p	miRNA	Homo sapiens	0.0806338	0.821701	0.832946	0.412187	0.88671	-5.03501
20518838	MIMAT0018980_st	hsa-miR-4458	miRNA	Homo sapiens	-0.0659961	0.790113	-0.832917	0.412203	0.88671	-5.03503
20519647	MIMAT0019924_st	hsa-miR-4770	miRNA	Homo sapiens	-0.071412	0.707349	-0.831177	0.413168	0.88671	-5.03613
20501205	MIMAT0003385_st	hsa-miR-363-5p	miRNA	Homo sapiens	0.105171	0.802733	0.830775	0.413391	0.88671	-5.03639
20517827	MIMAT0017997_st	hsa-miR-3617-5p	miRNA	Homo sapiens	0.109775	0.950884	0.830408	0.413595	0.88671	-5.03662
20525002	MIMAT0025457_st	hsa-miR-548az-3p	miRNA	Homo sapiens	-0.0813999	0.90461	-0.829349	0.414183	0.88671	-5.03729
20515539	MIMAT0015002_st	hsa-miR-466	miRNA	Homo sapiens	-0.0650333	0.852803	-0.829206	0.414263	0.88671	-5.03738
20520219	MIMAT0021044_st	hsa-miR-5010-3p	miRNA	Homo sapiens	-0.0808721	0.931904	-0.828912	0.414427	0.88671	-5.03757
20525434	MIMAT0027373_st	hsa-miR-6736-5p	miRNA	Homo sapiens	0.0854352	0.929134	0.828466	0.414675	0.88671	-5.03785
20515517	MIMAT0014983_st	hsa-miR-3121-3p	miRNA	Homo sapiens	-0.0778582	0.896553	-0.827841	0.415022	0.88671	-5.03824
20519639	MIMAT0019916_st	hsa-miR-4765	miRNA	Homo sapiens	-0.054321	0.754334	-0.82706	0.415457	0.88671	-5.03873
20504293	MIMAT0003235_st	hsa-miR-570-3p	miRNA	Homo sapiens	0.136438	0.920159	0.827008	0.415486	0.88671	-5.03877
20525614	MIMAT0027553_st	hsa-miR-6826-3p	miRNA	Homo sapiens	0.0737788	0.769666	0.826925	0.415532	0.88671	-5.03882
20500130	MIMAT0000070_st	hsa-miR-17-5p	miRNA	Homo sapiens	-0.30337	6.15604	-0.825775	0.416173	0.88671	-5.03954
20519080	MIMAT0019363_st	hsa-miR-3978	miRNA	Homo sapiens	-0.0775963	0.903903	-0.825551	0.416298	0.88671	-5.03968
20501283	MIMAT0004696_st	hsa-miR-323a-5p	miRNA	Homo sapiens	-0.0956753	0.985942	-0.824819	0.416706	0.88671	-5.04014
20519661	MIMAT0019938_st	hsa-miR-4779	miRNA	Homo sapiens	0.0750536	0.866819	0.82324	0.417588	0.88671	-5.04113
20515573	MIMAT0015028_st	hsa-miR-3154	miRNA	Homo sapiens	0.0848282	0.792474	0.82244	0.418035	0.88671	-5.04163
20520576	MIMAT0021127_st	hsa-miR-5195-3p	miRNA	Homo sapiens	-0.0868088	0.878379	-0.822309	0.418108	0.88671	-5.04172
20503824	MIMAT0002832_st	hsa-miR-519c-3p	miRNA	Homo sapiens	-0.0713135	0.782048	-0.822072	0.418241	0.88671	-5.04187
20500393	MIMAT0000226_st	hsa-miR-196a-5p	miRNA	Homo sapiens	0.0886236	0.812462	0.821496	0.418563	0.88671	-5.04223
20500423	MIMAT0004550_st	hsa-miR-30c-2-3p	miRNA	Homo sapiens	0.0604189	0.860961	0.820524	0.419107	0.88671	-5.04283
20526866	MIMAT0028216_st	hsa-miR-7153-5p	miRNA	Homo sapiens	0.0644774	0.81806	0.820327	0.419217	0.88671	-5.04296
20521831	MIMAT0022292_st	hsa-miR-548au-3p	miRNA	Homo sapiens	0.0855517	0.730803	0.819255	0.419818	0.88671	-5.04363
20519463	MIMAT0019745_st	hsa-miR-4668-5p	miRNA	Homo sapiens	0.293462	7.96187	0.818793	0.420077	0.88671	-5.04391
20519643	MIMAT0019920_st	hsa-miR-4768-5p	miRNA	Homo sapiens	-0.0904224	0.854149	-0.817616	0.420738	0.88671	-5.04465
20519695	MIMAT0019972_st	hsa-miR-4797-5p	miRNA	Homo sapiens	0.170017	1.27185	0.816918	0.421129	0.88671	-5.04508
20519592	MIMAT0019871_st	hsa-miR-4741	miRNA	Homo sapiens	0.227247	1.71536	0.816887	0.421147	0.88671	-5.0451
20506777	MIMAT0005584_st	hsa-miR-1229-3p	miRNA	Homo sapiens	-0.142987	1.18567	-0.816261	0.421499	0.88671	-5.04549
20504384	MIMAT0004811_st	hsa-miR-33b-3p	miRNA	Homo sapiens	0.081971	0.779122	0.816221	0.421521	0.88671	-5.04552
20515604	MIMAT0015053_st	hsa-miR-3176	miRNA	Homo sapiens	0.0804233	0.790898	0.81474	0.422354	0.887291	-5.04644
20525526	MIMAT0027465_st	hsa-miR-6782-3p	miRNA	Homo sapiens	-0.0769333	0.834667	-0.813324	0.423151	0.887291	-5.04731
20523018	MIMAT0023711_st	hsa-miR-6086	miRNA	Homo sapiens	-0.0796872	0.965777	-0.813122	0.423265	0.887291	-5.04744
20517999	MIMAT0018164_st	hsa-miR-3713	miRNA	Homo sapiens	-0.0885818	0.81479	-0.81181	0.424004	0.887291	-5.04825
20525445	MIMAT0027384_st	hsa-miR-6741-3p	miRNA	Homo sapiens	0.0863284	0.760489	0.808896	0.42565	0.887291	-5.05005
20509071	MIMAT0006765_st	hsa-miR-1825	miRNA	Homo sapiens	-0.111314	1.11003	-0.808859	0.425671	0.887291	-5.05008
20500749	MIMAT0000433_st	hsa-miR-142-5p	miRNA	Homo sapiens	-0.0644086	0.842232	-0.806517	0.426996	0.887291	-5.05152
20503898	MIMAT0026613_st	hsa-miR-510-3p	miRNA	Homo sapiens	0.0623922	0.844366	0.806511	0.426999	0.887291	-5.05152
20500740	MIMAT0000428_st	hsa-miR-135a-5p	miRNA	Homo sapiens	0.0869997	0.739232	0.805585	0.427524	0.887291	-5.05209
20517909	MIMAT0018078_st	hsa-miR-3658	miRNA	Homo sapiens	0.0754615	0.913576	0.804694	0.428029	0.887291	-5.05264
20519636	MIMAT0019913_st	hsa-miR-4763-3p	miRNA	Homo sapiens	0.309346	4.61073	0.804091	0.428372	0.887291	-5.05301
20519549	MIMAT0019830_st	hsa-miR-4717-3p	miRNA	Homo sapiens	0.141841	1.17413	0.803257	0.428846	0.887291	-5.05352
20518904	MIMAT0019044_st	hsa-miR-4507	miRNA	Homo sapiens	0.265898	2.40413	0.802743	0.429137	0.887291	-5.05383
20503888	MIMAT0002877_st	hsa-miR-513a-5p	miRNA	Homo sapiens	0.0787373	0.858645	0.802205	0.429443	0.887291	-5.05416
20525607	MIMAT0027546_st	hsa-miR-6823-5p	miRNA	Homo sapiens	-0.0735333	0.842721	-0.802037	0.429539	0.887291	-5.05427
20504271	MIMAT0003216_st	hsa-miR-553	miRNA	Homo sapiens	-0.0727689	0.798939	-0.801286	0.429965	0.887291	-5.05472
20501238	MIMAT0003386_st	hsa-miR-376a-5p	miRNA	Homo sapiens	0.0625556	0.748338	0.800936	0.430165	0.887291	-5.05494
20500445	MIMAT0004558_st	hsa-miR-181a-2-3p	miRNA	Homo sapiens	0.127854	1.04192	0.800755	0.430268	0.887291	-5.05505
20511562	MIMAT0011162_st	hsa-miR-2117	miRNA	Homo sapiens	-0.0786819	0.781649	-0.80074	0.430276	0.887291	-5.05506
20501171	MIMAT0004677_st	hsa-miR-34c-3p	miRNA	Homo sapiens	-0.0651505	0.862965	-0.800723	0.430286	0.887291	-5.05507
20517817	MIMAT0017987_st	hsa-miR-3610	miRNA	Homo sapiens	0.0803344	0.820464	0.79958	0.430937	0.887291	-5.05577
20525566	MIMAT0027505_st	hsa-miR-6802-3p	miRNA	Homo sapiens	-0.090719	1.08063	-0.798184	0.431732	0.887291	-5.05662
20519512	MIMAT0019793_st	hsa-miR-4698	miRNA	Homo sapiens	-0.0634558	0.911867	-0.797374	0.432195	0.887291	-5.05711
20504558	MIMAT0003883_st	hsa-miR-767-3p	miRNA	Homo sapiens	-0.0843646	0.914874	-0.797053	0.432378	0.887291	-5.05731
20506858	MIMAT0005916_st	hsa-miR-548n	miRNA	Homo sapiens	-0.0675366	0.764877	-0.796191	0.43287	0.887291	-5.05783
20501292	MIMAT0004700_st	hsa-miR-331-5p	miRNA	Homo sapiens	0.0997791	0.896087	0.794537	0.433815	0.887291	-5.05883
20519438	MIMAT0019720_st	hsa-miR-4654	miRNA	Homo sapiens	-0.101521	0.887233	-0.794383	0.433904	0.887291	-5.05893
20518441	MIMAT0018192_st	hsa-miR-3918	miRNA	Homo sapiens	0.102943	0.902807	0.793767	0.434256	0.887291	-5.0593
20500167	MIMAT0004505_st	hsa-miR-32-3p	miRNA	Homo sapiens	-0.0753693	0.775096	-0.793171	0.434597	0.887291	-5.05966
20511549	MIMAT0010133_st	hsa-miR-2110	miRNA	Homo sapiens	-0.222677	1.76889	-0.792552	0.434952	0.887291	-5.06004
20525579	MIMAT0027518_st	hsa-miR-6809-5p	miRNA	Homo sapiens	0.0692207	0.780672	0.792437	0.435018	0.887291	-5.0601
20522012	MIMAT0022469_st	hsa-miR-5681a	miRNA	Homo sapiens	-0.100707	1.15285	-0.791716	0.435431	0.887291	-5.06054
20520580	MIMAT0021131_st	hsa-miR-5197-3p	miRNA	Homo sapiens	-0.0572789	0.922855	-0.791609	0.435493	0.887291	-5.06061
20519478	MIMAT0019760_st	hsa-miR-4677-5p	miRNA	Homo sapiens	0.0699383	0.722948	0.791543	0.43553	0.887291	-5.06065
20514163	MIMAT0013802_st	hsa-miR-2861	miRNA	Homo sapiens	0.163828	6.83518	0.791398	0.435613	0.887291	-5.06073
20500463	MIMAT0009197_st	hsa-miR-205-3p	miRNA	Homo sapiens	-0.0794143	0.825184	-0.791043	0.435817	0.887291	-5.06095
20525561	MIMAT0027500_st	hsa-miR-6800-5p	miRNA	Homo sapiens	0.218071	5.39287	0.789949	0.436445	0.887291	-5.06161
20506871	MIMAT0022723_st	hsa-miR-548h-3p	miRNA	Homo sapiens	0.0855205	1.05109	0.789836	0.43651	0.887291	-5.06168
20518724	MIMAT0018446_st	hsa-miR-548z	miRNA	Homo sapiens	0.0855205	1.05109	0.789836	0.43651	0.887291	-5.06168
20503841	MIMAT0002846_st	hsa-miR-520c-3p	miRNA	Homo sapiens	-0.0712619	0.762152	-0.789692	0.436592	0.887291	-5.06176
20518842	MIMAT0018984_st	hsa-miR-378h	miRNA	Homo sapiens	-0.401818	4.19067	-0.789186	0.436883	0.887291	-5.06207
20519079	MIMAT0019362_st	hsa-miR-3977	miRNA	Homo sapiens	-0.0944624	0.737877	-0.789044	0.436964	0.887291	-5.06215
20519450	MIMAT0019732_st	hsa-miR-4662a-3p	miRNA	Homo sapiens	0.0740501	0.894898	0.786639	0.438347	0.888703	-5.0636
20519422	MIMAT0019704_st	hsa-miR-4644	miRNA	Homo sapiens	-0.084546	0.919843	-0.786577	0.438383	0.888703	-5.06364
20525538	MIMAT0027477_st	hsa-miR-6788-3p	miRNA	Homo sapiens	-0.0603154	0.859752	-0.784452	0.439608	0.889754	-5.06491
20506797	MIMAT0005867_st	hsa-miR-663b	miRNA	Homo sapiens	0.0646876	0.876332	0.78385	0.439955	0.889754	-5.06527
20504361	MIMAT0003285_st	hsa-miR-548c-3p	miRNA	Homo sapiens	0.0869098	1.00521	0.782469	0.440752	0.889754	-5.0661
20520204	MIMAT0021027_st	hsa-miR-5004-5p	miRNA	Homo sapiens	0.0910118	0.9942	0.782335	0.440829	0.889754	-5.06618
20519671	MIMAT0019948_st	hsa-miR-4784	miRNA	Homo sapiens	0.0704011	0.866311	0.782216	0.440898	0.889754	-5.06625
20520565	MIMAT0021117_st	hsa-miR-5187-5p	miRNA	Homo sapiens	-0.086736	0.984737	-0.781005	0.441598	0.889754	-5.06697
20525009	MIMAT0025464_st	hsa-miR-6504-5p	miRNA	Homo sapiens	-0.0742488	0.702045	-0.780319	0.441995	0.889754	-5.06738
20515647	MIMAT0015087_st	hsa-miR-514b-5p	miRNA	Homo sapiens	-0.0790994	1.00194	-0.779953	0.442206	0.889754	-5.0676
20523007	MIMAT0023700_st	hsa-miR-6075	miRNA	Homo sapiens	0.105808	1.07597	0.779463	0.44249	0.889754	-5.06789
20517937	MIMAT0018105_st	hsa-miR-3679-3p	miRNA	Homo sapiens	-0.0947946	1.01224	-0.779406	0.442523	0.889754	-5.06793
20525382	MIMAT0025843_st	hsa-miR-6715b-3p	miRNA	Homo sapiens	-0.0799263	0.865297	-0.778668	0.44295	0.889885	-5.06836
20525665	MIMAT0027604_st	hsa-miR-6852-5p	miRNA	Homo sapiens	-0.140518	0.990701	-0.776606	0.444146	0.890432	-5.06959
20515555	MIMAT0015015_st	hsa-miR-3144-3p	miRNA	Homo sapiens	0.0637985	0.904435	0.776498	0.444208	0.890432	-5.06965
20515544	MIMAT0015006_st	hsa-miR-3138	miRNA	Homo sapiens	0.0687509	0.94141	0.776323	0.44431	0.890432	-5.06976
20525568	MIMAT0027507_st	hsa-miR-6803-3p	miRNA	Homo sapiens	-0.0840747	1.04887	-0.774315	0.445476	0.892041	-5.07095
20519489	MIMAT0019771_st	hsa-miR-4685-5p	miRNA	Homo sapiens	-0.0871311	0.918941	-0.77284	0.446334	0.892188	-5.07182
20526182	MIMAT0028121_st	hsa-miR-7112-5p	miRNA	Homo sapiens	0.0717058	0.920066	0.772434	0.446571	0.892188	-5.07206
20500173	MIMAT0000093_st	hsa-miR-93-5p	miRNA	Homo sapiens	-0.335608	7.34092	-0.772317	0.446639	0.892188	-5.07213
20501181	MIMAT0000691_st	hsa-miR-130b-3p	miRNA	Homo sapiens	0.223134	2.18957	0.771587	0.447064	0.892312	-5.07256
20525005	MIMAT0025460_st	hsa-miR-6502-5p	miRNA	Homo sapiens	-0.0692213	0.755513	-0.770735	0.44756	0.892578	-5.07306
20520330	MIMAT0021083_st	hsa-miR-5091	miRNA	Homo sapiens	-0.0835523	0.776545	-0.769037	0.44855	0.89365	-5.07406
20525680	MIMAT0027619_st	hsa-miR-6859-3p	miRNA	Homo sapiens	0.0955121	1.04997	0.768566	0.448825	0.89365	-5.07434
20529763	MIMAT0030980_st	hsa-miR-8053	miRNA	Homo sapiens	-0.0761396	0.759875	-0.767618	0.449379	0.89369	-5.07489
20525534	MIMAT0027473_st	hsa-miR-6786-3p	miRNA	Homo sapiens	0.0768469	1.06111	0.766021	0.450313	0.89369	-5.07583
20500121	MIMAT0000066_st	hsa-let-7e-5p	miRNA	Homo sapiens	-0.409908	5.53636	-0.765561	0.450582	0.89369	-5.0761
20528000	MIMAT0029310_st	hsa-miR-7515	miRNA	Homo sapiens	-0.064485	0.78834	-0.764724	0.451072	0.89369	-5.07659
20506009	MIMAT0004982_st	hsa-miR-939-5p	miRNA	Homo sapiens	0.114649	1.20954	0.763833	0.451594	0.89369	-5.07711
20520332	MIMAT0021085_st	hsa-miR-5093	miRNA	Homo sapiens	-0.0729289	1.04104	-0.763146	0.451997	0.89369	-5.07751
20503834	MIMAT0002840_st	hsa-miR-523-3p	miRNA	Homo sapiens	-0.0713666	0.690763	-0.762521	0.452363	0.89369	-5.07788
20519646	MIMAT0019923_st	hsa-miR-4769-3p	miRNA	Homo sapiens	-0.0764846	1.1871	-0.762367	0.452454	0.89369	-5.07797
20519406	MIMAT0019688_st	hsa-miR-4632-3p	miRNA	Homo sapiens	-0.0656618	0.809381	-0.762222	0.452539	0.89369	-5.07805
20520331	MIMAT0021084_st	hsa-miR-5092	miRNA	Homo sapiens	0.0866771	0.844885	0.761035	0.453236	0.89369	-5.07874
20506880	MIMAT0005936_st	hsa-miR-1278	miRNA	Homo sapiens	-0.0898692	0.940378	-0.758889	0.454497	0.89369	-5.07999
20518926	MIMAT0019065_st	hsa-miR-4526	miRNA	Homo sapiens	0.0562118	0.773362	0.757197	0.455493	0.89369	-5.08097
20506787	MIMAT0022946_st	hsa-miR-1237-5p	miRNA	Homo sapiens	-0.326925	6.95054	-0.757196	0.455494	0.89369	-5.08097
20529766	MIMAT0030983_st	hsa-miR-8056	miRNA	Homo sapiens	-0.0708261	0.748067	-0.756656	0.455812	0.89369	-5.08128
20529779	MIMAT0030996_st	hsa-miR-8069	miRNA	Homo sapiens	0.114735	7.79288	0.756614	0.455836	0.89369	-5.08131
20500449	MIMAT0004559_st	hsa-miR-181c-3p	miRNA	Homo sapiens	0.0717921	0.744977	0.755837	0.456295	0.89369	-5.08176
20506901	MIMAT0005951_st	hsa-miR-1307-3p	miRNA	Homo sapiens	0.186406	1.9693	0.751586	0.458805	0.89369	-5.08421
20518787	MIMAT0018931_st	hsa-miR-4419a	miRNA	Homo sapiens	-0.0449289	0.716767	-0.751465	0.458877	0.89369	-5.08428
20519612	MIMAT0019889_st	hsa-miR-4752	miRNA	Homo sapiens	-0.0685406	0.773189	-0.750481	0.45946	0.89369	-5.08485
20504372	MIMAT0003294_st	hsa-miR-625-5p	miRNA	Homo sapiens	0.281761	1.76579	0.749084	0.460287	0.89369	-5.08565
20518813	MIMAT0018956_st	hsa-miR-4438	miRNA	Homo sapiens	-0.0751231	0.69019	-0.748955	0.460363	0.89369	-5.08572
20503823	MIMAT0002831_st	hsa-miR-519c-5p	miRNA	Homo sapiens	-0.0743389	0.78851	-0.748804	0.460453	0.89369	-5.08581
20503829	MIMAT0005454_st	hsa-miR-519b-5p	miRNA	Homo sapiens	-0.0743389	0.78851	-0.748804	0.460453	0.89369	-5.08581
20503833	MIMAT0005449_st	hsa-miR-523-5p	miRNA	Homo sapiens	-0.0743389	0.78851	-0.748804	0.460453	0.89369	-5.08581
20503858	MIMAT0005450_st	hsa-miR-518e-5p	miRNA	Homo sapiens	-0.0743389	0.78851	-0.748804	0.460453	0.89369	-5.08581
20503866	MIMAT0005451_st	hsa-miR-522-5p	miRNA	Homo sapiens	-0.0743389	0.78851	-0.748804	0.460453	0.89369	-5.08581
20503868	MIMAT0005452_st	hsa-miR-519a-5p	miRNA	Homo sapiens	-0.0743389	0.78851	-0.748804	0.460453	0.89369	-5.08581
20525691	MIMAT0027630_st	hsa-miR-6865-5p	miRNA	Homo sapiens	0.137795	1.513	0.748673	0.460531	0.89369	-5.08588
20520351	MIMAT0022742_st	hsa-miR-1273g-3p	miRNA	Homo sapiens	0.587053	5.30905	0.748217	0.460801	0.89369	-5.08614
20506844	MIMAT0005903_st	hsa-miR-1251-5p	miRNA	Homo sapiens	-0.0643885	0.879106	-0.747713	0.4611	0.89369	-5.08643
20506812	MIMAT0022719_st	hsa-miR-1285-5p	miRNA	Homo sapiens	0.0523252	0.745222	0.747586	0.461175	0.89369	-5.08651
20504316	MIMAT0003251_st	hsa-miR-548a-3p	miRNA	Homo sapiens	0.560272	3.68658	0.747578	0.46118	0.89369	-5.08651
20515513	MIMAT0014981_st	hsa-miR-3119	miRNA	Homo sapiens	-0.0576409	0.789392	-0.746643	0.461735	0.89369	-5.08704
20500762	MIMAT0001618_st	hsa-miR-191-3p	miRNA	Homo sapiens	0.0869898	0.92569	0.746391	0.461885	0.89369	-5.08719
20518800	MIMAT0018943_st	hsa-miR-4428	miRNA	Homo sapiens	-0.07316	0.924018	-0.746183	0.462008	0.89369	-5.08731
20515589	MIMAT0015039_st	hsa-miR-3165	miRNA	Homo sapiens	0.0527049	0.739208	0.745578	0.462368	0.89369	-5.08765
20518830	MIMAT0020957_st	hsa-miR-548ah-3p	miRNA	Homo sapiens	0.057493	0.802112	0.744869	0.462789	0.89369	-5.08806
20503885	MIMAT0026612_st	hsa-miR-504-3p	miRNA	Homo sapiens	0.0842268	1.05384	0.744388	0.463076	0.89369	-5.08833
20525569	MIMAT0027508_st	hsa-miR-6804-5p	miRNA	Homo sapiens	-0.0637452	0.877015	-0.744157	0.463213	0.89369	-5.08846
20501217	MIMAT0000716_st	hsa-miR-302c-5p	miRNA	Homo sapiens	-0.0656821	0.802166	-0.743851	0.463395	0.89369	-5.08864
20523020	MIMAT0023713_st	hsa-miR-6088	miRNA	Homo sapiens	-0.296606	7.40581	-0.742335	0.464298	0.894729	-5.0895
20525480	MIMAT0027419_st	hsa-miR-6759-3p	miRNA	Homo sapiens	0.0848425	0.899862	0.740995	0.465096	0.895072	-5.09026
20519692	MIMAT0019969_st	hsa-miR-4795-3p	miRNA	Homo sapiens	0.0754597	0.815607	0.740706	0.465269	0.895072	-5.09043
20519574	MIMAT0019853_st	hsa-miR-4731-5p	miRNA	Homo sapiens	-0.0564827	0.748992	-0.740204	0.465568	0.895072	-5.09071
20500473	MIMAT0000272_st	hsa-miR-215-5p	miRNA	Homo sapiens	-0.0721838	0.806716	-0.739185	0.466177	0.895215	-5.09129
20519499	MIMAT0019780_st	hsa-miR-4690-3p	miRNA	Homo sapiens	-0.100107	0.797823	-0.738858	0.466372	0.895215	-5.09147
20519593	MIMAT0019872_st	hsa-miR-4742-5p	miRNA	Homo sapiens	0.112304	1.05493	0.73676	0.467626	0.89604	-5.09266
20500151	MIMAT0000081_st	hsa-miR-25-3p	miRNA	Homo sapiens	-0.332956	4.9299	-0.736003	0.468079	0.89604	-5.09309
20525027	MIMAT0025482_st	hsa-miR-6513-5p	miRNA	Homo sapiens	-0.0630229	0.882209	-0.735421	0.468428	0.89604	-5.09341
20526173	MIMAT0028112_st	hsa-miR-7107-3p	miRNA	Homo sapiens	-0.0627149	0.742214	-0.734235	0.469138	0.89604	-5.09408
20518885	MIMAT0019025_st	hsa-miR-4490	miRNA	Homo sapiens	0.098441	0.923253	0.733806	0.469395	0.89604	-5.09432
20517954	MIMAT0018120_st	hsa-miR-3691-5p	miRNA	Homo sapiens	-0.0495035	0.913987	-0.733097	0.46982	0.89604	-5.09472
20518635	MIMAT0019231_st	hsa-miR-3944-5p	miRNA	Homo sapiens	-0.076146	0.974434	-0.733062	0.469842	0.89604	-5.09474
20518922	MIMAT0019061_st	hsa-miR-4523	miRNA	Homo sapiens	-0.0550686	0.746309	-0.732685	0.470068	0.89604	-5.09495
20504278	MIMAT0003221_st	hsa-miR-557	miRNA	Homo sapiens	0.0645047	0.777412	0.732158	0.470384	0.89604	-5.09525
20500485	MIMAT0004569_st	hsa-miR-222-5p	miRNA	Homo sapiens	-0.0591454	0.719124	-0.73205	0.470448	0.89604	-5.09531
20506802	MIMAT0005872_st	hsa-miR-1207-3p	miRNA	Homo sapiens	0.0582316	0.739073	0.730988	0.471087	0.896561	-5.09591
20519602	MIMAT0019880_st	hsa-miR-4746-5p	miRNA	Homo sapiens	-0.054484	0.732636	-0.729227	0.472145	0.897575	-5.09689
20515535	MIMAT0014998_st	hsa-miR-3133	miRNA	Homo sapiens	0.0660458	0.870899	0.728887	0.47235	0.897575	-5.09708
20525425	MIMAT0027364_st	hsa-miR-6731-3p	miRNA	Homo sapiens	-0.0689612	1.02416	-0.72704	0.473462	0.897787	-5.09811
20525684	MIMAT0027623_st	hsa-miR-6861-5p	miRNA	Homo sapiens	0.0725534	0.924368	0.726397	0.47385	0.897787	-5.09847
20517825	MIMAT0017995_st	hsa-miR-3616-5p	miRNA	Homo sapiens	0.0753465	0.762232	0.725616	0.474321	0.897787	-5.09891
20517836	MIMAT0018003_st	hsa-miR-3622a-5p	miRNA	Homo sapiens	0.0579272	0.897204	0.725432	0.474432	0.897787	-5.09901
20519599	MIMAT0019877_st	hsa-miR-3591-3p	miRNA	Homo sapiens	-0.0939395	0.964141	-0.725085	0.474641	0.897787	-5.0992
20506809	MIMAT0005874_st	hsa-miR-548e-3p	miRNA	Homo sapiens	-0.0634147	0.79951	-0.725064	0.474654	0.897787	-5.09921
20504311	MIMAT0003248_st	hsa-miR-583	miRNA	Homo sapiens	0.0648063	0.706581	0.723127	0.475824	0.898064	-5.10029
20529145	MIMAT0030428_st	hsa-miR-7853-5p	miRNA	Homo sapiens	0.0752744	0.747151	0.722615	0.476133	0.898064	-5.10057
20501313	MIMAT0022698_st	hsa-miR-345-3p	miRNA	Homo sapiens	-0.0635831	0.782377	-0.722122	0.476431	0.898064	-5.10084
20519543	MIMAT0019825_st	hsa-miR-4715-3p	miRNA	Homo sapiens	-0.0727786	0.782838	-0.72144	0.476844	0.898064	-5.10122
20517950	MIMAT0018116_st	hsa-miR-3688-3p	miRNA	Homo sapiens	0.0734468	0.906499	0.721105	0.477047	0.898064	-5.10141
20525620	MIMAT0027559_st	hsa-miR-6829-3p	miRNA	Homo sapiens	-0.0822872	0.928827	-0.720926	0.477155	0.898064	-5.10151
20525668	MIMAT0027607_st	hsa-miR-6853-3p	miRNA	Homo sapiens	-0.0642501	0.803711	-0.720589	0.477359	0.898064	-5.10169
20504567	MIMAT0026638_st	hsa-miR-1468-3p	miRNA	Homo sapiens	0.0760206	0.895617	0.719234	0.478179	0.898851	-5.10244
20500771	MIMAT0000446_st	hsa-miR-127-3p	miRNA	Homo sapiens	-0.241832	1.77564	-0.718012	0.478921	0.898851	-5.10311
20515560	MIMAT0015019_st	hsa-miR-3147	miRNA	Homo sapiens	-0.0716009	0.952982	-0.717134	0.479454	0.898851	-5.1036
20528735	MIMAT0030021_st	hsa-miR-7706	miRNA	Homo sapiens	-0.0620235	0.863328	-0.717036	0.479513	0.898851	-5.10365
20500116	MIMAT0004482_st	hsa-let-7b-3p	miRNA	Homo sapiens	-0.0792343	0.967353	-0.716882	0.479606	0.898851	-5.10374
20515606	MIMAT0015054_st	hsa-miR-3177-3p	miRNA	Homo sapiens	0.0914034	1.08147	0.71391	0.481413	0.900747	-5.10537
20521815	MIMAT0022276_st	hsa-miR-5581-3p	miRNA	Homo sapiens	-0.0871337	1.01702	-0.713704	0.481538	0.900747	-5.10548
20509070	MIMAT0006764_st	hsa-miR-320d	miRNA	Homo sapiens	-0.29725	7.30839	-0.713408	0.481718	0.900747	-5.10564
20504368	MIMAT0003291_st	hsa-miR-622	miRNA	Homo sapiens	-0.0568338	0.745543	-0.711606	0.482816	0.902113	-5.10663
20518864	MIMAT0019005_st	hsa-miR-4477b	miRNA	Homo sapiens	-0.0821894	0.843268	-0.709557	0.484065	0.90376	-5.10775
20519491	MIMAT0019773_st	hsa-miR-4686	miRNA	Homo sapiens	0.0650955	0.811824	0.707979	0.485029	0.903898	-5.1086
20517719	MIMAT0016891_st	hsa-miR-4265	miRNA	Homo sapiens	0.0595576	0.692849	0.707925	0.485062	0.903898	-5.10863
20519645	MIMAT0019922_st	hsa-miR-4769-5p	miRNA	Homo sapiens	0.0702338	0.870098	0.707495	0.485325	0.903898	-5.10887
20519594	MIMAT0019873_st	hsa-miR-4742-3p	miRNA	Homo sapiens	-0.0655929	0.77918	-0.707028	0.485611	0.903898	-5.10912
20518820	MIMAT0018963_st	hsa-miR-4445-5p	miRNA	Homo sapiens	-0.0645322	0.755324	-0.705369	0.486626	0.905101	-5.11002
20500125	MIMAT0004487_st	hsa-let-7f-2-3p	miRNA	Homo sapiens	0.0681126	0.685779	0.703742	0.487622	0.905862	-5.1109
20525497	MIMAT0027436_st	hsa-miR-6768-5p	miRNA	Homo sapiens	0.0862193	0.88257	0.703082	0.488027	0.905862	-5.11126
20519567	MIMAT0019846_st	hsa-miR-4726-3p	miRNA	Homo sapiens	-0.0623419	0.798701	-0.702897	0.48814	0.905862	-5.11136
20501234	MIMAT0000726_st	hsa-miR-373-3p	miRNA	Homo sapiens	-0.0712742	0.829572	-0.698973	0.49055	0.909646	-5.11347
20518874	MIMAT0019015_st	hsa-miR-4481	miRNA	Homo sapiens	0.0861309	0.952754	0.697984	0.491159	0.910088	-5.114
20528493	MIMAT0029782_st	hsa-miR-7641	miRNA	Homo sapiens	0.304546	2.34294	0.695928	0.492425	0.911019	-5.1151
20500457	MIMAT0000263_st	hsa-miR-199b-5p	miRNA	Homo sapiens	-0.0667723	0.791686	-0.695488	0.492696	0.911019	-5.11534
20522021	MIMAT0022479_st	hsa-miR-5688	miRNA	Homo sapiens	-0.0700161	0.909474	-0.695363	0.492773	0.911019	-5.1154
20518449	MIMAT0018198_st	hsa-miR-3923	miRNA	Homo sapiens	0.0540842	0.861403	0.694698	0.493183	0.911091	-5.11576
20501288	MIMAT0000758_st	hsa-miR-135b-5p	miRNA	Homo sapiens	-0.057728	0.833992	-0.693412	0.493977	0.911203	-5.11644
20503844	MIMAT0002849_st	hsa-miR-524-5p	miRNA	Homo sapiens	0.0517627	0.721163	0.692963	0.494254	0.911203	-5.11668
20517914	MIMAT0018083_st	hsa-miR-3662	miRNA	Homo sapiens	-0.0835028	0.89765	-0.692797	0.494356	0.911203	-5.11677
20501229	MIMAT0004687_st	hsa-miR-371a-5p	miRNA	Homo sapiens	0.0673623	0.839648	0.69142	0.495207	0.912087	-5.1175
20506014	MIMAT0026734_st	hsa-miR-942-3p	miRNA	Homo sapiens	0.0580569	0.773035	0.690646	0.495686	0.912286	-5.11791
20519074	MIMAT0019357_st	hsa-miR-3972	miRNA	Homo sapiens	-0.0542871	0.881949	-0.68981	0.496203	0.912554	-5.11836
20519475	MIMAT0019757_st	hsa-miR-4675	miRNA	Homo sapiens	-0.0539121	0.718538	-0.689128	0.496626	0.912597	-5.11872
20504574	MIMAT0003885_st	hsa-miR-454-3p	miRNA	Homo sapiens	0.0839568	0.862291	0.688573	0.49697	0.912597	-5.11901
20520329	MIMAT0021082_st	hsa-miR-5090	miRNA	Homo sapiens	0.0769021	0.897367	0.685979	0.498578	0.914589	-5.12038
20521814	MIMAT0022275_st	hsa-miR-5581-5p	miRNA	Homo sapiens	-0.0572643	0.786936	-0.685534	0.498854	0.914589	-5.12062
20517920	MIMAT0018088_st	hsa-miR-3666	miRNA	Homo sapiens	-0.06337	0.81368	-0.685024	0.499171	0.914589	-5.12089
20524051	MIMAT0024614_st	hsa-miR-6130	miRNA	Homo sapiens	-0.066297	0.781169	-0.682822	0.50054	0.91562	-5.12204
20525752	MIMAT0027691_st	hsa-miR-6895-3p	miRNA	Homo sapiens	-0.061973	0.798897	-0.682354	0.500831	0.91562	-5.12229
20500196	MIMAT0000104_st	hsa-miR-107	miRNA	Homo sapiens	-0.221228	6.03775	-0.681566	0.501322	0.91562	-5.1227
20518834	MIMAT0018976_st	hsa-miR-4454	miRNA	Homo sapiens	0.436691	3.46699	0.681222	0.501536	0.91562	-5.12288
20500190	MIMAT0009196_st	hsa-miR-103a-2-5p	miRNA	Homo sapiens	0.121683	1.1211	0.681124	0.501597	0.91562	-5.12293
20505207	MIMAT0003948_st	hsa-miR-770-5p	miRNA	Homo sapiens	0.0442051	0.884465	0.679488	0.502616	0.916799	-5.12379
20523010	MIMAT0023703_st	hsa-miR-6078	miRNA	Homo sapiens	-0.0599483	0.687337	-0.677806	0.503665	0.918031	-5.12467
20501220	MIMAT0000718_st	hsa-miR-302d-3p	miRNA	Homo sapiens	0.055995	0.892348	0.675337	0.505208	0.919491	-5.12595
20526882	MIMAT0028230_st	hsa-miR-7160-5p	miRNA	Homo sapiens	0.0579872	0.924316	0.675326	0.505215	0.919491	-5.12596
20526174	MIMAT0028113_st	hsa-miR-7108-5p	miRNA	Homo sapiens	0.236619	6.12342	0.673898	0.506108	0.919616	-5.1267
20520327	MIMAT0021081_st	hsa-miR-5089-5p	miRNA	Homo sapiens	-0.0780023	0.859897	-0.673679	0.506245	0.919616	-5.12681
20515543	MIMAT0015005_st	hsa-miR-3137	miRNA	Homo sapiens	-0.0667358	0.82877	-0.673422	0.506406	0.919616	-5.12695
20525443	MIMAT0027382_st	hsa-miR-6740-3p	miRNA	Homo sapiens	-0.0651908	0.7485	-0.670624	0.50816	0.921728	-5.12839
20525003	MIMAT0025458_st	hsa-miR-6501-5p	miRNA	Homo sapiens	0.0810976	0.8983	0.670369	0.50832	0.921728	-5.12852
20509234	MIMAT0007889_st	hsa-miR-1914-5p	miRNA	Homo sapiens	0.0749302	0.986609	0.669143	0.509089	0.921818	-5.12916
20525747	MIMAT0027686_st	hsa-miR-6893-5p	miRNA	Homo sapiens	0.0835396	0.915217	0.668528	0.509475	0.921818	-5.12947
20529774	MIMAT0030991_st	hsa-miR-8064	miRNA	Homo sapiens	-0.0565834	0.840525	-0.668497	0.509495	0.921818	-5.12949
20505790	MIMAT0004948_st	hsa-miR-885-3p	miRNA	Homo sapiens	0.139427	1.55989	0.667629	0.510041	0.922126	-5.12994
20522036	MIMAT0022493_st	hsa-miR-5700	miRNA	Homo sapiens	0.0592003	0.868696	0.665666	0.511275	0.922348	-5.13094
20515613	MIMAT0015062_st	hsa-miR-3182	miRNA	Homo sapiens	-0.0505552	0.753116	-0.66543	0.511424	0.922348	-5.13106
20525678	MIMAT0027617_st	hsa-miR-6858-3p	miRNA	Homo sapiens	-0.0705004	1.10017	-0.665369	0.511462	0.922348	-5.13109
20506817	MIMAT0005879_st	hsa-miR-1289	miRNA	Homo sapiens	-0.0563569	0.724666	-0.665047	0.511665	0.922348	-5.13126
20518936	MIMAT0019074_st	hsa-miR-378i	miRNA	Homo sapiens	-0.0715459	0.980086	-0.663457	0.512666	0.923368	-5.13207
20519488	MIMAT0019770_st	hsa-miR-4684-3p	miRNA	Homo sapiens	-0.0500675	0.845966	-0.662886	0.513027	0.923368	-5.13236
20519600	MIMAT0019878_st	hsa-miR-4745-5p	miRNA	Homo sapiens	-0.21352	4.35789	-0.66199	0.513592	0.923368	-5.13282
20501161	MIMAT0004674_st	hsa-miR-30c-1-3p	miRNA	Homo sapiens	-0.0668349	0.763991	-0.660873	0.514297	0.923368	-5.13339
20503803	MIMAT0002816_st	hsa-miR-494-3p	miRNA	Homo sapiens	0.155208	1.80111	0.659679	0.515051	0.923368	-5.134
20500556	MIMAT0000318_st	hsa-miR-200b-3p	miRNA	Homo sapiens	0.078878	1.00302	0.659028	0.515463	0.923368	-5.13433
20504550	MIMAT0003879_st	hsa-miR-758-3p	miRNA	Homo sapiens	0.0628333	0.784069	0.65886	0.515569	0.923368	-5.13441
20518942	MIMAT0020959_st	hsa-miR-4536-3p	miRNA	Homo sapiens	0.0839256	0.917141	0.65851	0.51579	0.923368	-5.13459
20526872	MIMAT0028222_st	hsa-miR-7156-5p	miRNA	Homo sapiens	0.053772	0.771331	0.658358	0.515886	0.923368	-5.13467
20517908	MIMAT0018077_st	hsa-miR-3657	miRNA	Homo sapiens	-0.0529255	0.719548	-0.658196	0.515989	0.923368	-5.13475
20526179	MIMAT0028118_st	hsa-miR-7110-3p	miRNA	Homo sapiens	0.0674004	0.896966	0.657024	0.51673	0.923751	-5.13534
20518789	MIMAT0018933_st	hsa-miR-4420	miRNA	Homo sapiens	-0.0732825	0.736212	-0.65667	0.516955	0.923751	-5.13552
20519408	MIMAT0019690_st	hsa-miR-4633-3p	miRNA	Homo sapiens	-0.071234	0.904696	-0.65483	0.518121	0.923951	-5.13645
20518826	MIMAT0018968_st	hsa-miR-4449	miRNA	Homo sapiens	-0.0755761	1.01822	-0.654645	0.518238	0.923951	-5.13654
20506855	MIMAT0005913_st	hsa-miR-1261	miRNA	Homo sapiens	-0.0580009	0.781388	-0.654154	0.518549	0.923951	-5.13679
20529778	MIMAT0030995_st	hsa-miR-8068	miRNA	Homo sapiens	-0.0563416	0.71375	-0.653499	0.518965	0.923951	-5.13712
20525682	MIMAT0027621_st	hsa-miR-6769b-3p	miRNA	Homo sapiens	0.0508191	0.935563	0.653356	0.519055	0.923951	-5.13719
20518833	MIMAT0018975_st	hsa-miR-4453	miRNA	Homo sapiens	0.0732409	0.853911	0.652895	0.519348	0.923951	-5.13743
20500748	MIMAT0000432_st	hsa-miR-141-3p	miRNA	Homo sapiens	-0.0579579	0.817766	-0.650985	0.520562	0.923951	-5.13838
20521838	MIMAT0022299_st	hsa-miR-5590-5p	miRNA	Homo sapiens	-0.0611426	0.760134	-0.650889	0.520622	0.923951	-5.13843
20500446	MIMAT0000257_st	hsa-miR-181b-5p	miRNA	Homo sapiens	-0.167182	1.63409	-0.650567	0.520827	0.923951	-5.13859
20503855	MIMAT0002858_st	hsa-miR-520g-3p	miRNA	Homo sapiens	-0.0677565	0.867261	-0.650233	0.52104	0.923951	-5.13876
20524055	MIMAT0024618_st	hsa-miR-6134	miRNA	Homo sapiens	0.0669552	0.730604	0.649976	0.521203	0.923951	-5.13889
20517711	MIMAT0016883_st	hsa-miR-4251	miRNA	Homo sapiens	0.0528687	0.718497	0.648881	0.5219	0.924141	-5.13944
20525697	MIMAT0027636_st	hsa-miR-6868-5p	miRNA	Homo sapiens	0.0943881	0.930602	0.648625	0.522063	0.924141	-5.13957
20519419	MIMAT0019701_st	hsa-miR-4641	miRNA	Homo sapiens	0.0928521	1.03724	0.646404	0.523478	0.925627	-5.14067
20501289	MIMAT0004698_st	hsa-miR-135b-3p	miRNA	Homo sapiens	-0.0608645	0.742769	-0.646125	0.523656	0.925627	-5.14081
20500726	MIMAT0000421_st	hsa-miR-122-5p	miRNA	Homo sapiens	0.599857	3.76474	0.64543	0.524099	0.925745	-5.14116
20529147	MIMAT0030430_st	hsa-miR-7855-5p	miRNA	Homo sapiens	0.0969568	1.15949	0.641644	0.526518	0.927409	-5.14304
20503900	MIMAT0002883_st	hsa-miR-514a-3p	miRNA	Homo sapiens	-0.0519861	0.739179	-0.641515	0.5266	0.927409	-5.1431
20503785	MIMAT0026605_st	hsa-miR-489-5p	miRNA	Homo sapiens	-0.0514472	0.861475	-0.641418	0.526662	0.927409	-5.14315
20525581	MIMAT0027520_st	hsa-miR-6810-5p	miRNA	Homo sapiens	0.0775991	0.997147	0.641075	0.526882	0.927409	-5.14332
20525397	MIMAT0025857_st	hsa-miR-892c-5p	miRNA	Homo sapiens	-0.0535748	0.895685	-0.640612	0.527178	0.927409	-5.14355
20519473	MIMAT0019755_st	hsa-miR-4673	miRNA	Homo sapiens	-0.0473159	0.785512	-0.640412	0.527306	0.927409	-5.14364
20519524	MIMAT0019806_st	hsa-miR-4706	miRNA	Homo sapiens	-0.356754	3.22133	-0.638923	0.52826	0.928159	-5.14438
20501222	MIMAT0000719_st	hsa-miR-367-3p	miRNA	Homo sapiens	0.0466128	0.713947	0.637538	0.529147	0.928159	-5.14506
20504317	MIMAT0003252_st	hsa-miR-586	miRNA	Homo sapiens	-0.0613825	0.83781	-0.636678	0.529699	0.928159	-5.14548
20501177	MIMAT0004678_st	hsa-miR-99b-3p	miRNA	Homo sapiens	0.0739935	0.851245	0.634869	0.53086	0.928159	-5.14637
20512263	MIMAT0011778_st	hsa-miR-2278	miRNA	Homo sapiens	-0.0630528	0.966804	-0.634641	0.531007	0.928159	-5.14648
20500419	MIMAT0004548_st	hsa-miR-129-1-3p	miRNA	Homo sapiens	-0.0770344	0.93983	-0.63442	0.531149	0.928159	-5.14659
20506868	MIMAT0005925_st	hsa-miR-1272	miRNA	Homo sapiens	0.156699	1.33487	0.634241	0.531264	0.928159	-5.14668
20519443	MIMAT0019725_st	hsa-miR-4658	miRNA	Homo sapiens	-0.0528519	0.806196	-0.634117	0.531344	0.928159	-5.14674
20518903	MIMAT0019043_st	hsa-miR-2392	miRNA	Homo sapiens	0.0653226	0.877798	0.633988	0.531427	0.928159	-5.1468
20501147	MIMAT0031095_st	hsa-miR-128-2-5p	miRNA	Homo sapiens	0.0554296	0.837847	0.633495	0.531743	0.928159	-5.14704
20515569	MIMAT0015025_st	hsa-miR-3152-3p	miRNA	Homo sapiens	0.0833893	0.983193	0.632845	0.532161	0.928159	-5.14736
20512261	MIMAT0017352_st	hsa-miR-2277-5p	miRNA	Homo sapiens	-0.41757	2.86579	-0.631271	0.533174	0.928159	-5.14813
20525453	MIMAT0027392_st	hsa-miR-6746-5p	miRNA	Homo sapiens	-0.0504617	0.846416	-0.630578	0.533621	0.928159	-5.14846
20504416	MIMAT0003328_st	hsa-miR-653-5p	miRNA	Homo sapiens	-0.0475242	0.762152	-0.630109	0.533923	0.928159	-5.14869
20518856	MIMAT0018998_st	hsa-miR-4471	miRNA	Homo sapiens	-0.0507007	0.800206	-0.629865	0.534081	0.928159	-5.14881
20525609	MIMAT0027548_st	hsa-miR-6824-5p	miRNA	Homo sapiens	0.0793755	1.07204	0.62909	0.53458	0.928159	-5.14919
20500715	MIMAT0000415_st	hsa-let-7i-5p	miRNA	Homo sapiens	-0.229152	6.18207	-0.629055	0.534603	0.928159	-5.1492
20519412	MIMAT0019694_st	hsa-miR-4637	miRNA	Homo sapiens	0.060646	0.809363	0.628712	0.534823	0.928159	-5.14937
20515643	MIMAT0015084_st	hsa-miR-3199	miRNA	Homo sapiens	-0.0673235	0.933157	-0.627669	0.535496	0.928159	-5.14988
20517755	MIMAT0027032_st	hsa-miR-500b-3p	miRNA	Homo sapiens	0.0727486	0.972139	0.627576	0.535557	0.928159	-5.14992
20519534	MIMAT0019816_st	hsa-miR-4711-5p	miRNA	Homo sapiens	0.0580045	0.85175	0.627045	0.5359	0.928159	-5.15018
20504288	MIMAT0003232_st	hsa-miR-568	miRNA	Homo sapiens	-0.0595068	0.847825	-0.626191	0.536451	0.928159	-5.15059
20519629	MIMAT0019906_st	hsa-miR-4760-5p	miRNA	Homo sapiens	-0.0613259	0.828025	-0.624185	0.537748	0.928159	-5.15156
20520573	MIMAT0021124_st	hsa-miR-5193	miRNA	Homo sapiens	-0.0516008	0.91612	-0.623511	0.538184	0.928159	-5.15188
20520207	MIMAT0021030_st	hsa-miR-548ao-3p	miRNA	Homo sapiens	-0.0644457	0.807238	-0.623458	0.538218	0.928159	-5.15191
20506801	MIMAT0005871_st	hsa-miR-1207-5p	miRNA	Homo sapiens	0.21686	2.88874	0.623322	0.538306	0.928159	-5.15197
20518625	MIMAT0018352_st	hsa-miR-3937	miRNA	Homo sapiens	-0.148945	1.97533	-0.622765	0.538667	0.928159	-5.15224
20519580	MIMAT0019859_st	hsa-miR-4734	miRNA	Homo sapiens	0.295621	3.49594	0.621709	0.539351	0.928159	-5.15275
20517955	MIMAT0019224_st	hsa-miR-3691-3p	miRNA	Homo sapiens	-0.0566118	0.669922	-0.621471	0.539505	0.928159	-5.15286
20521811	MIMAT0022272_st	hsa-miR-664b-3p	miRNA	Homo sapiens	0.0768911	0.95061	0.621181	0.539693	0.928159	-5.153
20517702	MIMAT0016874_st	hsa-miR-4321	miRNA	Homo sapiens	0.0450974	0.842989	0.620814	0.539931	0.928159	-5.15318
20504387	MIMAT0003304_st	hsa-miR-634	miRNA	Homo sapiens	-0.0631157	0.925846	-0.620748	0.539974	0.928159	-5.15321
20501249	MIMAT0000736_st	hsa-miR-381-3p	miRNA	Homo sapiens	0.0461168	0.949172	0.619519	0.540771	0.928159	-5.1538
20506011	MIMAT0004983_st	hsa-miR-940	miRNA	Homo sapiens	-0.137108	1.4618	-0.619086	0.541052	0.928159	-5.154
20503796	MIMAT0002811_st	hsa-miR-202-3p	miRNA	Homo sapiens	0.0779498	0.922956	0.618992	0.541113	0.928159	-5.15405
20529137	MIMAT0030420_st	hsa-miR-7845-5p	miRNA	Homo sapiens	0.100168	1.29284	0.618159	0.541653	0.928159	-5.15445
20519619	MIMAT0019896_st	hsa-miR-4755-3p	miRNA	Homo sapiens	-0.0646912	0.786398	-0.618073	0.541709	0.928159	-5.15449
20517693	MIMAT0016865_st	hsa-miR-4313	miRNA	Homo sapiens	-0.0669547	1.02212	-0.616212	0.542918	0.929132	-5.15537
20517751	MIMAT0016922_st	hsa-miR-4291	miRNA	Homo sapiens	-0.0480335	0.708425	-0.616035	0.543034	0.929132	-5.15546
20519582	MIMAT0019861_st	hsa-miR-4735-3p	miRNA	Homo sapiens	-0.0688848	0.889089	-0.615446	0.543417	0.92914	-5.15574
20517697	MIMAT0016869_st	hsa-miR-4318	miRNA	Homo sapiens	0.0614317	0.712338	0.61302	0.544995	0.930054	-5.15689
20525427	MIMAT0027366_st	hsa-miR-6732-3p	miRNA	Homo sapiens	0.0692367	1.04164	0.612347	0.545434	0.930054	-5.15721
20503821	MIMAT0026609_st	hsa-miR-520f-5p	miRNA	Homo sapiens	-0.0520917	0.757392	-0.61143	0.546032	0.930054	-5.15764
20515512	MIMAT0014980_st	hsa-miR-3118	miRNA	Homo sapiens	0.0496834	0.718487	0.610753	0.546474	0.930054	-5.15796
20525503	MIMAT0027442_st	hsa-miR-6771-5p	miRNA	Homo sapiens	0.237425	2.11368	0.610641	0.546547	0.930054	-5.15801
20500800	MIMAT0000462_st	hsa-miR-206	miRNA	Homo sapiens	0.0544591	0.865359	0.610053	0.54693	0.930054	-5.15829
20518907	MIMAT0019047_st	hsa-miR-4510	miRNA	Homo sapiens	0.0537013	0.791438	0.609874	0.547047	0.930054	-5.15837
20515563	MIMAT0015022_st	hsa-miR-3149	miRNA	Homo sapiens	-0.0543806	0.83921	-0.609648	0.547195	0.930054	-5.15848
20518792	MIMAT0019232_st	hsa-miR-4423-5p	miRNA	Homo sapiens	-0.0696851	0.948564	-0.608637	0.547855	0.930054	-5.15896
20525494	MIMAT0027433_st	hsa-miR-6766-3p	miRNA	Homo sapiens	0.0714972	1.14466	0.608554	0.547909	0.930054	-5.15899
20501252	MIMAT0000738_st	hsa-miR-383-5p	miRNA	Homo sapiens	0.068755	0.815249	0.608239	0.548115	0.930054	-5.15914
20517678	MIMAT0016850_st	hsa-miR-4301	miRNA	Homo sapiens	-0.0664795	0.915866	-0.605506	0.549902	0.930769	-5.16042
20503808	MIMAT0002819_st	hsa-miR-193b-3p	miRNA	Homo sapiens	-0.0533874	0.784569	-0.605225	0.550086	0.930769	-5.16055
20525632	MIMAT0027571_st	hsa-miR-6835-3p	miRNA	Homo sapiens	-0.0596605	0.917457	-0.604311	0.550685	0.930769	-5.16098
20525024	MIMAT0025479_st	hsa-miR-6511a-3p	miRNA	Homo sapiens	0.0824357	1.29714	0.604119	0.55081	0.930769	-5.16107
20529765	MIMAT0030982_st	hsa-miR-8055	miRNA	Homo sapiens	-0.0501333	0.767975	-0.603337	0.551323	0.930769	-5.16144
20525386	MIMAT0025847_st	hsa-miR-6511b-5p	miRNA	Homo sapiens	0.306097	3.65312	0.602784	0.551685	0.930769	-5.16169
20518435	MIMAT0018187_st	hsa-miR-3913-5p	miRNA	Homo sapiens	0.0633676	0.756737	0.602191	0.552074	0.930769	-5.16197
20525533	MIMAT0027472_st	hsa-miR-6786-5p	miRNA	Homo sapiens	-0.19821	6.29125	-0.60016	0.553406	0.930769	-5.16291
20515617	MIMAT0015065_st	hsa-miR-3185	miRNA	Homo sapiens	0.284104	2.75422	0.600018	0.5535	0.930769	-5.16298
20519616	MIMAT0019893_st	hsa-miR-371b-3p	miRNA	Homo sapiens	-0.0732562	1.07477	-0.598129	0.554741	0.930769	-5.16385
20503891	MIMAT0002878_st	hsa-miR-506-3p	miRNA	Homo sapiens	-0.0588833	0.857531	-0.596706	0.555677	0.930769	-5.16451
20505763	MIMAT0004929_st	hsa-miR-190b	miRNA	Homo sapiens	-0.0428344	0.832214	-0.595987	0.556151	0.930769	-5.16484
20517694	MIMAT0016866_st	hsa-miR-4315	miRNA	Homo sapiens	-0.0539759	0.749499	-0.595964	0.556166	0.930769	-5.16485
20525585	MIMAT0027524_st	hsa-miR-6812-5p	miRNA	Homo sapiens	0.0825092	1.23805	0.594937	0.556842	0.930769	-5.16532
20503848	MIMAT0026610_st	hsa-miR-519d-5p	miRNA	Homo sapiens	0.0569311	0.822106	0.593947	0.557495	0.930769	-5.16578
20524034	MIMAT0024597_st	hsa-miR-6124	miRNA	Homo sapiens	-0.052846	0.845983	-0.59313	0.558033	0.930769	-5.16615
20519669	MIMAT0019946_st	hsa-miR-4783-5p	miRNA	Homo sapiens	-0.0528103	0.819133	-0.592584	0.558393	0.930769	-5.1664
20519546	MIMAT0019828_st	hsa-miR-3529-5p	miRNA	Homo sapiens	-0.0719757	0.821834	-0.592331	0.55856	0.930769	-5.16652
20504400	MIMAT0003316_st	hsa-miR-646	miRNA	Homo sapiens	-0.0587507	0.751418	-0.591214	0.559297	0.930769	-5.16703
20509224	MIMAT0007881_st	hsa-miR-1908-5p	miRNA	Homo sapiens	-0.193564	6.60224	-0.590956	0.559468	0.930769	-5.16715
20525551	MIMAT0027490_st	hsa-miR-6795-5p	miRNA	Homo sapiens	0.0531641	0.91768	0.5908	0.559571	0.930769	-5.16722
20500460	MIMAT0000265_st	hsa-miR-204-5p	miRNA	Homo sapiens	0.0671175	0.941832	0.590651	0.559669	0.930769	-5.16729
20519573	MIMAT0019852_st	hsa-miR-4730	miRNA	Homo sapiens	-0.0732096	0.752059	-0.590448	0.559803	0.930769	-5.16738
20518440	MIMAT0018191_st	hsa-miR-3917	miRNA	Homo sapiens	-0.0588849	0.780992	-0.58877	0.560912	0.930769	-5.16815
20520326	MIMAT0027041_st	hsa-miR-5088-3p	miRNA	Homo sapiens	0.0451386	0.755176	0.58817	0.561309	0.930769	-5.16842
20504578	MIMAT0013771_st	hsa-miR-449c-3p	miRNA	Homo sapiens	-0.0651113	0.835914	-0.587413	0.56181	0.930769	-5.16876
20519705	MIMAT0019982_st	hsa-miR-4802-3p	miRNA	Homo sapiens	-0.0520232	0.830983	-0.586719	0.562269	0.930769	-5.16908
20518839	MIMAT0018981_st	hsa-miR-4459	miRNA	Homo sapiens	-0.172213	1.72655	-0.586275	0.562563	0.930769	-5.16928
20502451	MIMAT0001635_st	hsa-miR-452-5p	miRNA	Homo sapiens	0.0638919	0.880012	0.586163	0.562637	0.930769	-5.16933
20506768	MIMAT0005577_st	hsa-miR-1226-3p	miRNA	Homo sapiens	-0.0624683	1.07429	-0.586003	0.562743	0.930769	-5.1694
20525698	MIMAT0027637_st	hsa-miR-6868-3p	miRNA	Homo sapiens	0.0525564	0.725692	0.585553	0.563041	0.930769	-5.16961
20519535	MIMAT0019817_st	hsa-miR-4711-3p	miRNA	Homo sapiens	-0.0429941	0.753847	-0.584741	0.56358	0.930769	-5.16997
20504285	MIMAT0003228_st	hsa-miR-564	miRNA	Homo sapiens	0.064288	0.84689	0.584688	0.563615	0.930769	-5.17
20506776	MIMAT0022942_st	hsa-miR-1229-5p	miRNA	Homo sapiens	0.160044	1.47171	0.584469	0.56376	0.930769	-5.1701
20525740	MIMAT0027679_st	hsa-miR-6889-3p	miRNA	Homo sapiens	-0.087203	1.10144	-0.583759	0.564231	0.930769	-5.17042
20525737	MIMAT0027676_st	hsa-miR-6888-5p	miRNA	Homo sapiens	0.0401057	0.824993	0.583459	0.56443	0.930769	-5.17055
20519696	MIMAT0019973_st	hsa-miR-4797-3p	miRNA	Homo sapiens	0.0570196	0.859758	0.58264	0.564973	0.930769	-5.17092
20519697	MIMAT0019974_st	hsa-miR-4798-5p	miRNA	Homo sapiens	-0.0502181	0.808624	-0.582413	0.565124	0.930769	-5.17102
20525479	MIMAT0027418_st	hsa-miR-6759-5p	miRNA	Homo sapiens	0.0471566	0.872295	0.582044	0.565369	0.930769	-5.17119
20517952	MIMAT0018118_st	hsa-miR-3689a-3p	miRNA	Homo sapiens	-0.0579914	0.798779	-0.581929	0.565445	0.930769	-5.17124
20505608	MIMAT0004284_st	hsa-miR-675-5p	miRNA	Homo sapiens	0.0551341	0.808613	0.581433	0.565774	0.930769	-5.17146
20501253	MIMAT0026485_st	hsa-miR-383-3p	miRNA	Homo sapiens	0.0640622	0.85045	0.580868	0.56615	0.930769	-5.17172
20518875	MIMAT0019016_st	hsa-miR-4482-5p	miRNA	Homo sapiens	-0.0724479	0.836	-0.580644	0.566299	0.930769	-5.17182
20506870	MIMAT0005928_st	hsa-miR-548h-5p	miRNA	Homo sapiens	-0.0584189	0.848936	-0.58055	0.566361	0.930769	-5.17186
20517818	MIMAT0017988_st	hsa-miR-3611	miRNA	Homo sapiens	0.0529896	0.789091	0.580305	0.566524	0.930769	-5.17197
20515622	MIMAT0019216_st	hsa-miR-3187-5p	miRNA	Homo sapiens	0.0678688	1.1681	0.5798	0.56686	0.930769	-5.1722
20525028	MIMAT0025483_st	hsa-miR-6513-3p	miRNA	Homo sapiens	0.0566312	0.741616	0.579274	0.567209	0.930769	-5.17243
20504337	MIMAT0003266_st	hsa-miR-598-3p	miRNA	Homo sapiens	-0.057909	0.718007	-0.577987	0.568066	0.930769	-5.17301
20504386	MIMAT0003303_st	hsa-miR-633	miRNA	Homo sapiens	-0.0558859	0.82201	-0.577576	0.568339	0.930769	-5.17319
20517699	MIMAT0016871_st	hsa-miR-4320	miRNA	Homo sapiens	0.0540714	0.803079	0.577531	0.568369	0.930769	-5.17321
20511560	MIMAT0011160_st	hsa-miR-2116-5p	miRNA	Homo sapiens	-0.0523972	0.804256	-0.577482	0.568402	0.930769	-5.17324
20519547	MIMAT0022741_st	hsa-miR-3529-3p	miRNA	Homo sapiens	0.047543	0.871509	0.575997	0.56939	0.930769	-5.1739
20500424	MIMAT0000245_st	hsa-miR-30d-5p	miRNA	Homo sapiens	-0.216677	3.81546	-0.574864	0.570146	0.930769	-5.1744
20520214	MIMAT0021039_st	hsa-miR-5008-5p	miRNA	Homo sapiens	-0.0533672	0.723303	-0.574642	0.570294	0.930769	-5.1745
20525671	MIMAT0027610_st	hsa-miR-6855-5p	miRNA	Homo sapiens	-0.0445844	0.820617	-0.574007	0.570717	0.930769	-5.17478
20519583	MIMAT0019862_st	hsa-miR-4736	miRNA	Homo sapiens	-0.0538809	0.897088	-0.573909	0.570782	0.930769	-5.17483
20525544	MIMAT0027483_st	hsa-miR-6791-3p	miRNA	Homo sapiens	0.0563877	0.783337	0.57358	0.571002	0.930769	-5.17497
20519626	MIMAT0019903_st	hsa-miR-4758-5p	miRNA	Homo sapiens	-0.209427	2.15985	-0.573191	0.571262	0.930769	-5.17515
20517831	MIMAT0019219_st	hsa-miR-3619-3p	miRNA	Homo sapiens	-0.0599315	0.902609	-0.572642	0.571628	0.930769	-5.17539
20500780	MIMAT0000450_st	hsa-miR-149-5p	miRNA	Homo sapiens	-0.0541451	0.763143	-0.57184	0.572163	0.930769	-5.17574
20526875	MIMAT0028225_st	hsa-miR-7157-3p	miRNA	Homo sapiens	-0.0546445	0.720896	-0.571717	0.572245	0.930769	-5.1758
20518918	MIMAT0019057_st	hsa-miR-4520a-3p	miRNA	Homo sapiens	0.0449526	0.821887	0.57116	0.572618	0.930769	-5.17604
20520208	MIMAT0021033_st	hsa-miR-5006-5p	miRNA	Homo sapiens	0.0686193	1.0346	0.570359	0.573153	0.930769	-5.1764
20510800	MIMAT0009448_st	hsa-miR-1973	miRNA	Homo sapiens	0.181018	1.45016	0.570246	0.573228	0.930769	-5.17645
20521833	MIMAT0022294_st	hsa-miR-1295b-3p	miRNA	Homo sapiens	-0.0482287	0.779827	-0.57015	0.573293	0.930769	-5.17649
20517924	MIMAT0018092_st	hsa-miR-3669	miRNA	Homo sapiens	0.0588854	0.819594	0.569731	0.573573	0.930769	-5.17667
20519439	MIMAT0019721_st	hsa-miR-4655-5p	miRNA	Homo sapiens	-0.0950534	1.3137	-0.569216	0.573917	0.930769	-5.1769
20501176	MIMAT0000689_st	hsa-miR-99b-5p	miRNA	Homo sapiens	-0.222685	3.59446	-0.565679	0.576286	0.933101	-5.17846
20517944	MIMAT0018111_st	hsa-miR-3683	miRNA	Homo sapiens	0.0416429	0.738565	0.56562	0.576326	0.933101	-5.17848
20519664	MIMAT0019941_st	hsa-miR-4436b-3p	miRNA	Homo sapiens	0.0514356	0.871836	0.565368	0.576495	0.933101	-5.17859
20503801	MIMAT0002815_st	hsa-miR-432-3p	miRNA	Homo sapiens	-0.0510162	0.848957	-0.564236	0.577254	0.933309	-5.17909
20503822	MIMAT0002830_st	hsa-miR-520f-3p	miRNA	Homo sapiens	0.0430162	0.788971	0.563562	0.577706	0.933309	-5.17938
20518923	MIMAT0019062_st	hsa-miR-4524a-5p	miRNA	Homo sapiens	0.0538608	0.761426	0.563259	0.577909	0.933309	-5.17951
20503836	MIMAT0002842_st	hsa-miR-518f-3p	miRNA	Homo sapiens	0.063851	0.771136	0.562581	0.578365	0.933309	-5.17981
20515631	MIMAT0015075_st	hsa-miR-3191-3p	miRNA	Homo sapiens	0.0540728	0.759798	0.561659	0.578984	0.933309	-5.18021
20518811	MIMAT0018953_st	hsa-miR-4437	miRNA	Homo sapiens	0.053598	0.815247	0.561361	0.579184	0.933309	-5.18034
20519479	MIMAT0019761_st	hsa-miR-4677-3p	miRNA	Homo sapiens	-0.0544844	0.855686	-0.561113	0.579351	0.933309	-5.18045
20517708	MIMAT0016880_st	hsa-miR-4259	miRNA	Homo sapiens	-0.063258	0.722684	-0.56065	0.579662	0.933309	-5.18065
20525565	MIMAT0027504_st	hsa-miR-6802-5p	miRNA	Homo sapiens	-0.095258	1.19369	-0.558915	0.580829	0.9345	-5.1814
20501286	MIMAT0004697_st	hsa-miR-151a-5p	miRNA	Homo sapiens	-0.251163	6.32324	-0.55754	0.581754	0.9345	-5.18199
20503107	MIMAT0026559_st	hsa-miR-487a-5p	miRNA	Homo sapiens	-0.0842255	1.15893	-0.557359	0.581877	0.9345	-5.18207
20506860	MIMAT0005918_st	hsa-miR-1265	miRNA	Homo sapiens	0.0439973	0.79626	0.556654	0.582351	0.9345	-5.18238
20519560	MIMAT0019839_st	hsa-miR-4723-3p	miRNA	Homo sapiens	-0.056775	0.922762	-0.555434	0.583174	0.9345	-5.1829
20500784	MIMAT0000452_st	hsa-miR-154-5p	miRNA	Homo sapiens	0.0746355	1.09516	0.555375	0.583213	0.9345	-5.18293
20504551	MIMAT0005791_st	hsa-miR-1264	miRNA	Homo sapiens	0.0442551	0.865964	0.554967	0.583489	0.9345	-5.1831
20518722	MIMAT0022737_st	hsa-miR-550b-2-5p	miRNA	Homo sapiens	0.0650626	0.981708	0.553966	0.584164	0.9345	-5.18353
20525390	MIMAT0027345_st	hsa-miR-6720-5p	miRNA	Homo sapiens	-0.061217	0.77752	-0.553837	0.584251	0.9345	-5.18359
20525456	MIMAT0027395_st	hsa-miR-6747-3p	miRNA	Homo sapiens	0.0580275	0.914147	0.552441	0.585193	0.9345	-5.18419
20525012	MIMAT0025467_st	hsa-miR-6505-3p	miRNA	Homo sapiens	-0.0443412	0.708107	-0.552217	0.585345	0.9345	-5.18428
20504217	MIMAT0026614_st	hsa-miR-487b-5p	miRNA	Homo sapiens	-0.0526421	0.808252	-0.551816	0.585616	0.9345	-5.18445
20501166	MIMAT0004675_st	hsa-miR-219a-2-3p	miRNA	Homo sapiens	0.0495608	0.883486	0.551786	0.585636	0.9345	-5.18447
20519527	MIMAT0019809_st	hsa-miR-4708-5p	miRNA	Homo sapiens	0.0583817	0.95566	0.551652	0.585727	0.9345	-5.18452
20500191	MIMAT0000101_st	hsa-miR-103a-3p	miRNA	Homo sapiens	-0.198348	6.17864	-0.550833	0.58628	0.934564	-5.18487
20513597	MIMAT0012735_st	hsa-miR-718	miRNA	Homo sapiens	0.0532953	0.934859	0.550467	0.586528	0.934564	-5.18503
20526870	MIMAT0028220_st	hsa-miR-7155-5p	miRNA	Homo sapiens	-0.0443981	0.677819	-0.549905	0.586908	0.934564	-5.18527
20504379	MIMAT0004810_st	hsa-miR-629-5p	miRNA	Homo sapiens	0.118481	1.28812	0.549016	0.587509	0.934786	-5.18565
20517911	MIMAT0018080_st	hsa-miR-3659	miRNA	Homo sapiens	0.0636005	0.853511	0.547954	0.588228	0.934786	-5.1861
20525744	MIMAT0027683_st	hsa-miR-6891-3p	miRNA	Homo sapiens	0.0604471	0.901688	0.546363	0.589306	0.934786	-5.18677
20503104	MIMAT0002176_st	hsa-miR-485-3p	miRNA	Homo sapiens	0.128672	1.41858	0.546137	0.589459	0.934786	-5.18687
20519628	MIMAT0019905_st	hsa-miR-4759	miRNA	Homo sapiens	0.0480839	0.732864	0.545168	0.590116	0.934786	-5.18728
20503892	MIMAT0002879_st	hsa-miR-507	miRNA	Homo sapiens	-0.0474554	0.793643	-0.544536	0.590544	0.934786	-5.18754
20518858	MIMAT0019000_st	hsa-miR-4473	miRNA	Homo sapiens	-0.0475037	0.730923	-0.543744	0.591082	0.934786	-5.18788
20525623	MIMAT0027562_st	hsa-miR-6831-5p	miRNA	Homo sapiens	0.0580662	0.935298	0.543706	0.591108	0.934786	-5.18789
20506856	MIMAT0005914_st	hsa-miR-1262	miRNA	Homo sapiens	-0.0407393	0.938379	-0.543236	0.591427	0.934786	-5.18809
20525389	MIMAT0025850_st	hsa-miR-6719-3p	miRNA	Homo sapiens	-0.046574	0.795579	-0.543151	0.591485	0.934786	-5.18813
20503102	MIMAT0002174_st	hsa-miR-484	miRNA	Homo sapiens	0.160156	2.35902	0.543125	0.591502	0.934786	-5.18814
20504355	MIMAT0003282_st	hsa-miR-614	miRNA	Homo sapiens	-0.0483895	0.737189	-0.542962	0.591613	0.934786	-5.18821
20519521	MIMAT0019803_st	hsa-miR-4704-5p	miRNA	Homo sapiens	0.0453447	0.81435	0.540285	0.593432	0.936192	-5.18933
20521818	MIMAT0022279_st	hsa-miR-5582-5p	miRNA	Homo sapiens	-0.0567138	0.843046	-0.538992	0.594312	0.936192	-5.18987
20518843	MIMAT0018985_st	hsa-miR-3135b	miRNA	Homo sapiens	0.411289	3.58353	0.538882	0.594386	0.936192	-5.18992
20519633	MIMAT0019910_st	hsa-miR-4762-5p	miRNA	Homo sapiens	0.0438492	0.833037	0.538511	0.594639	0.936192	-5.19007
20525727	MIMAT0027666_st	hsa-miR-6883-5p	miRNA	Homo sapiens	-0.0500871	0.87643	-0.538195	0.594854	0.936192	-5.1902
20525572	MIMAT0027511_st	hsa-miR-6805-3p	miRNA	Homo sapiens	-0.122951	1.68432	-0.536849	0.595771	0.936192	-5.19077
20504586	MIMAT0010313_st	hsa-miR-762	miRNA	Homo sapiens	0.121569	6.15921	0.536572	0.59596	0.936192	-5.19088
20515529	MIMAT0014992_st	hsa-miR-3129-5p	miRNA	Homo sapiens	0.0406765	0.753627	0.53622	0.5962	0.936192	-5.19103
20505804	MIMAT0026721_st	hsa-miR-216b-3p	miRNA	Homo sapiens	-0.0445177	0.839622	-0.536174	0.596231	0.936192	-5.19105
20518846	MIMAT0018988_st	hsa-miR-4464	miRNA	Homo sapiens	0.0426259	0.816021	0.536054	0.596313	0.936192	-5.1911
20500781	MIMAT0004609_st	hsa-miR-149-3p	miRNA	Homo sapiens	-0.171629	5.94165	-0.534905	0.597096	0.936823	-5.19157
20503879	MIMAT0002873_st	hsa-miR-502-5p	miRNA	Homo sapiens	-0.0472109	0.78018	-0.532313	0.598866	0.938404	-5.19265
20500794	MIMAT0026482_st	hsa-miR-190a-3p	miRNA	Homo sapiens	0.0777564	1.04928	0.532309	0.598868	0.938404	-5.19265
20529131	MIMAT0030414_st	hsa-miR-4433b-3p	miRNA	Homo sapiens	0.239807	2.54845	0.530987	0.599771	0.938488	-5.19319
20518805	MIMAT0018948_st	hsa-miR-4432	miRNA	Homo sapiens	-0.0472165	0.812771	-0.529603	0.600718	0.938488	-5.19376
20525692	MIMAT0027631_st	hsa-miR-6865-3p	miRNA	Homo sapiens	-0.0454884	0.937842	-0.528209	0.601672	0.938488	-5.19433
20506819	MIMAT0005881_st	hsa-miR-1291	miRNA	Homo sapiens	-0.0514939	0.81359	-0.526295	0.602983	0.938488	-5.19511
20515576	MIMAT0019209_st	hsa-miR-3156-3p	miRNA	Homo sapiens	-0.0582434	0.839269	-0.526108	0.603111	0.938488	-5.19519
20506821	MIMAT0005883_st	hsa-miR-1293	miRNA	Homo sapiens	-0.0619304	0.775408	-0.52578	0.603336	0.938488	-5.19532
20519431	MIMAT0019713_st	hsa-miR-4650-5p	miRNA	Homo sapiens	-0.0753661	0.886983	-0.525097	0.603804	0.938488	-5.1956
20506810	MIMAT0005875_st	hsa-miR-548j-5p	miRNA	Homo sapiens	0.0489465	0.962489	0.524938	0.603913	0.938488	-5.19567
20526187	MIMAT0028126_st	hsa-miR-7114-3p	miRNA	Homo sapiens	-0.0603109	1.41175	-0.524754	0.604039	0.938488	-5.19574
20525506	MIMAT0027445_st	hsa-miR-6772-3p	miRNA	Homo sapiens	0.0528977	0.845144	0.524509	0.604207	0.938488	-5.19584
20519606	MIMAT0019884_st	hsa-miR-4748	miRNA	Homo sapiens	0.0508148	0.919975	0.523223	0.60509	0.938488	-5.19637
20519581	MIMAT0019860_st	hsa-miR-4735-5p	miRNA	Homo sapiens	-0.0430474	0.788766	-0.523172	0.605124	0.938488	-5.19639
20519561	MIMAT0019840_st	hsa-miR-451b	miRNA	Homo sapiens	0.036071	0.828252	0.522911	0.605304	0.938488	-5.19649
20517709	MIMAT0016881_st	hsa-miR-4260	miRNA	Homo sapiens	0.045799	0.804173	0.522687	0.605457	0.938488	-5.19658
20525590	MIMAT0027529_st	hsa-miR-6814-3p	miRNA	Homo sapiens	0.0437477	0.761217	0.52264	0.605489	0.938488	-5.1966
20515599	MIMAT0015049_st	hsa-miR-1193	miRNA	Homo sapiens	-0.0764434	0.835811	-0.522629	0.605497	0.938488	-5.19661
20519513	MIMAT0019794_st	hsa-miR-4699-5p	miRNA	Homo sapiens	0.0403612	0.854236	0.52217	0.605812	0.938488	-5.19679
20525621	MIMAT0027560_st	hsa-miR-6830-5p	miRNA	Homo sapiens	-0.0515942	0.913835	-0.521807	0.606062	0.938488	-5.19694
20525654	MIMAT0027593_st	hsa-miR-6846-3p	miRNA	Homo sapiens	0.0569063	0.891531	0.521182	0.606491	0.938488	-5.19719
20504269	MIMAT0026615_st	hsa-miR-552-5p	miRNA	Homo sapiens	-0.0503751	0.762146	-0.520371	0.607048	0.938488	-5.19752
20518909	MIMAT0019049_st	hsa-miR-4512	miRNA	Homo sapiens	-0.0584299	0.808829	-0.519858	0.607401	0.938488	-5.19773
20504309	MIMAT0003247_st	hsa-miR-582-5p	miRNA	Homo sapiens	0.0401586	0.850608	0.51944	0.607689	0.938488	-5.1979
20515566	MIMAT0015024_st	hsa-miR-3151-5p	miRNA	Homo sapiens	0.0551581	0.989759	0.519415	0.607706	0.938488	-5.19791
20509233	MIMAT0007888_st	hsa-miR-1913	miRNA	Homo sapiens	0.0748932	1.23768	0.518556	0.608297	0.93881	-5.19825
20504367	MIMAT0003290_st	hsa-miR-621	miRNA	Homo sapiens	-0.0394157	0.734286	-0.517687	0.608895	0.939072	-5.1986
20518867	MIMAT0019008_st	hsa-miR-3689d	miRNA	Homo sapiens	0.0420609	0.767229	0.516561	0.60967	0.939072	-5.19905
20525588	MIMAT0027527_st	hsa-miR-6813-3p	miRNA	Homo sapiens	-0.0634377	0.977824	-0.516238	0.609893	0.939072	-5.19918
20504393	MIMAT0003310_st	hsa-miR-640	miRNA	Homo sapiens	0.0575485	0.909329	0.515413	0.610461	0.939072	-5.19951
20525701	MIMAT0027640_st	hsa-miR-6870-5p	miRNA	Homo sapiens	0.0669623	1.10675	0.5146	0.611022	0.939072	-5.19984
20500791	MIMAT0000457_st	hsa-miR-188-5p	miRNA	Homo sapiens	-0.0487363	0.774691	-0.514417	0.611148	0.939072	-5.19991
20506823	MIMAT0005885_st	hsa-miR-1295a	miRNA	Homo sapiens	-0.0501667	0.709931	-0.511825	0.612937	0.939072	-5.20094
20519494	MIMAT0027038_st	hsa-miR-1343-5p	miRNA	Homo sapiens	-0.202712	2.43294	-0.511495	0.613165	0.939072	-5.20107
20515608	MIMAT0015056_st	hsa-miR-3179	miRNA	Homo sapiens	0.0460651	0.898626	0.510508	0.613847	0.939072	-5.20146
20517685	MIMAT0016857_st	hsa-miR-4305	miRNA	Homo sapiens	-0.044908	0.760561	-0.50992	0.614253	0.939072	-5.2017
20525702	MIMAT0027641_st	hsa-miR-6870-3p	miRNA	Homo sapiens	-0.0302138	0.855265	-0.509304	0.614679	0.939072	-5.20194
20525414	MIMAT0027353_st	hsa-miR-6726-5p	miRNA	Homo sapiens	-0.0701718	0.93287	-0.509295	0.614685	0.939072	-5.20194
20517672	MIMAT0016844_st	hsa-miR-4295	miRNA	Homo sapiens	0.0444767	0.724691	0.508941	0.61493	0.939072	-5.20208
20515616	MIMAT0022731_st	hsa-miR-3184-3p	miRNA	Homo sapiens	-0.064417	1.07408	-0.50802	0.615567	0.939072	-5.20245
20518853	MIMAT0018995_st	hsa-miR-4468	miRNA	Homo sapiens	0.0400766	0.862098	0.507994	0.615585	0.939072	-5.20246
20519617	MIMAT0019894_st	hsa-miR-4754	miRNA	Homo sapiens	0.0462348	0.82739	0.50622	0.616813	0.939072	-5.20316
20501179	MIMAT0004679_st	hsa-miR-296-3p	miRNA	Homo sapiens	0.0490027	1.03938	0.505513	0.617303	0.939072	-5.20343
20525483	MIMAT0027422_st	hsa-miR-6761-5p	miRNA	Homo sapiens	-0.0586967	0.841769	-0.504856	0.617758	0.939072	-5.20369
20518857	MIMAT0018999_st	hsa-miR-4472	miRNA	Homo sapiens	0.0398791	0.952836	0.504381	0.618088	0.939072	-5.20388
20519474	MIMAT0019756_st	hsa-miR-4674	miRNA	Homo sapiens	-0.158926	2.90602	-0.504279	0.618158	0.939072	-5.20392
20525021	MIMAT0025476_st	hsa-miR-6510-5p	miRNA	Homo sapiens	0.0519803	0.958579	0.503689	0.618567	0.939072	-5.20415
20519681	MIMAT0019958_st	hsa-miR-4788	miRNA	Homo sapiens	-0.0454018	0.873292	-0.502367	0.619484	0.939072	-5.20466
20506006	MIMAT0022938_st	hsa-miR-937-5p	miRNA	Homo sapiens	-0.153275	2.15437	-0.502145	0.619639	0.939072	-5.20475
20519554	MIMAT0019835_st	hsa-miR-4721	miRNA	Homo sapiens	0.0464707	1.01619	0.502085	0.619681	0.939072	-5.20477
20501285	MIMAT0000756_st	hsa-miR-326	miRNA	Homo sapiens	0.102026	1.19751	0.501625	0.62	0.939072	-5.20495
20525750	MIMAT0027689_st	hsa-miR-6894-3p	miRNA	Homo sapiens	-0.0441684	0.879175	-0.500819	0.620559	0.939072	-5.20527
20503802	MIMAT0026607_st	hsa-miR-494-5p	miRNA	Homo sapiens	0.0500832	0.753995	0.498828	0.621943	0.939072	-5.20604
20515605	MIMAT0019215_st	hsa-miR-3177-5p	miRNA	Homo sapiens	0.0415826	0.827775	0.498453	0.622203	0.939072	-5.20619
20500117	MIMAT0000064_st	hsa-let-7c-5p	miRNA	Homo sapiens	-0.242662	7.78851	-0.498254	0.622342	0.939072	-5.20626
20521786	MIMAT0022260_st	hsa-miR-5572	miRNA	Homo sapiens	-0.0746511	1.1649	-0.496786	0.623363	0.939072	-5.20683
20504308	MIMAT0003246_st	hsa-miR-581	miRNA	Homo sapiens	-0.0397146	0.722212	-0.495645	0.624158	0.939072	-5.20727
20519648	MIMAT0019925_st	hsa-miR-4771	miRNA	Homo sapiens	0.0456251	0.732003	0.495056	0.624568	0.939072	-5.2075
20505803	MIMAT0004959_st	hsa-miR-216b-5p	miRNA	Homo sapiens	0.0419256	0.871427	0.494931	0.624654	0.939072	-5.20754
20511368	MIMAT0009979_st	hsa-miR-2054	miRNA	Homo sapiens	-0.0504716	0.896072	-0.494886	0.624686	0.939072	-5.20756
20519700	MIMAT0019977_st	hsa-miR-4799-3p	miRNA	Homo sapiens	0.0465594	0.774905	0.494762	0.624772	0.939072	-5.20761
20529781	MIMAT0030998_st	hsa-miR-8071	miRNA	Homo sapiens	-0.0561717	0.999824	-0.493473	0.625671	0.939072	-5.2081
20503895	MIMAT0004779_st	hsa-miR-509-5p	miRNA	Homo sapiens	-0.0538459	0.906206	-0.492584	0.62629	0.939072	-5.20844
20518824	MIMAT0018966_st	hsa-miR-4447	miRNA	Homo sapiens	-0.0594837	0.885945	-0.492277	0.626505	0.939072	-5.20856
20519495	MIMAT0019776_st	hsa-miR-1343-3p	miRNA	Homo sapiens	-0.0537438	0.845837	-0.492089	0.626636	0.939072	-5.20863
20504585	MIMAT0022838_st	hsa-miR-1185-1-3p	miRNA	Homo sapiens	0.0568876	0.997537	0.490939	0.627439	0.939072	-5.20907
20517917	MIMAT0018086_st	hsa-miR-3664-5p	miRNA	Homo sapiens	-0.0336117	0.728425	-0.490845	0.627504	0.939072	-5.20911
20503786	MIMAT0002805_st	hsa-miR-489-3p	miRNA	Homo sapiens	0.0462392	0.892469	0.490679	0.62762	0.939072	-5.20917
20529780	MIMAT0030997_st	hsa-miR-8070	miRNA	Homo sapiens	0.0523796	0.862139	0.490646	0.627643	0.939072	-5.20918
20519477	MIMAT0019759_st	hsa-miR-4676-3p	miRNA	Homo sapiens	-0.0392796	0.732042	-0.490601	0.627675	0.939072	-5.2092
20504562	MIMAT0005792_st	hsa-miR-320b	miRNA	Homo sapiens	0.14285	8.96403	0.489707	0.628299	0.939072	-5.20954
20518808	MIMAT0018950_st	hsa-miR-4434	miRNA	Homo sapiens	0.0384285	0.795223	0.488791	0.628939	0.939072	-5.20989
20525723	MIMAT0027662_st	hsa-miR-6881-5p	miRNA	Homo sapiens	-0.0327423	0.788365	-0.488034	0.629468	0.939072	-5.21018
20519663	MIMAT0019940_st	hsa-miR-4436b-5p	miRNA	Homo sapiens	0.0491981	0.969773	0.487717	0.629689	0.939072	-5.2103
20525467	MIMAT0027406_st	hsa-miR-6753-5p	miRNA	Homo sapiens	-0.238304	1.87753	-0.487563	0.629797	0.939072	-5.21036
20504268	MIMAT0003214_st	hsa-miR-551a	miRNA	Homo sapiens	-0.0428555	0.716629	-0.486463	0.630566	0.939072	-5.21077
20518877	MIMAT0019017_st	hsa-miR-4483	miRNA	Homo sapiens	-0.0551922	0.796685	-0.486437	0.630584	0.939072	-5.21078
20525557	MIMAT0027496_st	hsa-miR-6798-5p	miRNA	Homo sapiens	0.200911	2.27067	0.486359	0.630639	0.939072	-5.21081
20519459	MIMAT0019741_st	hsa-miR-4666a-5p	miRNA	Homo sapiens	0.0531482	0.841564	0.486155	0.630782	0.939072	-5.21089
20519456	MIMAT0019738_st	hsa-miR-4664-3p	miRNA	Homo sapiens	-0.0529796	0.802926	-0.485077	0.631536	0.939072	-5.21129
20515568	MIMAT0019207_st	hsa-miR-3152-5p	miRNA	Homo sapiens	-0.0526907	0.805268	-0.484793	0.631735	0.939072	-5.2114
20500764	MIMAT0000442_st	hsa-miR-9-3p	miRNA	Homo sapiens	0.0411418	0.891668	0.48412	0.632207	0.939072	-5.21165
20505961	MIMAT0004970_st	hsa-miR-920	miRNA	Homo sapiens	-0.051044	0.770657	-0.48372	0.632487	0.939072	-5.21181
20504552	MIMAT0003880_st	hsa-miR-671-5p	miRNA	Homo sapiens	0.0640183	1.17399	0.483335	0.632757	0.939072	-5.21195
20500174	MIMAT0004509_st	hsa-miR-93-3p	miRNA	Homo sapiens	0.0882674	1.36864	0.483025	0.632974	0.939072	-5.21207
20525560	MIMAT0027499_st	hsa-miR-6799-3p	miRNA	Homo sapiens	-0.0565967	0.897036	-0.482872	0.633081	0.939072	-5.21212
20517743	MIMAT0016914_st	hsa-miR-4283	miRNA	Homo sapiens	0.0460421	0.799371	0.482547	0.633309	0.939072	-5.21225
20504425	MIMAT0003332_st	hsa-miR-656-3p	miRNA	Homo sapiens	0.0402526	0.804579	0.482122	0.633607	0.939072	-5.21241
20519570	MIMAT0019849_st	hsa-miR-4728-5p	miRNA	Homo sapiens	0.0537778	0.944055	0.48107	0.634345	0.939072	-5.2128
20525545	MIMAT0027484_st	hsa-miR-6792-5p	miRNA	Homo sapiens	0.0425434	1.05105	0.480915	0.634454	0.939072	-5.21286
20500113	MIMAT0004481_st	hsa-let-7a-3p	miRNA	Homo sapiens	-0.0439453	0.78478	-0.480427	0.634796	0.939072	-5.21304
20525664	MIMAT0027603_st	hsa-miR-6851-3p	miRNA	Homo sapiens	-0.0330235	0.778794	-0.480007	0.635091	0.939072	-5.2132
20517677	MIMAT0016849_st	hsa-miR-4294	miRNA	Homo sapiens	0.0434964	0.692349	0.479865	0.63519	0.939072	-5.21325
20525474	MIMAT0027413_st	hsa-miR-6756-3p	miRNA	Homo sapiens	0.0548937	0.969374	0.479471	0.635467	0.939072	-5.2134
20525448	MIMAT0027387_st	hsa-miR-6743-5p	miRNA	Homo sapiens	0.213329	3.55279	0.479053	0.63576	0.939072	-5.21355
20501231	MIMAT0026484_st	hsa-miR-372-5p	miRNA	Homo sapiens	-0.0372918	0.719655	-0.478888	0.635876	0.939072	-5.21361
20525666	MIMAT0027605_st	hsa-miR-6852-3p	miRNA	Homo sapiens	-0.0411297	0.689419	-0.478841	0.635909	0.939072	-5.21363
20524036	MIMAT0024599_st	hsa-miR-6126	miRNA	Homo sapiens	0.323162	4.26828	0.478555	0.63611	0.939072	-5.21374
20517899	MIMAT0018068_st	hsa-miR-3648	miRNA	Homo sapiens	0.0492248	0.965894	0.478188	0.636368	0.939072	-5.21387
20525589	MIMAT0027528_st	hsa-miR-6814-5p	miRNA	Homo sapiens	-0.0418026	0.825266	-0.477574	0.636799	0.939145	-5.2141
20504284	MIMAT0003227_st	hsa-miR-563	miRNA	Homo sapiens	0.0353702	0.886813	0.476775	0.637361	0.93941	-5.2144
20518947	MIMAT0019083_st	hsa-miR-4540	miRNA	Homo sapiens	-0.0515333	0.754802	-0.475451	0.638292	0.940076	-5.21489
20519565	MIMAT0019844_st	hsa-miR-4725-3p	miRNA	Homo sapiens	-0.0609954	0.951291	-0.475043	0.638579	0.940076	-5.21504
20525600	MIMAT0027539_st	hsa-miR-6819-3p	miRNA	Homo sapiens	-0.0547559	1.14485	-0.471285	0.641225	0.941601	-5.21642
20503873	MIMAT0002870_st	hsa-miR-499a-5p	miRNA	Homo sapiens	0.0323617	0.771082	0.471141	0.641326	0.941601	-5.21647
20501180	MIMAT0004680_st	hsa-miR-130b-5p	miRNA	Homo sapiens	0.0412528	0.756795	0.470489	0.641787	0.941601	-5.21671
20518886	MIMAT0019026_st	hsa-miR-4491	miRNA	Homo sapiens	-0.0454194	0.828075	-0.469761	0.6423	0.941601	-5.21698
20517906	MIMAT0018075_st	hsa-miR-3655	miRNA	Homo sapiens	0.0385953	0.699741	0.469291	0.642632	0.941601	-5.21715
20500465	MIMAT0000267_st	hsa-miR-210-3p	miRNA	Homo sapiens	0.0515167	0.982556	0.468672	0.643068	0.941601	-5.21738
20525656	MIMAT0027595_st	hsa-miR-6847-3p	miRNA	Homo sapiens	-0.0543872	0.803889	-0.467317	0.644025	0.941601	-5.21787
20517687	MIMAT0016859_st	hsa-miR-4309	miRNA	Homo sapiens	-0.0473126	0.639734	-0.467216	0.644096	0.941601	-5.2179
20518894	MIMAT0019034_st	hsa-miR-4419b	miRNA	Homo sapiens	0.0427796	0.76254	0.466991	0.644255	0.941601	-5.21799
20504274	MIMAT0003218_st	hsa-miR-92b-3p	miRNA	Homo sapiens	0.151093	2.05686	0.46686	0.644348	0.941601	-5.21803
20525436	MIMAT0027375_st	hsa-miR-6737-5p	miRNA	Homo sapiens	-0.0470355	0.910172	-0.466117	0.644872	0.941601	-5.2183
20515537	MIMAT0015000_st	hsa-miR-3134	miRNA	Homo sapiens	-0.0528066	0.974531	-0.46571	0.64516	0.941601	-5.21845
20500435	MIMAT0000252_st	hsa-miR-7-5p	miRNA	Homo sapiens	0.0382502	0.880417	0.465391	0.645385	0.941601	-5.21857
20506825	MIMAT0005887_st	hsa-miR-1299	miRNA	Homo sapiens	0.0445318	0.83363	0.465377	0.645395	0.941601	-5.21857
20519624	MIMAT0019901_st	hsa-miR-4757-5p	miRNA	Homo sapiens	-0.0450828	0.768439	-0.46532	0.645436	0.941601	-5.21859
20517735	MIMAT0016906_st	hsa-miR-4274	miRNA	Homo sapiens	0.0692908	1.19856	0.464723	0.645858	0.941601	-5.21881
20500734	MIMAT0004593_st	hsa-miR-130a-5p	miRNA	Homo sapiens	0.0365173	0.791351	0.464339	0.646129	0.941601	-5.21895
20525559	MIMAT0027498_st	hsa-miR-6799-5p	miRNA	Homo sapiens	0.0626472	1.29657	0.46277	0.64724	0.941696	-5.21951
20505743	MIMAT0004909_st	hsa-miR-450b-5p	miRNA	Homo sapiens	0.23161	3.23218	0.461016	0.648482	0.941696	-5.22014
20526871	MIMAT0028221_st	hsa-miR-7155-3p	miRNA	Homo sapiens	-0.0465313	0.87219	-0.460721	0.64869	0.941696	-5.22025
20525011	MIMAT0025466_st	hsa-miR-6505-5p	miRNA	Homo sapiens	-0.0347329	0.795342	-0.459907	0.649267	0.941696	-5.22054
20519424	MIMAT0019706_st	hsa-miR-4645-3p	miRNA	Homo sapiens	-0.0410433	0.842208	-0.458465	0.65029	0.941696	-5.22106
20500783	MIMAT0004610_st	hsa-miR-150-3p	miRNA	Homo sapiens	0.0626097	1.00125	0.458198	0.650479	0.941696	-5.22115
20520217	MIMAT0021042_st	hsa-miR-5009-3p	miRNA	Homo sapiens	0.0441348	0.726565	0.456976	0.651346	0.941696	-5.22159
20504430	MIMAT0003337_st	hsa-miR-659-3p	miRNA	Homo sapiens	0.0563948	0.902409	0.456786	0.651481	0.941696	-5.22165
20504577	MIMAT0010251_st	hsa-miR-449c-5p	miRNA	Homo sapiens	0.036687	0.832018	0.456742	0.651512	0.941696	-5.22167
20504190	MIMAT0003164_st	hsa-miR-544a	miRNA	Homo sapiens	-0.0404615	0.809503	-0.456593	0.651617	0.941696	-5.22172
20504409	MIMAT0004812_st	hsa-miR-548d-5p	miRNA	Homo sapiens	0.0299854	0.849186	0.456401	0.651754	0.941696	-5.22179
20501277	MIMAT0026486_st	hsa-miR-328-5p	miRNA	Homo sapiens	0.174165	3.75888	0.455314	0.652526	0.941696	-5.22217
20517948	MIMAT0018115_st	hsa-miR-3687	miRNA	Homo sapiens	0.0611183	0.857	0.455175	0.652625	0.941696	-5.22222
20515541	MIMAT0019203_st	hsa-miR-3136-3p	miRNA	Homo sapiens	-0.0436444	0.834437	-0.453583	0.653756	0.941696	-5.22279
20518434	MIMAT0018186_st	hsa-miR-3912-3p	miRNA	Homo sapiens	-0.0400924	0.730457	-0.453486	0.653825	0.941696	-5.22282
20525673	MIMAT0027612_st	hsa-miR-6856-5p	miRNA	Homo sapiens	-0.042337	0.947976	-0.452975	0.654188	0.941696	-5.223
20518934	MIMAT0019072_st	hsa-miR-4533	miRNA	Homo sapiens	-0.039035	0.89455	-0.452251	0.654703	0.941696	-5.22326
20520579	MIMAT0021130_st	hsa-miR-5197-5p	miRNA	Homo sapiens	0.0446373	0.802469	0.451895	0.654956	0.941696	-5.22338
20500468	MIMAT0022695_st	hsa-miR-212-5p	miRNA	Homo sapiens	0.098959	1.60691	0.450837	0.655709	0.941696	-5.22375
20519537	MIMAT0019819_st	hsa-miR-4712-3p	miRNA	Homo sapiens	0.0464948	0.744999	0.450255	0.656123	0.941696	-5.22396
20524049	MIMAT0024612_st	hsa-miR-378j	miRNA	Homo sapiens	0.0519696	0.732906	0.450207	0.656158	0.941696	-5.22397
20504388	MIMAT0003305_st	hsa-miR-635	miRNA	Homo sapiens	0.0601001	0.918748	0.44977	0.656468	0.941696	-5.22413
20517710	MIMAT0016882_st	hsa-miR-4253	miRNA	Homo sapiens	0.0515112	0.944159	0.449284	0.656814	0.941696	-5.2243
20521836	MIMAT0022297_st	hsa-miR-5589-5p	miRNA	Homo sapiens	0.0367782	0.856048	0.448952	0.657051	0.941696	-5.22441
20525742	MIMAT0027681_st	hsa-miR-6890-3p	miRNA	Homo sapiens	-0.0422255	0.912501	-0.448394	0.657449	0.941696	-5.22461
20525447	MIMAT0027386_st	hsa-miR-6742-3p	miRNA	Homo sapiens	0.0524795	0.688311	0.447372	0.658177	0.941696	-5.22496
20506782	MIMAT0005588_st	hsa-miR-1233-3p	miRNA	Homo sapiens	-0.0527505	0.916057	-0.447251	0.658263	0.941696	-5.22501
20518946	MIMAT0019082_st	hsa-miR-4539	miRNA	Homo sapiens	0.128689	1.33176	0.446615	0.658717	0.941696	-5.22523
20503878	MIMAT0004774_st	hsa-miR-501-3p	miRNA	Homo sapiens	0.0773785	1.12124	0.446339	0.658913	0.941696	-5.22532
20525679	MIMAT0027618_st	hsa-miR-6859-5p	miRNA	Homo sapiens	-0.0450022	0.807899	-0.446224	0.658995	0.941696	-5.22536
20513193	MIMAT0013517_st	hsa-miR-2682-5p	miRNA	Homo sapiens	-0.050087	0.832176	-0.445224	0.659709	0.941696	-5.22571
20522022	MIMAT0022480_st	hsa-miR-5681b	miRNA	Homo sapiens	-0.0522922	0.890779	-0.445117	0.659786	0.941696	-5.22575
20500148	MIMAT0000080_st	hsa-miR-24-3p	miRNA	Homo sapiens	-0.184577	7.26728	-0.445074	0.659816	0.941696	-5.22576
20518835	MIMAT0018977_st	hsa-miR-4455	miRNA	Homo sapiens	0.0561384	0.912985	0.444361	0.660325	0.941696	-5.22601
20525495	MIMAT0027434_st	hsa-miR-6767-5p	miRNA	Homo sapiens	-0.035532	0.733843	-0.444292	0.660374	0.941696	-5.22603
20506847	MIMAT0005905_st	hsa-miR-1254	miRNA	Homo sapiens	0.0444927	0.850977	0.444045	0.660551	0.941696	-5.22612
20525667	MIMAT0027606_st	hsa-miR-6853-5p	miRNA	Homo sapiens	-0.0391034	0.773551	-0.443321	0.661068	0.941696	-5.22637
20500786	MIMAT0000454_st	hsa-miR-184	miRNA	Homo sapiens	-0.0379934	0.833695	-0.442996	0.6613	0.941696	-5.22648
20525520	MIMAT0027459_st	hsa-miR-6779-3p	miRNA	Homo sapiens	-0.0497033	0.947432	-0.442703	0.661509	0.941696	-5.22658
20518432	MIMAT0018185_st	hsa-miR-3911	miRNA	Homo sapiens	-0.0501125	0.85352	-0.44221	0.661862	0.941696	-5.22675
20503864	MIMAT0002866_st	hsa-miR-517c-3p	miRNA	Homo sapiens	0.0342308	0.764254	0.442144	0.661909	0.941696	-5.22677
20517926	MIMAT0018094_st	hsa-miR-3671	miRNA	Homo sapiens	0.0356347	0.778497	0.440547	0.66305	0.942303	-5.22732
20525610	MIMAT0027549_st	hsa-miR-6824-3p	miRNA	Homo sapiens	0.0422472	0.815981	0.440131	0.663348	0.942303	-5.22747
20515522	MIMAT0014987_st	hsa-miR-548s	miRNA	Homo sapiens	0.0422834	0.741344	0.439434	0.663846	0.942303	-5.2277
20503794	MIMAT0004766_st	hsa-miR-146b-3p	miRNA	Homo sapiens	-0.0413248	0.777112	-0.439401	0.663869	0.942303	-5.22772
20515571	MIMAT0019208_st	hsa-miR-3074-5p	miRNA	Homo sapiens	-0.043257	0.807659	-0.437927	0.664925	0.942791	-5.22822
20515557	MIMAT0015016_st	hsa-miR-3145-3p	miRNA	Homo sapiens	0.0384835	0.844709	0.437849	0.664981	0.942791	-5.22825
20502374	MIMAT0022700_st	hsa-miR-450a-1-3p	miRNA	Homo sapiens	-0.0366692	0.808811	-0.436439	0.66599	0.943267	-5.22872
20519699	MIMAT0019976_st	hsa-miR-4799-5p	miRNA	Homo sapiens	-0.0324997	0.811459	-0.436281	0.666103	0.943267	-5.22878
20517941	MIMAT0018109_st	hsa-miR-3681-3p	miRNA	Homo sapiens	-0.0406463	0.824462	-0.435773	0.666468	0.943267	-5.22895
20500165	MIMAT0004504_st	hsa-miR-31-3p	miRNA	Homo sapiens	-0.0464662	0.791609	-0.434442	0.667421	0.943671	-5.2294
20519505	MIMAT0019786_st	hsa-miR-4694-5p	miRNA	Homo sapiens	0.0415351	0.751735	0.434303	0.667521	0.943671	-5.22945
20518851	MIMAT0018993_st	hsa-miR-4466	miRNA	Homo sapiens	-0.119892	7.71104	-0.432946	0.668495	0.944504	-5.22991
20503817	MIMAT0002826_st	hsa-miR-515-5p	miRNA	Homo sapiens	0.0407843	0.815296	0.4322	0.66903	0.944614	-5.23016
20525388	MIMAT0025849_st	hsa-miR-6718-5p	miRNA	Homo sapiens	0.0318156	0.751623	0.431293	0.669681	0.944614	-5.23046
20525731	MIMAT0027670_st	hsa-miR-6885-5p	miRNA	Homo sapiens	-0.0351726	0.899969	-0.430947	0.66993	0.944614	-5.23058
20506005	MIMAT0004979_st	hsa-miR-936	miRNA	Homo sapiens	-0.0438906	0.869602	-0.430695	0.670111	0.944614	-5.23066
20501202	MIMAT0004683_st	hsa-miR-362-3p	miRNA	Homo sapiens	0.044712	0.709672	0.429959	0.67064	0.944627	-5.23091
20525730	MIMAT0027669_st	hsa-miR-6884-3p	miRNA	Homo sapiens	0.0584738	1.17112	0.428698	0.671546	0.944627	-5.23133
20517682	MIMAT0016854_st	hsa-miR-4304	miRNA	Homo sapiens	-0.044183	0.907643	-0.428366	0.671785	0.944627	-5.23144
20518940	MIMAT0019077_st	hsa-miR-1587	miRNA	Homo sapiens	-0.119953	2.00961	-0.428361	0.671788	0.944627	-5.23145
20501237	MIMAT0000728_st	hsa-miR-375	miRNA	Homo sapiens	-0.0503521	0.846719	-0.428008	0.672042	0.944627	-5.23156
20501278	MIMAT0000752_st	hsa-miR-328-3p	miRNA	Homo sapiens	-0.181994	2.92045	-0.427147	0.672661	0.944688	-5.23185
20526183	MIMAT0028122_st	hsa-miR-7112-3p	miRNA	Homo sapiens	-0.0368638	0.835367	-0.426878	0.672855	0.944688	-5.23194
20515636	MIMAT0019218_st	hsa-miR-3194-3p	miRNA	Homo sapiens	-0.0331077	0.660028	-0.425914	0.673548	0.944828	-5.23226
20502440	MIMAT0026554_st	hsa-miR-433-5p	miRNA	Homo sapiens	-0.0404966	0.741373	-0.425588	0.673783	0.944828	-5.23237
20525591	MIMAT0027530_st	hsa-miR-6815-5p	miRNA	Homo sapiens	0.0479903	0.934817	0.425136	0.674108	0.944828	-5.23252
20518889	MIMAT0019029_st	hsa-miR-4494	miRNA	Homo sapiens	-0.03192	0.715243	-0.423724	0.675126	0.945448	-5.23298
20529569	MIMAT0031181_st	hsa-miR-7978	miRNA	Homo sapiens	-0.0305018	0.720763	-0.422771	0.675813	0.945448	-5.2333
20500714	MIMAT0004584_st	hsa-let-7g-3p	miRNA	Homo sapiens	-0.044576	0.813824	-0.422583	0.675948	0.945448	-5.23336
20525655	MIMAT0027594_st	hsa-miR-6847-5p	miRNA	Homo sapiens	-0.042158	0.909931	-0.422142	0.676266	0.945448	-5.23351
20525696	MIMAT0027635_st	hsa-miR-6867-3p	miRNA	Homo sapiens	-0.0456385	0.785684	-0.420579	0.677393	0.945448	-5.23402
20517829	MIMAT0017998_st	hsa-miR-3618	miRNA	Homo sapiens	0.0438325	0.834274	0.420007	0.677806	0.945448	-5.23421
20519429	MIMAT0019711_st	hsa-miR-4649-5p	miRNA	Homo sapiens	-0.101578	1.64834	-0.419552	0.678134	0.945448	-5.23435
20506872	MIMAT0005929_st	hsa-miR-1275	miRNA	Homo sapiens	0.0470784	1.1718	0.41941	0.678237	0.945448	-5.2344
20515565	MIMAT0015023_st	hsa-miR-3150a-3p	miRNA	Homo sapiens	-0.0352542	0.723824	-0.419337	0.67829	0.945448	-5.23442
20506837	MIMAT0005898_st	hsa-miR-1246	miRNA	Homo sapiens	0.247758	2.43355	0.419186	0.678398	0.945448	-5.23447
20519426	MIMAT0019708_st	hsa-miR-4646-3p	miRNA	Homo sapiens	0.0386595	0.833241	0.418222	0.679095	0.945882	-5.23479
20506842	MIMAT0005902_st	hsa-miR-1250-5p	miRNA	Homo sapiens	0.0325238	0.866034	0.415284	0.681217	0.946496	-5.23574
20501309	MIMAT0000770_st	hsa-miR-133b	miRNA	Homo sapiens	0.0371902	0.859091	0.414176	0.682019	0.946496	-5.2361
20504373	MIMAT0004808_st	hsa-miR-625-3p	miRNA	Homo sapiens	-0.0435752	0.937469	-0.412745	0.683054	0.946496	-5.23656
20503845	MIMAT0002850_st	hsa-miR-524-3p	miRNA	Homo sapiens	-0.0314564	0.716167	-0.411318	0.684088	0.946496	-5.23702
20504299	MIMAT0003240_st	hsa-miR-575	miRNA	Homo sapiens	0.0454586	0.724971	0.410684	0.684547	0.946496	-5.23722
20503838	MIMAT0002844_st	hsa-miR-518b	miRNA	Homo sapiens	0.032438	0.890408	0.410669	0.684558	0.946496	-5.23723
20506824	MIMAT0005886_st	hsa-miR-1297	miRNA	Homo sapiens	-0.0348916	0.740294	-0.410585	0.684619	0.946496	-5.23725
20522040	MIMAT0022497_st	hsa-miR-5692b	miRNA	Homo sapiens	0.039459	0.780897	0.409864	0.685141	0.946496	-5.23748
20522037	MIMAT0022494_st	hsa-miR-5701	miRNA	Homo sapiens	-0.0365872	0.840109	-0.409454	0.685439	0.946496	-5.23762
20519634	MIMAT0019911_st	hsa-miR-4762-3p	miRNA	Homo sapiens	0.0340381	0.756621	0.409049	0.685732	0.946496	-5.23774
20518925	MIMAT0019064_st	hsa-miR-4525	miRNA	Homo sapiens	-0.0549412	0.922543	-0.408715	0.685974	0.946496	-5.23785
20529792	MIMAT0031009_st	hsa-miR-8082	miRNA	Homo sapiens	-0.0418796	0.785462	-0.408707	0.68598	0.946496	-5.23785
20503849	MIMAT0002853_st	hsa-miR-519d-3p	miRNA	Homo sapiens	0.0383815	0.901302	0.408222	0.686332	0.946496	-5.23801
20517930	MIMAT0018098_st	hsa-miR-3675-5p	miRNA	Homo sapiens	-0.031789	0.842852	-0.408038	0.686465	0.946496	-5.23807
20515607	MIMAT0015055_st	hsa-miR-3178	miRNA	Homo sapiens	-0.159032	2.29553	-0.408004	0.68649	0.946496	-5.23808
20500119	MIMAT0000065_st	hsa-let-7d-5p	miRNA	Homo sapiens	0.180374	7.73746	0.407974	0.686512	0.946496	-5.23809
20522044	MIMAT0022501_st	hsa-miR-5707	miRNA	Homo sapiens	0.0341532	0.744052	0.4076	0.686783	0.946496	-5.23821
20517748	MIMAT0016919_st	hsa-miR-4292	miRNA	Homo sapiens	-0.0424463	0.838279	-0.40723	0.687052	0.946496	-5.23832
20506875	MIMAT0005932_st	hsa-miR-302f	miRNA	Homo sapiens	0.0377957	0.853905	0.406659	0.687466	0.946496	-5.2385
20506854	MIMAT0005912_st	hsa-miR-548g-3p	miRNA	Homo sapiens	0.038034	0.876355	0.406561	0.687537	0.946496	-5.23854
20504319	MIMAT0004798_st	hsa-miR-548b-5p	miRNA	Homo sapiens	-0.0327891	0.886384	-0.406439	0.687625	0.946496	-5.23857
20520213	MIMAT0021038_st	hsa-miR-548ap-3p	miRNA	Homo sapiens	0.0670629	1.01417	0.405397	0.688382	0.946539	-5.2389
20517727	MIMAT0016898_st	hsa-miR-4263	miRNA	Homo sapiens	0.0319167	0.803124	0.405335	0.688427	0.946539	-5.23892
20519649	MIMAT0019926_st	hsa-miR-4772-5p	miRNA	Homo sapiens	0.050385	0.969571	0.404177	0.689268	0.947166	-5.23929
20525415	MIMAT0027354_st	hsa-miR-6726-3p	miRNA	Homo sapiens	0.0380133	0.767392	0.402974	0.690142	0.947809	-5.23967
20517747	MIMAT0016918_st	hsa-miR-4288	miRNA	Homo sapiens	0.0333454	0.904758	0.402264	0.690659	0.947809	-5.23989
20503842	MIMAT0002847_st	hsa-miR-518c-5p	miRNA	Homo sapiens	0.0419504	0.745145	0.40194	0.690894	0.947809	-5.23999
20525637	MIMAT0027576_st	hsa-miR-6837-5p	miRNA	Homo sapiens	-0.0751	1.02673	-0.400317	0.692075	0.948372	-5.2405
20519526	MIMAT0019808_st	hsa-miR-4707-3p	miRNA	Homo sapiens	0.0400237	1.11183	0.399665	0.692549	0.948372	-5.2407
20519559	MIMAT0019838_st	hsa-miR-4723-5p	miRNA	Homo sapiens	0.0440499	0.915538	0.399621	0.692581	0.948372	-5.24072
20519468	MIMAT0019750_st	hsa-miR-4670-5p	miRNA	Homo sapiens	0.036426	0.811402	0.399101	0.69296	0.948372	-5.24088
20500464	MIMAT0026475_st	hsa-miR-210-5p	miRNA	Homo sapiens	0.0361683	1.30492	0.398259	0.693573	0.948372	-5.24114
20501162	MIMAT0001620_st	hsa-miR-200a-5p	miRNA	Homo sapiens	-0.0665557	1.07185	-0.398194	0.69362	0.948372	-5.24116
20525694	MIMAT0027633_st	hsa-miR-6866-3p	miRNA	Homo sapiens	-0.0323618	0.755175	-0.395635	0.695485	0.949132	-5.24195
20519523	MIMAT0019805_st	hsa-miR-4705	miRNA	Homo sapiens	-0.0298154	0.830392	-0.394978	0.695964	0.949132	-5.24216
20519569	MIMAT0019848_st	hsa-miR-4727-3p	miRNA	Homo sapiens	-0.0593391	1.1292	-0.394439	0.696357	0.949132	-5.24232
20519653	MIMAT0019930_st	hsa-miR-4774-3p	miRNA	Homo sapiens	0.0335749	0.78921	0.392988	0.697416	0.949132	-5.24277
20525542	MIMAT0027481_st	hsa-miR-6790-3p	miRNA	Homo sapiens	0.0433784	0.887855	0.392966	0.697432	0.949132	-5.24277
20529764	MIMAT0030981_st	hsa-miR-8054	miRNA	Homo sapiens	0.0465346	0.823838	0.392468	0.697795	0.949132	-5.24293
20501246	MIMAT0000734_st	hsa-miR-380-5p	miRNA	Homo sapiens	0.0405825	0.811009	0.391813	0.698274	0.949132	-5.24313
20503882	MIMAT0002874_st	hsa-miR-503-5p	miRNA	Homo sapiens	0.0791413	1.481	0.391648	0.698394	0.949132	-5.24318
20515595	MIMAT0015045_st	hsa-miR-3170	miRNA	Homo sapiens	-0.0430256	0.748462	-0.391056	0.698826	0.949132	-5.24336
20519503	MIMAT0019784_st	hsa-miR-4693-5p	miRNA	Homo sapiens	0.025181	0.750466	0.390374	0.699325	0.949132	-5.24357
20506008	MIMAT0004981_st	hsa-miR-938	miRNA	Homo sapiens	-0.0377752	0.855793	-0.389626	0.699872	0.949132	-5.24379
20519533	MIMAT0019815_st	hsa-miR-4710	miRNA	Homo sapiens	0.0559089	1.06053	0.389309	0.700103	0.949132	-5.24389
20506788	MIMAT0005592_st	hsa-miR-1237-3p	miRNA	Homo sapiens	-0.029662	0.805989	-0.387567	0.701377	0.949132	-5.24442
20525469	MIMAT0027408_st	hsa-miR-6754-5p	miRNA	Homo sapiens	-0.0577659	1.05403	-0.387347	0.701537	0.949132	-5.24448
20518621	MIMAT0018349_st	hsa-miR-3934-5p	miRNA	Homo sapiens	0.0368765	0.846252	0.387072	0.701739	0.949132	-5.24457
20525007	MIMAT0025462_st	hsa-miR-6503-5p	miRNA	Homo sapiens	-0.0382371	0.900456	-0.386898	0.701866	0.949132	-5.24462
20504346	MIMAT0026621_st	hsa-miR-605-3p	miRNA	Homo sapiens	0.0348482	0.866559	0.386637	0.702057	0.949132	-5.2447
20525459	MIMAT0027398_st	hsa-miR-6749-5p	miRNA	Homo sapiens	0.123749	2.24647	0.386458	0.702188	0.949132	-5.24475
20503839	MIMAT0002845_st	hsa-miR-526a	miRNA	Homo sapiens	0.0327515	0.723586	0.386007	0.702518	0.949132	-5.24489
20503840	MIMAT0005455_st	hsa-miR-520c-5p	miRNA	Homo sapiens	0.0327515	0.723586	0.386007	0.702518	0.949132	-5.24489
20503862	MIMAT0005456_st	hsa-miR-518d-5p	miRNA	Homo sapiens	0.0327515	0.723586	0.386007	0.702518	0.949132	-5.24489
20500118	MIMAT0026472_st	hsa-let-7c-3p	miRNA	Homo sapiens	-0.031212	0.706923	-0.385793	0.702675	0.949132	-5.24495
20501157	MIMAT0000680_st	hsa-miR-106b-5p	miRNA	Homo sapiens	0.129724	3.5207	0.384848	0.703366	0.949545	-5.24524
20504352	MIMAT0003279_st	hsa-miR-611	miRNA	Homo sapiens	0.0410128	0.841159	0.383958	0.704019	0.949903	-5.2455
20525669	MIMAT0027608_st	hsa-miR-6854-5p	miRNA	Homo sapiens	-0.0374209	0.722216	-0.381385	0.705904	0.951925	-5.24627
20526880	MIMAT0028228_st	hsa-miR-7159-5p	miRNA	Homo sapiens	0.0387665	0.820893	0.380854	0.706293	0.951927	-5.24643
20517814	MIMAT0017984_st	hsa-miR-3607-5p	miRNA	Homo sapiens	0.0378567	0.703367	0.380061	0.706875	0.952189	-5.24666
20517929	MIMAT0018097_st	hsa-miR-3674	miRNA	Homo sapiens	-0.0371201	0.800852	-0.378184	0.708253	0.952463	-5.24722
20506794	MIMAT0005863_st	hsa-miR-1200	miRNA	Homo sapiens	0.0351541	0.739765	0.378022	0.708372	0.952463	-5.24727
20518443	MIMAT0019226_st	hsa-miR-3150b-5p	miRNA	Homo sapiens	-0.0430262	0.966306	-0.377232	0.708952	0.952463	-5.2475
20506800	MIMAT0005870_st	hsa-miR-1206	miRNA	Homo sapiens	-0.0297949	0.818283	-0.376135	0.709758	0.952463	-5.24782
20506851	MIMAT0005909_st	hsa-miR-1258	miRNA	Homo sapiens	-0.0301106	0.829851	-0.375105	0.710515	0.952463	-5.24812
20519635	MIMAT0019912_st	hsa-miR-4763-5p	miRNA	Homo sapiens	-0.0345045	0.942284	-0.374592	0.710892	0.952463	-5.24827
20504580	MIMAT0003886_st	hsa-miR-769-5p	miRNA	Homo sapiens	-0.0352343	0.901649	-0.373512	0.711686	0.952463	-5.24859
20504389	MIMAT0003306_st	hsa-miR-636	miRNA	Homo sapiens	-0.0432615	0.896646	-0.373288	0.711851	0.952463	-5.24865
20529798	MIMAT0031015_st	hsa-miR-8088	miRNA	Homo sapiens	-0.0343084	0.701604	-0.372972	0.712083	0.952463	-5.24875
20525716	MIMAT0027655_st	hsa-miR-6877-3p	miRNA	Homo sapiens	0.0399051	0.87576	0.372437	0.712477	0.952463	-5.2489
20525555	MIMAT0027494_st	hsa-miR-6797-5p	miRNA	Homo sapiens	0.031987	0.912069	0.372424	0.712486	0.952463	-5.24891
20517903	MIMAT0018072_st	hsa-miR-3652	miRNA	Homo sapiens	-0.037583	0.80617	-0.371767	0.71297	0.952463	-5.2491
20506853	MIMAT0022722_st	hsa-miR-548g-5p	miRNA	Homo sapiens	-0.0295372	0.788422	-0.371316	0.713302	0.952463	-5.24923
20515639	MIMAT0022733_st	hsa-miR-548x-5p	miRNA	Homo sapiens	-0.0295372	0.788422	-0.371316	0.713302	0.952463	-5.24923
20518849	MIMAT0022739_st	hsa-miR-548aj-5p	miRNA	Homo sapiens	-0.0295372	0.788422	-0.371316	0.713302	0.952463	-5.24923
20507943	MIMAT0007399_st	hsa-miR-1537-3p	miRNA	Homo sapiens	-0.0269892	0.855601	-0.370988	0.713543	0.952463	-5.24932
20518720	MIMAT0022736_st	hsa-miR-642b-5p	miRNA	Homo sapiens	0.0329141	0.76544	0.370204	0.714121	0.952463	-5.24955
20519405	MIMAT0022977_st	hsa-miR-4632-5p	miRNA	Homo sapiens	-0.135687	2.51232	-0.369748	0.714456	0.952463	-5.24968
20503861	MIMAT0002863_st	hsa-miR-518a-3p	miRNA	Homo sapiens	-0.0373396	0.752421	-0.368767	0.715179	0.952463	-5.24996
20504370	MIMAT0003293_st	hsa-miR-624-5p	miRNA	Homo sapiens	0.0277898	0.802722	0.367629	0.716018	0.952463	-5.25029
20517688	MIMAT0016860_st	hsa-miR-4307	miRNA	Homo sapiens	0.0338971	0.848767	0.367614	0.716029	0.952463	-5.2503
20525584	MIMAT0027523_st	hsa-miR-6811-3p	miRNA	Homo sapiens	0.0378385	0.916458	0.367522	0.716096	0.952463	-5.25032
20519525	MIMAT0019807_st	hsa-miR-4707-5p	miRNA	Homo sapiens	0.131459	5.41884	0.367435	0.716161	0.952463	-5.25035
20519416	MIMAT0019698_st	hsa-miR-4639-3p	miRNA	Homo sapiens	0.0306679	0.666896	0.36561	0.717506	0.952463	-5.25087
20529136	MIMAT0030419_st	hsa-miR-7844-5p	miRNA	Homo sapiens	-0.0381821	0.927931	-0.365577	0.717531	0.952463	-5.25088
20519414	MIMAT0019696_st	hsa-miR-4638-3p	miRNA	Homo sapiens	0.0383481	0.856171	0.365126	0.717864	0.952463	-5.25101
20518631	MIMAT0018357_st	hsa-miR-3941	miRNA	Homo sapiens	-0.0329582	0.839477	-0.364975	0.717975	0.952463	-5.25105
20515532	MIMAT0014994_st	hsa-miR-3130-3p	miRNA	Homo sapiens	0.0378761	0.770368	0.364115	0.718609	0.952463	-5.25129
20504275	MIMAT0003219_st	hsa-miR-555	miRNA	Homo sapiens	0.0304963	0.799981	0.36279	0.719588	0.952463	-5.25167
20518633	MIMAT0019230_st	hsa-miR-3942-3p	miRNA	Homo sapiens	0.03326	0.976451	0.362705	0.719651	0.952463	-5.25169
20525539	MIMAT0027478_st	hsa-miR-6789-5p	miRNA	Homo sapiens	-0.166583	4.12399	-0.362407	0.719871	0.952463	-5.25178
20506022	MIMAT0004450_st	hsa-miR-297	miRNA	Homo sapiens	-0.0376129	1.12401	-0.362	0.720172	0.952463	-5.25189
20525476	MIMAT0027415_st	hsa-miR-6757-3p	miRNA	Homo sapiens	0.0353784	0.869582	0.361584	0.720479	0.952463	-5.25201
20506712	MIMAT0005825_st	hsa-miR-1180-3p	miRNA	Homo sapiens	-0.0497162	0.99837	-0.361186	0.720773	0.952463	-5.25212
20526180	MIMAT0028119_st	hsa-miR-7111-5p	miRNA	Homo sapiens	0.0359957	0.804034	0.360664	0.721159	0.952463	-5.25227
20503816	MIMAT0002825_st	hsa-miR-520e	miRNA	Homo sapiens	0.0406611	0.823732	0.359846	0.721763	0.952463	-5.2525
20504326	MIMAT0003258_st	hsa-miR-590-5p	miRNA	Homo sapiens	-0.0412675	0.846998	-0.359682	0.721884	0.952463	-5.25255
20500474	MIMAT0026476_st	hsa-miR-215-3p	miRNA	Homo sapiens	0.0294827	0.685851	0.358598	0.722686	0.952463	-5.25285
20503814	MIMAT0002823_st	hsa-miR-512-3p	miRNA	Homo sapiens	0.0292694	0.823064	0.357845	0.723243	0.952463	-5.25306
20520194	MIMAT0021017_st	hsa-miR-4999-5p	miRNA	Homo sapiens	0.0187717	0.718871	0.357825	0.723258	0.952463	-5.25307
20521825	MIMAT0022286_st	hsa-miR-5585-3p	miRNA	Homo sapiens	0.0300937	0.774392	0.357751	0.723313	0.952463	-5.25309
20505962	MIMAT0004971_st	hsa-miR-921	miRNA	Homo sapiens	0.0286271	0.893357	0.357687	0.72336	0.952463	-5.25311
20503100	MIMAT0004761_st	hsa-miR-483-5p	miRNA	Homo sapiens	-0.0303096	0.972067	-0.356962	0.723897	0.952659	-5.25331
20500751	MIMAT0004599_st	hsa-miR-143-5p	miRNA	Homo sapiens	-0.0407582	0.926819	-0.356257	0.724419	0.952836	-5.2535
20509228	MIMAT0007884_st	hsa-miR-1910-5p	miRNA	Homo sapiens	0.0645566	1.17994	0.35538	0.725068	0.953179	-5.25375
20519452	MIMAT0019734_st	hsa-miR-4659b-3p	miRNA	Homo sapiens	-0.0337393	0.84272	-0.353987	0.7261	0.954001	-5.25413
20500716	MIMAT0004585_st	hsa-let-7i-3p	miRNA	Homo sapiens	0.0301825	0.72745	0.353487	0.72647	0.954001	-5.25427
20515644	MIMAT0017392_st	hsa-miR-3200-5p	miRNA	Homo sapiens	0.0261071	0.857953	0.352324	0.727332	0.954258	-5.25459
20518937	MIMAT0019075_st	hsa-miR-4535	miRNA	Homo sapiens	0.0358529	0.9897	0.352175	0.727442	0.954258	-5.25463
20519481	MIMAT0019763_st	hsa-miR-4679	miRNA	Homo sapiens	-0.0269537	0.734207	-0.349807	0.729199	0.95528	-5.25528
20529762	MIMAT0030979_st	hsa-miR-8052	miRNA	Homo sapiens	0.0664505	0.970763	0.3496	0.729352	0.95528	-5.25534
20518798	MIMAT0018941_st	hsa-miR-4426	miRNA	Homo sapiens	-0.0331374	0.833332	-0.348924	0.729854	0.95528	-5.25552
20506878	MIMAT0005934_st	hsa-miR-548p	miRNA	Homo sapiens	0.0320555	0.806034	0.348881	0.729886	0.95528	-5.25554
20519662	MIMAT0019939_st	hsa-miR-4780	miRNA	Homo sapiens	0.0412458	0.890103	0.347943	0.730582	0.95528	-5.25579
20520220	MIMAT0021045_st	hsa-miR-5011-5p	miRNA	Homo sapiens	0.0352101	0.885702	0.347856	0.730648	0.95528	-5.25581
20518634	MIMAT0018359_st	hsa-miR-3943	miRNA	Homo sapiens	0.0381241	0.948625	0.347459	0.730942	0.95528	-5.25592
20509229	MIMAT0026917_st	hsa-miR-1910-3p	miRNA	Homo sapiens	-0.0278364	0.853911	-0.346559	0.731611	0.955645	-5.25617
20515601	MIMAT0015050_st	hsa-miR-323b-3p	miRNA	Homo sapiens	-0.0354158	0.981645	-0.345184	0.732632	0.956068	-5.25654
20524047	MIMAT0024610_st	hsa-miR-6127	miRNA	Homo sapiens	-0.0484936	1.08472	-0.345075	0.732713	0.956068	-5.25657
20529799	MIMAT0031016_st	hsa-miR-8089	miRNA	Homo sapiens	0.0514312	1.1808	0.34435	0.733252	0.956121	-5.25676
20517745	MIMAT0016916_st	hsa-miR-4286	miRNA	Homo sapiens	-0.0469013	1.24336	-0.343974	0.733532	0.956121	-5.25686
20505792	MIMAT0004950_st	hsa-miR-877-3p	miRNA	Homo sapiens	-0.0346227	0.910072	-0.342114	0.734915	0.957047	-5.25736
20525594	MIMAT0027533_st	hsa-miR-6816-3p	miRNA	Homo sapiens	-0.0365196	0.810219	-0.341568	0.735321	0.957047	-5.25751
20517835	MIMAT0018002_st	hsa-miR-3621	miRNA	Homo sapiens	0.182292	3.57986	0.341057	0.735702	0.957047	-5.25764
20518457	MIMAT0018204_st	hsa-miR-676-3p	miRNA	Homo sapiens	-0.0318918	0.793798	-0.34042	0.736177	0.957047	-5.25781
20519407	MIMAT0019689_st	hsa-miR-4633-5p	miRNA	Homo sapiens	-0.0273855	0.840176	-0.339481	0.736876	0.957047	-5.25806
20506829	MIMAT0005892_st	hsa-miR-1304-5p	miRNA	Homo sapiens	-0.0357533	0.763836	-0.339428	0.736915	0.957047	-5.25808
20515577	MIMAT0015031_st	hsa-miR-3157-5p	miRNA	Homo sapiens	-0.0298685	0.807936	-0.339342	0.736979	0.957047	-5.2581
20525385	MIMAT0025846_st	hsa-miR-6717-5p	miRNA	Homo sapiens	0.0305551	0.708368	0.338347	0.73772	0.957047	-5.25836
20504351	MIMAT0003278_st	hsa-miR-610	miRNA	Homo sapiens	-0.0326718	0.906863	-0.33831	0.737748	0.957047	-5.25837
20504397	MIMAT0003313_st	hsa-miR-643	miRNA	Homo sapiens	-0.0290079	0.699956	-0.337312	0.738491	0.957505	-5.25864
20519492	MIMAT0019774_st	hsa-miR-4687-5p	miRNA	Homo sapiens	-0.0370043	1.00503	-0.335898	0.739545	0.957915	-5.25901
20525518	MIMAT0027457_st	hsa-miR-6778-3p	miRNA	Homo sapiens	0.0555107	1.19338	0.335842	0.739587	0.957915	-5.25902
20518854	MIMAT0018996_st	hsa-miR-4469	miRNA	Homo sapiens	-0.0391496	0.8854	-0.334846	0.74033	0.957987	-5.25928
20500454	MIMAT0004561_st	hsa-miR-187-5p	miRNA	Homo sapiens	-0.0277615	0.856621	-0.334464	0.740615	0.957987	-5.25938
20504589	MIMAT0026640_st	hsa-miR-670-3p	miRNA	Homo sapiens	-0.0299401	0.747195	-0.3342	0.740812	0.957987	-5.25945
20518943	MIMAT0019079_st	hsa-miR-548an	miRNA	Homo sapiens	0.0346741	0.922601	0.333312	0.741475	0.958339	-5.25968
20518880	MIMAT0019020_st	hsa-miR-4486	miRNA	Homo sapiens	-0.0594162	1.2168	-0.331562	0.742781	0.95929	-5.26014
20504392	MIMAT0003309_st	hsa-miR-639	miRNA	Homo sapiens	0.034578	0.761136	0.331	0.743201	0.95929	-5.26028
20517945	MIMAT0018112_st	hsa-miR-3684	miRNA	Homo sapiens	0.0299426	0.743096	0.330715	0.743414	0.95929	-5.26036
20525383	MIMAT0025844_st	hsa-miR-6716-5p	miRNA	Homo sapiens	0.0394244	1.06837	0.330236	0.743772	0.95929	-5.26048
20505609	MIMAT0006790_st	hsa-miR-675-3p	miRNA	Homo sapiens	-0.0277752	0.85484	-0.329203	0.744544	0.95936	-5.26075
20500123	MIMAT0000067_st	hsa-let-7f-5p	miRNA	Homo sapiens	0.194282	3.45321	0.328873	0.744791	0.95936	-5.26083
20502367	MIMAT0001541_st	hsa-miR-449a	miRNA	Homo sapiens	-0.031849	0.83042	-0.328596	0.744997	0.95936	-5.2609
20505798	MIMAT0004954_st	hsa-miR-543	miRNA	Homo sapiens	0.0639079	1.26593	0.324881	0.747776	0.961763	-5.26185
20502236	MIMAT0004751_st	hsa-miR-18b-3p	miRNA	Homo sapiens	0.0365213	0.953604	0.324855	0.747796	0.961763	-5.26186
20525699	MIMAT0027638_st	hsa-miR-6869-5p	miRNA	Homo sapiens	0.0690681	6.78047	0.324532	0.748038	0.961763	-5.26194
20518433	MIMAT0027036_st	hsa-miR-3912-5p	miRNA	Homo sapiens	-0.0352274	0.899684	-0.323802	0.748584	0.961889	-5.26213
20501244	MIMAT0000733_st	hsa-miR-379-5p	miRNA	Homo sapiens	0.099098	1.64649	0.32323	0.749012	0.961889	-5.26227
20520205	MIMAT0021028_st	hsa-miR-5004-3p	miRNA	Homo sapiens	-0.0280758	0.716721	-0.322183	0.749797	0.961889	-5.26253
20509226	MIMAT0007882_st	hsa-miR-1909-5p	miRNA	Homo sapiens	-0.0242759	0.892771	-0.321933	0.749984	0.961889	-5.2626
20517834	MIMAT0018001_st	hsa-miR-3620-3p	miRNA	Homo sapiens	0.0374695	1.09306	0.321532	0.750285	0.961889	-5.2627
20515628	MIMAT0015073_st	hsa-miR-3190-5p	miRNA	Homo sapiens	0.164422	3.20924	0.321146	0.750574	0.961889	-5.2628
20519428	MIMAT0019710_st	hsa-miR-4648	miRNA	Homo sapiens	0.0221149	0.8081	0.320265	0.751234	0.961889	-5.26302
20525540	MIMAT0027479_st	hsa-miR-6789-3p	miRNA	Homo sapiens	0.0278501	0.72237	0.318001	0.752932	0.961889	-5.26358
20517900	MIMAT0018069_st	hsa-miR-3649	miRNA	Homo sapiens	0.0236307	0.700199	0.31762	0.753218	0.961889	-5.26368
20500195	MIMAT0004517_st	hsa-miR-106a-3p	miRNA	Homo sapiens	-0.0349888	0.867658	-0.31688	0.753773	0.961889	-5.26386
20517739	MIMAT0016910_st	hsa-miR-4278	miRNA	Homo sapiens	0.0256562	0.735727	0.316585	0.753995	0.961889	-5.26393
20525595	MIMAT0027534_st	hsa-miR-6817-5p	miRNA	Homo sapiens	-0.032748	0.819781	-0.316142	0.754327	0.961889	-5.26404
20504395	MIMAT0003312_st	hsa-miR-642a-5p	miRNA	Homo sapiens	-0.0340622	0.799847	-0.315731	0.754636	0.961889	-5.26414
20517810	MIMAT0017981_st	hsa-miR-3605-5p	miRNA	Homo sapiens	0.0248775	0.974684	0.315569	0.754758	0.961889	-5.26418
20519707	MIMAT0019984_st	hsa-miR-4804-5p	miRNA	Homo sapiens	0.0316227	0.718866	0.315239	0.755005	0.961889	-5.26426
20519531	MIMAT0019813_st	hsa-miR-203b-5p	miRNA	Homo sapiens	0.0276273	0.701876	0.314963	0.755212	0.961889	-5.26433
20519530	MIMAT0019812_st	hsa-miR-4709-3p	miRNA	Homo sapiens	0.0307874	0.869594	0.314921	0.755244	0.961889	-5.26434
20504417	MIMAT0026625_st	hsa-miR-653-3p	miRNA	Homo sapiens	0.023536	0.769608	0.313741	0.756131	0.961889	-5.26463
20505754	MIMAT0026719_st	hsa-miR-889-5p	miRNA	Homo sapiens	-0.0298753	0.870617	-0.313729	0.756139	0.961889	-5.26464
20503837	MIMAT0002843_st	hsa-miR-520b	miRNA	Homo sapiens	0.0298576	0.696166	0.313116	0.7566	0.961889	-5.26479
20517830	MIMAT0017999_st	hsa-miR-3619-5p	miRNA	Homo sapiens	-0.0661321	1.65172	-0.312698	0.756914	0.961889	-5.26489
20504348	MIMAT0003275_st	hsa-miR-607	miRNA	Homo sapiens	-0.0301629	0.864221	-0.312545	0.757029	0.961889	-5.26493
20501314	MIMAT0000773_st	hsa-miR-346	miRNA	Homo sapiens	-0.0400219	0.919392	-0.310988	0.7582	0.961889	-5.26531
20517837	MIMAT0018004_st	hsa-miR-3622a-3p	miRNA	Homo sapiens	0.0424446	1.03762	0.310764	0.758368	0.961889	-5.26536
20500168	MIMAT0000091_st	hsa-miR-33a-5p	miRNA	Homo sapiens	0.0290868	0.870963	0.310671	0.758438	0.961889	-5.26538
20518797	MIMAT0018940_st	hsa-miR-4425	miRNA	Homo sapiens	-0.0334297	0.861104	-0.309948	0.758981	0.961889	-5.26556
20505757	MIMAT0004923_st	hsa-miR-875-3p	miRNA	Homo sapiens	-0.0198615	0.706449	-0.309859	0.759049	0.961889	-5.26558
20506767	MIMAT0005576_st	hsa-miR-1226-5p	miRNA	Homo sapiens	0.0505404	1.36726	0.309794	0.759097	0.961889	-5.2656
20518818	MIMAT0018961_st	hsa-miR-4443	miRNA	Homo sapiens	-0.0992697	2.34875	-0.308553	0.760031	0.962417	-5.2659
20517838	MIMAT0018005_st	hsa-miR-3622b-5p	miRNA	Homo sapiens	0.0333448	0.881057	0.307698	0.760674	0.962417	-5.2661
20519604	MIMAT0019882_st	hsa-miR-4747-5p	miRNA	Homo sapiens	0.0260866	0.819829	0.307609	0.760742	0.962417	-5.26612
20523012	MIMAT0023705_st	hsa-miR-6080	miRNA	Homo sapiens	0.0326878	0.897203	0.307158	0.761081	0.962417	-5.26623
20525708	MIMAT0027647_st	hsa-miR-6873-3p	miRNA	Homo sapiens	0.023097	0.755302	0.303911	0.763527	0.963897	-5.26701
20515540	MIMAT0015003_st	hsa-miR-3136-5p	miRNA	Homo sapiens	0.0300321	0.921785	0.303631	0.763738	0.963897	-5.26707
20506772	MIMAT0005580_st	hsa-miR-1227-3p	miRNA	Homo sapiens	0.0285456	0.859272	0.303608	0.763755	0.963897	-5.26708
20521824	MIMAT0022285_st	hsa-miR-5585-5p	miRNA	Homo sapiens	0.0277457	0.76944	0.30321	0.764055	0.963897	-5.26717
20504555	MIMAT0003881_st	hsa-miR-668-3p	miRNA	Homo sapiens	-0.0322609	0.931638	-0.302687	0.76445	0.963897	-5.2673
20517721	MIMAT0016893_st	hsa-miR-4267	miRNA	Homo sapiens	-0.0315036	0.825811	-0.301448	0.765384	0.963897	-5.26759
20525709	MIMAT0027648_st	hsa-miR-6874-5p	miRNA	Homo sapiens	0.0233721	0.860034	0.300533	0.766074	0.963897	-5.26781
20504344	MIMAT0003272_st	hsa-miR-604	miRNA	Homo sapiens	0.0278192	0.782973	0.298365	0.76771	0.963897	-5.26831
20506779	MIMAT0005586_st	hsa-miR-1231	miRNA	Homo sapiens	0.0663472	1.39561	0.29818	0.76785	0.963897	-5.26836
20507095	MIMAT0005955_st	hsa-miR-1197	miRNA	Homo sapiens	0.0277632	0.88731	0.297643	0.768255	0.963897	-5.26848
20506883	MIMAT0005940_st	hsa-miR-1282	miRNA	Homo sapiens	-0.0286933	0.746577	-0.297151	0.768627	0.963897	-5.2686
20519584	MIMAT0019863_st	hsa-miR-4737	miRNA	Homo sapiens	-0.0295847	0.736972	-0.296681	0.768981	0.963897	-5.26871
20503806	MIMAT0002818_st	hsa-miR-496	miRNA	Homo sapiens	-0.0360127	0.836099	-0.295928	0.769551	0.963897	-5.26888
20517691	MIMAT0016863_st	hsa-miR-4311	miRNA	Homo sapiens	-0.0304653	0.812555	-0.29515	0.770138	0.963897	-5.26906
20517728	MIMAT0016899_st	hsa-miR-4264	miRNA	Homo sapiens	0.0260953	0.716216	0.294509	0.770623	0.963897	-5.26921
20522033	MIMAT0022491_st	hsa-miR-5698	miRNA	Homo sapiens	-0.0226083	0.844917	-0.293654	0.771269	0.963897	-5.2694
20500160	MIMAT0004503_st	hsa-miR-29a-5p	miRNA	Homo sapiens	-0.031988	0.773075	-0.29364	0.771279	0.963897	-5.26941
20518806	MIMAT0020956_st	hsa-miR-4433-5p	miRNA	Homo sapiens	-0.0678836	1.50832	-0.293384	0.771473	0.963897	-5.26947
20500400	MIMAT0000232_st	hsa-miR-199a-3p	miRNA	Homo sapiens	0.108834	4.03469	0.292653	0.772026	0.963897	-5.26963
20500458	MIMAT0004563_st	hsa-miR-199b-3p	miRNA	Homo sapiens	0.108834	4.03469	0.292653	0.772026	0.963897	-5.26963
20509237	MIMAT0007892_st	hsa-miR-1915-3p	miRNA	Homo sapiens	-0.0826466	7.11224	-0.292647	0.772031	0.963897	-5.26964
20525484	MIMAT0027423_st	hsa-miR-6761-3p	miRNA	Homo sapiens	0.0276065	0.826576	0.29245	0.77218	0.963897	-5.26968
20525556	MIMAT0027495_st	hsa-miR-6797-3p	miRNA	Homo sapiens	-0.0398814	1.31007	-0.292033	0.772495	0.963897	-5.26978
20518863	MIMAT0019004_st	hsa-miR-4477a	miRNA	Homo sapiens	0.0285978	0.726241	0.291831	0.772648	0.963897	-5.26982
20515629	MIMAT0022839_st	hsa-miR-3190-3p	miRNA	Homo sapiens	-0.0335733	0.864934	-0.291175	0.773144	0.963897	-5.26997
20500138	MIMAT0004492_st	hsa-miR-19b-2-5p	miRNA	Homo sapiens	0.027625	0.800507	0.291117	0.773188	0.963897	-5.26998
20505750	MIMAT0004917_st	hsa-miR-888-3p	miRNA	Homo sapiens	0.0267936	0.722405	0.29109	0.773208	0.963897	-5.26999
20504306	MIMAT0026617_st	hsa-miR-580-5p	miRNA	Homo sapiens	0.0277594	0.787521	0.289916	0.774097	0.963897	-5.27026
20529135	MIMAT0030418_st	hsa-miR-6516-3p	miRNA	Homo sapiens	-0.0216426	0.764326	-0.289879	0.774125	0.963897	-5.27027
20501201	MIMAT0000705_st	hsa-miR-362-5p	miRNA	Homo sapiens	-0.0303831	0.896243	-0.289817	0.774172	0.963897	-5.27028
20519508	MIMAT0019789_st	hsa-miR-4695-3p	miRNA	Homo sapiens	-0.0329491	0.904856	-0.289498	0.774413	0.963897	-5.27035
20519501	MIMAT0019782_st	hsa-miR-4691-3p	miRNA	Homo sapiens	0.0275203	0.823661	0.288162	0.775424	0.964287	-5.27065
20517946	MIMAT0018113_st	hsa-miR-3685	miRNA	Homo sapiens	0.0364697	0.938367	0.288034	0.775521	0.964287	-5.27068
20500757	MIMAT0026479_st	hsa-miR-152-5p	miRNA	Homo sapiens	-0.0223988	0.776823	-0.28753	0.775904	0.964287	-5.2708
20525710	MIMAT0027649_st	hsa-miR-6874-3p	miRNA	Homo sapiens	-0.0301325	0.734812	-0.286133	0.776961	0.964553	-5.27111
20505761	MIMAT0004927_st	hsa-miR-708-3p	miRNA	Homo sapiens	0.0208234	0.73334	0.285499	0.777442	0.964553	-5.27125
20500425	MIMAT0004551_st	hsa-miR-30d-3p	miRNA	Homo sapiens	0.0280666	0.835638	0.285448	0.77748	0.964553	-5.27126
20519556	MIMAT0019837_st	hsa-miR-4722-3p	miRNA	Homo sapiens	0.120412	2.0939	0.284436	0.778248	0.964553	-5.27149
20500129	MIMAT0004489_st	hsa-miR-16-1-3p	miRNA	Homo sapiens	-0.0460134	1.15072	-0.282594	0.779645	0.964553	-5.2719
20504363	MIMAT0003287_st	hsa-miR-618	miRNA	Homo sapiens	-0.0218257	0.749223	-0.281593	0.780404	0.964553	-5.27212
20501084	MIMAT0004658_st	hsa-miR-155-3p	miRNA	Homo sapiens	0.0652591	1.14757	0.279468	0.782017	0.964553	-5.27259
20515646	MIMAT0015086_st	hsa-miR-3201	miRNA	Homo sapiens	-0.0800001	1.6359	-0.278228	0.782958	0.964553	-5.27286
20521802	MIMAT0022263_st	hsa-miR-548aq-5p	miRNA	Homo sapiens	-0.0214322	0.905589	-0.277124	0.783797	0.964553	-5.2731
20502373	MIMAT0001545_st	hsa-miR-450a-5p	miRNA	Homo sapiens	-0.028805	0.821573	-0.276994	0.783895	0.964553	-5.27312
20525452	MIMAT0027391_st	hsa-miR-6745	miRNA	Homo sapiens	0.0234274	0.926314	0.2756	0.784955	0.964553	-5.27343
20504341	MIMAT0003269_st	hsa-miR-601	miRNA	Homo sapiens	0.0275428	0.837806	0.275598	0.784956	0.964553	-5.27343
20525570	MIMAT0027509_st	hsa-miR-6804-3p	miRNA	Homo sapiens	-0.0373168	1.04461	-0.27436	0.785897	0.964553	-5.27369
20525562	MIMAT0027501_st	hsa-miR-6800-3p	miRNA	Homo sapiens	0.0440022	1.35138	0.274352	0.785904	0.964553	-5.27369
20512262	MIMAT0011777_st	hsa-miR-2277-3p	miRNA	Homo sapiens	-0.0227191	0.785474	-0.274075	0.786114	0.964553	-5.27375
20515623	MIMAT0015069_st	hsa-miR-3187-3p	miRNA	Homo sapiens	0.0375654	1.08412	0.273737	0.786371	0.964553	-5.27383
20500755	MIMAT0000437_st	hsa-miR-145-5p	miRNA	Homo sapiens	0.102851	3.18722	0.273129	0.786833	0.964553	-5.27396
20501311	MIMAT0000771_st	hsa-miR-325	miRNA	Homo sapiens	-0.0214364	0.727768	-0.271998	0.787694	0.964553	-5.2742
20517819	MIMAT0017989_st	hsa-miR-3612	miRNA	Homo sapiens	0.0263398	0.905622	0.271188	0.78831	0.964553	-5.27437
20500782	MIMAT0000451_st	hsa-miR-150-5p	miRNA	Homo sapiens	0.120053	2.79163	0.271074	0.788397	0.964553	-5.27439
20525613	MIMAT0027552_st	hsa-miR-6826-5p	miRNA	Homo sapiens	0.0359876	0.90388	0.270902	0.788528	0.964553	-5.27443
20518906	MIMAT0019046_st	hsa-miR-4509	miRNA	Homo sapiens	-0.0237417	0.887499	-0.270249	0.789025	0.964553	-5.27457
[truncated: 458 more rows]

## Sheet: HF-obese vs. Control
ProbeID	ProbeName	TranscriptID	SequenceType	Organism	logFC	AveExpr	t	P.Value	adj.P.Val	B
20518842	MIMAT0018984_st	hsa-miR-378h	miRNA	Homo sapiens	1.69984	4.19067	3.06968	0.00484195	0.568509	-2.2999
20500157	MIMAT0000084_st	hsa-miR-27a-3p	miRNA	Homo sapiens	1.51496	3.35453	3.51262	0.00158219	0.540457	-1.58072
20500144	MIMAT0000077_st	hsa-miR-22-3p	miRNA	Homo sapiens	1.50795	4.31206	3.49385	0.00166043	0.540457	-1.61161
20529790	MIMAT0031007_st	hsa-miR-8080	miRNA	Homo sapiens	0.243317	0.918922	3.63581	0.00115081	0.540457	-1.37741
20501157	MIMAT0000680_st	hsa-miR-106b-5p	miRNA	Homo sapiens	1.41598	3.5207	3.86245	0.000636581	0.540457	-1.0015
20500746	MIMAT0004597_st	hsa-miR-140-3p	miRNA	Homo sapiens	1.33411	3.01843	3.52182	0.00154519	0.540457	-1.56558
20502446	MIMAT0001631_st	hsa-miR-451a	miRNA	Homo sapiens	1.30622	2.73342	2.82196	0.00885002	0.577676	-2.68928
20519493	MIMAT0019775_st	hsa-miR-4687-3p	miRNA	Homo sapiens	1.22537	5.18282	3.32341	0.00256539	0.540457	-1.8907
20517911	MIMAT0018080_st	hsa-miR-3659	miRNA	Homo sapiens	0.42717	0.853511	3.38393	0.00219974	0.540457	-1.79192
20519596	MIMAT0022978_st	hsa-miR-4743-3p	miRNA	Homo sapiens	0.306195	0.763327	3.33449	0.00249428	0.540457	-1.87264
20515638	MIMAT0015080_st	hsa-miR-3196	miRNA	Homo sapiens	1.17999	6.6353	2.9667	0.00623564	0.576765	-2.46319
20519528	MIMAT0019810_st	hsa-miR-4708-3p	miRNA	Homo sapiens	-0.584983	1.03748	-3.31215	0.00263959	0.540457	-1.90904
20519613	MIMAT0019890_st	hsa-miR-4753-5p	miRNA	Homo sapiens	0.288416	0.7162	3.24203	0.00315055	0.568509	-2.02288
20518891	MIMAT0019031_st	hsa-miR-4496	miRNA	Homo sapiens	0.313785	0.908906	3.20591	0.00344959	0.568509	-2.08128
20500723	MIMAT0000419_st	hsa-miR-27b-3p	miRNA	Homo sapiens	1.10263	2.83995	2.84474	0.00837914	0.577676	-2.65398
20517698	MIMAT0016870_st	hsa-miR-4319	miRNA	Homo sapiens	-0.315041	0.856583	-3.15281	0.00393925	0.568509	-2.16682
20524035	MIMAT0024598_st	hsa-miR-6125	miRNA	Homo sapiens	1.06115	7.39423	3.0625	0.00492856	0.568509	-2.31134
20518629	MIMAT0019229_st	hsa-miR-3940-5p	miRNA	Homo sapiens	1.0374	5.57698	3.03169	0.00531742	0.568509	-2.36035
20504297	MIMAT0004795_st	hsa-miR-574-5p	miRNA	Homo sapiens	-1.07927	1.32949	-3.16433	0.0038277	0.568509	-2.14831
20515528	MIMAT0014991_st	hsa-miR-3128	miRNA	Homo sapiens	-1.12141	1.05393	-3.39636	0.00213112	0.540457	-1.77158
20518940	MIMAT0019077_st	hsa-miR-1587	miRNA	Homo sapiens	-0.931905	2.00961	-3.05988	0.00496055	0.568509	-2.31552
20515646	MIMAT0015086_st	hsa-miR-3201	miRNA	Homo sapiens	-1.15704	1.6359	-3.69992	0.00097408	0.540457	-1.27125
20518882	MIMAT0019022_st	hsa-miR-4488	miRNA	Homo sapiens	0.77544	6.63121	3.03135	0.00532182	0.568509	-2.36089
20525692	MIMAT0027631_st	hsa-miR-6865-3p	miRNA	Homo sapiens	-0.279501	0.937842	-2.98418	0.00597486	0.576765	-2.43561
20522017	MIMAT0022474_st	hsa-miR-548ax	miRNA	Homo sapiens	0.279666	0.917261	2.97455	0.00611723	0.576765	-2.45081
20500715	MIMAT0000415_st	hsa-let-7i-5p	miRNA	Homo sapiens	-1.16136	6.18207	-2.93137	0.00679608	0.576765	-2.51876
20504383	MIMAT0003301_st	hsa-miR-33b-5p	miRNA	Homo sapiens	-0.252529	0.784216	-2.94903	0.00651014	0.576765	-2.49101
20501197	MIMAT0000703_st	hsa-miR-361-5p	miRNA	Homo sapiens	-1.28125	5.33427	-3.1064	0.00442118	0.568509	-2.24125
20500151	MIMAT0000081_st	hsa-miR-25-3p	miRNA	Homo sapiens	-1.4408	4.9299	-2.92842	0.006845	0.576765	-2.5234
20519545	MIMAT0019827_st	hsa-miR-4716-3p	miRNA	Homo sapiens	-0.24679	0.899598	-2.91671	0.00704231	0.576765	-2.54175
20515590	MIMAT0015040_st	hsa-miR-3166	miRNA	Homo sapiens	0.220498	0.820661	2.86176	0.00804292	0.577676	-2.62753
20501293	MIMAT0000760_st	hsa-miR-331-3p	miRNA	Homo sapiens	0.513858	1.20128	2.84681	0.00833767	0.577676	-2.65077
20529794	MIMAT0031011_st	hsa-miR-8084	miRNA	Homo sapiens	-1.5028	1.6226	-3.08173	0.00469989	0.568509	-2.28069
20503798	MIMAT0002813_st	hsa-miR-493-5p	miRNA	Homo sapiens	0.411552	0.971055	2.82855	0.00871137	0.577676	-2.67908
20518795	MIMAT0018938_st	hsa-miR-548ac	miRNA	Homo sapiens	-1.65623	2.15852	-4.35074	0.000174211	0.428036	-0.19118
20525416	MIMAT0027355_st	hsa-miR-6727-5p	miRNA	Homo sapiens	0.590563	7.05855	2.80793	0.00915244	0.577676	-2.71097
20518801	MIMAT0018944_st	hsa-miR-4429	miRNA	Homo sapiens	-1.4963	5.03889	-2.76883	0.010047	0.577676	-2.77116
20504418	MIMAT0003329_st	hsa-miR-411-5p	miRNA	Homo sapiens	0.308263	0.934864	2.76849	0.0100552	0.577676	-2.77168
20500486	MIMAT0000279_st	hsa-miR-222-3p	miRNA	Homo sapiens	1.01353	4.01174	2.76586	0.0101181	0.577676	-2.77571
20525022	MIMAT0025477_st	hsa-miR-6510-3p	miRNA	Homo sapiens	-0.217761	0.790364	-2.76202	0.0102111	0.577676	-2.78161
20505789	MIMAT0004947_st	hsa-miR-885-5p	miRNA	Homo sapiens	-0.239776	0.991985	-2.76126	0.0102294	0.577676	-2.78277
20515608	MIMAT0015056_st	hsa-miR-3179	miRNA	Homo sapiens	0.270547	0.898626	2.75682	0.0103378	0.577676	-2.78957
20500797	MIMAT0000460_st	hsa-miR-194-5p	miRNA	Homo sapiens	0.467191	1.28275	2.75663	0.0103426	0.577676	-2.78987
20503815	MIMAT0002824_st	hsa-miR-498	miRNA	Homo sapiens	0.838361	1.41664	2.75653	0.010345	0.577676	-2.79002
20524998	MIMAT0025453_st	hsa-miR-548ay-3p	miRNA	Homo sapiens	0.257468	0.736609	2.73903	0.0107833	0.588088	-2.81679
20518898	MIMAT0019038_st	hsa-miR-4502	miRNA	Homo sapiens	-1.32154	2.1239	-2.72594	0.0111226	0.588088	-2.83678
20500137	MIMAT0000074_st	hsa-miR-19b-3p	miRNA	Homo sapiens	1.32826	2.9419	2.71668	0.0113686	0.588088	-2.85089
20500394	MIMAT0022691_st	hsa-miR-197-5p	miRNA	Homo sapiens	-0.313303	1.11628	-2.71222	0.0114889	0.588088	-2.85768
20502123	MIMAT0004748_st	hsa-miR-423-5p	miRNA	Homo sapiens	-1.36689	5.28611	-2.69762	0.0118911	0.590914	-2.87987
20525013	MIMAT0025468_st	hsa-miR-6506-5p	miRNA	Homo sapiens	-0.237724	0.953464	-2.68967	0.0121154	0.590914	-2.89192
20529779	MIMAT0030996_st	hsa-miR-8069	miRNA	Homo sapiens	0.441476	7.79288	2.67683	0.0124863	0.590914	-2.91136
20514163	MIMAT0013802_st	hsa-miR-2861	miRNA	Homo sapiens	0.600171	6.83518	2.66575	0.0128151	0.590914	-2.92811
20500732	MIMAT0026477_st	hsa-miR-128-1-5p	miRNA	Homo sapiens	-0.218196	0.770723	-2.65568	0.0131207	0.590914	-2.9433
20500153	MIMAT0004499_st	hsa-miR-26a-1-3p	miRNA	Homo sapiens	-0.232955	0.757016	-2.64124	0.0135708	0.590914	-2.96504
20503860	MIMAT0005457_st	hsa-miR-518a-5p	miRNA	Homo sapiens	0.309985	0.816192	2.64108	0.0135758	0.590914	-2.96527
20503870	MIMAT0002862_st	hsa-miR-527	miRNA	Homo sapiens	0.309985	0.816192	2.64108	0.0135758	0.590914	-2.96527
20525527	MIMAT0027466_st	hsa-miR-6783-5p	miRNA	Homo sapiens	0.317383	0.862062	2.63691	0.0137086	0.590914	-2.97154
20525426	MIMAT0027365_st	hsa-miR-6732-5p	miRNA	Homo sapiens	-0.548738	8.37182	-2.61677	0.0143668	0.602901	-3.00175
20504309	MIMAT0003247_st	hsa-miR-582-5p	miRNA	Homo sapiens	0.219747	0.850608	2.61347	0.0144775	0.602901	-3.00669
20500422	MIMAT0000244_st	hsa-miR-30c-5p	miRNA	Homo sapiens	0.981685	2.75397	2.59419	0.0151394	0.609276	-3.03547
20507091	MIMAT0005789_st	hsa-miR-513c-5p	miRNA	Homo sapiens	0.221171	0.81319	2.59099	0.0152521	0.609276	-3.04024
20501772	MIMAT0009201_st	hsa-miR-196b-3p	miRNA	Homo sapiens	-0.225	0.827575	-2.58065	0.0156213	0.609276	-3.05564
20506800	MIMAT0005870_st	hsa-miR-1206	miRNA	Homo sapiens	-0.222324	0.818283	-2.58062	0.0156225	0.609276	-3.05568
20519625	MIMAT0019902_st	hsa-miR-4757-3p	miRNA	Homo sapiens	0.739207	1.24374	2.56317	0.0162644	0.619209	-3.08159
20518899	MIMAT0019039_st	hsa-miR-4503	miRNA	Homo sapiens	-0.246067	0.831737	-2.55686	0.0165023	0.619209	-3.09093
20504588	MIMAT0010357_st	hsa-miR-670-5p	miRNA	Homo sapiens	0.181984	0.712346	2.55343	0.0166332	0.619209	-3.09601
20519513	MIMAT0019794_st	hsa-miR-4699-5p	miRNA	Homo sapiens	-0.213913	0.854236	-2.5446	0.0169742	0.622471	-3.10906
20518919	MIMAT0019058_st	hsa-miR-4521	miRNA	Homo sapiens	0.169378	0.809523	2.48554	0.0194273	0.63745	-3.19577
20519078	MIMAT0019361_st	hsa-miR-3976	miRNA	Homo sapiens	0.245037	0.895386	2.47352	0.0199649	0.63745	-3.21329
20525451	MIMAT0027390_st	hsa-miR-6744-3p	miRNA	Homo sapiens	-0.216796	0.769677	-2.4696	0.0201432	0.63745	-3.219
20507096	MIMAT0005956_st	hsa-miR-1324	miRNA	Homo sapiens	0.239366	0.789592	2.45329	0.020901	0.63745	-3.24268
20500132	MIMAT0000072_st	hsa-miR-18a-5p	miRNA	Homo sapiens	0.844193	2.17288	2.45074	0.0210217	0.63745	-3.24637
20501036	MIMAT0000617_st	hsa-miR-200c-3p	miRNA	Homo sapiens	0.567882	1.58624	2.44771	0.0211665	0.63745	-3.25077
20509224	MIMAT0007881_st	hsa-miR-1908-5p	miRNA	Homo sapiens	0.871577	6.60224	2.44666	0.0212166	0.63745	-3.25229
20517954	MIMAT0018120_st	hsa-miR-3691-5p	miRNA	Homo sapiens	-0.179372	0.913987	-2.4424	0.0214214	0.63745	-3.25845
20506850	MIMAT0005908_st	hsa-miR-1257	miRNA	Homo sapiens	0.239808	0.801394	2.43701	0.0216834	0.63745	-3.26624
20501296	MIMAT0004701_st	hsa-miR-338-5p	miRNA	Homo sapiens	-1.03012	2.10821	-2.43141	0.021959	0.63745	-3.27433
20509070	MIMAT0006764_st	hsa-miR-320d	miRNA	Homo sapiens	-1.09887	7.30839	-2.42494	0.0222811	0.63745	-3.28366
20501309	MIMAT0000770_st	hsa-miR-133b	miRNA	Homo sapiens	0.235846	0.859091	2.41502	0.022783	0.63745	-3.29793
20518450	MIMAT0018199_st	hsa-miR-3924	miRNA	Homo sapiens	0.214159	0.841446	2.41399	0.0228356	0.63745	-3.2994
20522023	MIMAT0022481_st	hsa-miR-5689	miRNA	Homo sapiens	-0.268067	0.752568	-2.40535	0.0232826	0.63745	-3.31181
20518782	MIMAT0018925_st	hsa-miR-1268b	miRNA	Homo sapiens	-1.43532	2.47768	-2.4008	0.0235212	0.63745	-3.31834
20525695	MIMAT0027634_st	hsa-miR-6867-5p	miRNA	Homo sapiens	-0.251152	0.908824	-2.40046	0.023539	0.63745	-3.31882
20519491	MIMAT0019773_st	hsa-miR-4686	miRNA	Homo sapiens	-0.239881	0.811824	-2.39883	0.0236249	0.63745	-3.32116
20525511	MIMAT0027450_st	hsa-miR-6775-5p	miRNA	Homo sapiens	-0.710694	2.43772	-2.392	0.0239887	0.63745	-3.33093
20505749	MIMAT0004916_st	hsa-miR-888-5p	miRNA	Homo sapiens	-0.213918	0.719446	-2.38936	0.0241305	0.63745	-3.3347
20500134	MIMAT0004490_st	hsa-miR-19a-5p	miRNA	Homo sapiens	-0.2643	0.853347	-2.38439	0.0244001	0.63745	-3.34181
20504419	MIMAT0004813_st	hsa-miR-411-3p	miRNA	Homo sapiens	0.258202	0.903985	2.37848	0.0247237	0.63745	-3.35024
20519518	MIMAT0019799_st	hsa-miR-4701-3p	miRNA	Homo sapiens	-0.460297	1.03262	-2.37611	0.0248547	0.63745	-3.35362
20503907	MIMAT0002888_st	hsa-miR-532-5p	miRNA	Homo sapiens	0.536441	1.35485	2.37334	0.0250084	0.63745	-3.35756
20515627	MIMAT0015072_st	hsa-miR-320e	miRNA	Homo sapiens	-1.20816	4.04113	-2.37285	0.025036	0.63745	-3.35826
20517820	MIMAT0017990_st	hsa-miR-3613-5p	miRNA	Homo sapiens	-2.60304	4.22222	-2.37173	0.0250988	0.63745	-3.35986
20500721	MIMAT0000418_st	hsa-miR-23b-3p	miRNA	Homo sapiens	-1.3897	7.14225	-2.36428	0.025518	0.63745	-3.37045
20500735	MIMAT0000425_st	hsa-miR-130a-3p	miRNA	Homo sapiens	0.835684	2.08996	2.36417	0.0255243	0.63745	-3.37061
20500728	MIMAT0004591_st	hsa-miR-124-5p	miRNA	Homo sapiens	0.239992	0.682804	2.36364	0.0255545	0.63745	-3.37136
20519634	MIMAT0019911_st	hsa-miR-4762-3p	miRNA	Homo sapiens	-0.21381	0.756621	-2.36252	0.0256181	0.63745	-3.37295
20522537	MIMAT0023252_st	hsa-miR-5787	miRNA	Homo sapiens	-0.434458	7.97076	-2.36131	0.0256873	0.63745	-3.37468
20519667	MIMAT0019944_st	hsa-miR-4782-5p	miRNA	Homo sapiens	0.238872	0.740285	2.34671	0.0265332	0.63745	-3.39537
20502124	MIMAT0001340_st	hsa-miR-423-3p	miRNA	Homo sapiens	0.837005	4.21968	2.33759	0.0270743	0.63745	-3.40826
20500117	MIMAT0000064_st	hsa-let-7c-5p	miRNA	Homo sapiens	-1.23802	7.78851	-2.33729	0.0270923	0.63745	-3.40869
20503784	MIMAT0004763_st	hsa-miR-488-3p	miRNA	Homo sapiens	-0.263186	0.96568	-2.33431	0.0272712	0.63745	-3.41289
20501184	MIMAT0004681_st	hsa-miR-26a-2-3p	miRNA	Homo sapiens	-0.266577	0.873648	-2.33294	0.027354	0.63745	-3.41482
20525462	MIMAT0027401_st	hsa-miR-6750-3p	miRNA	Homo sapiens	-0.204308	0.823624	-2.32941	0.0275683	0.63745	-3.4198
20500718	MIMAT0000417_st	hsa-miR-15b-5p	miRNA	Homo sapiens	0.748874	5.01317	2.32645	0.0277488	0.63745	-3.42397
20507943	MIMAT0007399_st	hsa-miR-1537-3p	miRNA	Homo sapiens	-0.183794	0.855601	-2.32294	0.0279646	0.63745	-3.42891
20519497	MIMAT0019778_st	hsa-miR-4689	miRNA	Homo sapiens	-0.352068	1.25005	-2.32077	0.0280985	0.63745	-3.43195
20503882	MIMAT0002874_st	hsa-miR-503-5p	miRNA	Homo sapiens	0.508971	1.481	2.31591	0.0284013	0.63745	-3.43879
20518905	MIMAT0019045_st	hsa-miR-4508	miRNA	Homo sapiens	0.912563	5.58071	2.31471	0.0284766	0.63745	-3.44048
20525481	MIMAT0027420_st	hsa-miR-6760-5p	miRNA	Homo sapiens	-0.210047	0.798289	-2.31407	0.0285167	0.63745	-3.44138
20519698	MIMAT0019975_st	hsa-miR-4798-3p	miRNA	Homo sapiens	0.216594	0.786961	2.30489	0.0290987	0.63745	-3.45426
20500191	MIMAT0000101_st	hsa-miR-103a-3p	miRNA	Homo sapiens	0.900788	6.17864	2.30012	0.0294049	0.63745	-3.46093
20515640	MIMAT0015081_st	hsa-miR-548x-3p	miRNA	Homo sapiens	-0.460805	1.38173	-2.2996	0.0294382	0.63745	-3.46165
20522034	MIMAT0027103_st	hsa-miR-5699-5p	miRNA	Homo sapiens	-0.258548	0.911731	-2.2989	0.0294835	0.63745	-3.46263
20500472	MIMAT0000271_st	hsa-miR-214-3p	miRNA	Homo sapiens	0.181247	0.814581	2.29258	0.0298955	0.63745	-3.47147
20500418	MIMAT0000242_st	hsa-miR-129-5p	miRNA	Homo sapiens	0.277044	0.970162	2.29203	0.0299316	0.63745	-3.47224
20506880	MIMAT0005936_st	hsa-miR-1278	miRNA	Homo sapiens	-0.294548	0.940378	-2.28697	0.0302653	0.63745	-3.4793
20504345	MIMAT0003273_st	hsa-miR-605-5p	miRNA	Homo sapiens	-0.246354	1.00663	-2.28407	0.0304575	0.63745	-3.48333
20519610	MIMAT0022979_st	hsa-miR-4750-3p	miRNA	Homo sapiens	-0.75814	2.14249	-2.28121	0.0306491	0.63745	-3.48732
20511549	MIMAT0010133_st	hsa-miR-2110	miRNA	Homo sapiens	-0.696049	1.76889	-2.27787	0.0308737	0.63745	-3.49197
20525525	MIMAT0027464_st	hsa-miR-6782-5p	miRNA	Homo sapiens	-0.99071	2.64926	-2.27337	0.031179	0.637534	-3.49823
20500175	MIMAT0026473_st	hsa-miR-95-5p	miRNA	Homo sapiens	0.165697	0.778796	2.26954	0.0314401	0.637534	-3.50354
20503867	MIMAT0002868_st	hsa-miR-522-3p	miRNA	Homo sapiens	0.20545	0.822163	2.26633	0.0316611	0.637534	-3.50799
20504361	MIMAT0003285_st	hsa-miR-548c-3p	miRNA	Homo sapiens	-0.273176	1.00521	-2.2614	0.0320033	0.637534	-3.51483
20519417	MIMAT0019699_st	hsa-miR-4640-5p	miRNA	Homo sapiens	-0.268223	1.19732	-2.25894	0.0321751	0.637534	-3.51824
20515546	MIMAT0019204_st	hsa-miR-3140-5p	miRNA	Homo sapiens	-0.295346	0.865752	-2.25364	0.0325488	0.63978	-3.52558
20506879	MIMAT0005935_st	hsa-miR-548i	miRNA	Homo sapiens	0.233922	0.882242	2.23999	0.0335279	0.645014	-3.54441
20504317	MIMAT0003252_st	hsa-miR-586	miRNA	Homo sapiens	-0.234808	0.83781	-2.23936	0.0335736	0.645014	-3.54528
20503788	MIMAT0002806_st	hsa-miR-490-3p	miRNA	Homo sapiens	0.221767	0.725977	2.2332	0.0340248	0.645014	-3.55376
20517749	MIMAT0016920_st	hsa-miR-4289	miRNA	Homo sapiens	-0.333815	0.874701	-2.2324	0.0340837	0.645014	-3.55486
20501233	MIMAT0000725_st	hsa-miR-373-5p	miRNA	Homo sapiens	0.234127	0.8377	2.23073	0.0342071	0.645014	-3.55715
20524047	MIMAT0024610_st	hsa-miR-6127	miRNA	Homo sapiens	-0.339146	1.08472	-2.21897	0.035088	0.645014	-3.57329
20519696	MIMAT0019973_st	hsa-miR-4797-3p	miRNA	Homo sapiens	-0.236061	0.859758	-2.21787	0.0351714	0.645014	-3.57479
20500748	MIMAT0000432_st	hsa-miR-141-3p	miRNA	Homo sapiens	0.214728	0.817766	2.2176	0.0351924	0.645014	-3.57517
20519654	MIMAT0019931_st	hsa-miR-4775	miRNA	Homo sapiens	0.232489	0.852225	2.21354	0.0355017	0.645014	-3.58072
20519579	MIMAT0019858_st	hsa-miR-4733-3p	miRNA	Homo sapiens	0.210809	0.939683	2.21138	0.0356671	0.645014	-3.58367
20500129	MIMAT0004489_st	hsa-miR-16-1-3p	miRNA	Homo sapiens	-0.391525	1.15072	-2.21092	0.0357028	0.645014	-3.58431
20519406	MIMAT0019688_st	hsa-miR-4632-3p	miRNA	Homo sapiens	-0.206727	0.809381	-2.20649	0.0360451	0.646444	-3.59036
20506896	MIMAT0005948_st	hsa-miR-664a-5p	miRNA	Homo sapiens	-0.534879	1.67249	-2.18182	0.0380061	0.674271	-3.62392
20500796	MIMAT0000459_st	hsa-miR-193a-3p	miRNA	Homo sapiens	-0.27545	0.86079	-2.17717	0.0383866	0.674271	-3.63022
20504591	MIMAT0026641_st	hsa-miR-1298-3p	miRNA	Homo sapiens	-0.830753	1.96292	-2.17676	0.03842	0.674271	-3.63078
20525575	MIMAT0027514_st	hsa-miR-6807-5p	miRNA	Homo sapiens	0.206791	0.814993	2.16647	0.0392747	0.684383	-3.6447
20509225	MIMAT0026916_st	hsa-miR-1908-3p	miRNA	Homo sapiens	0.174626	0.798611	2.15174	0.040527	0.686995	-3.66454
20529142	MIMAT0030425_st	hsa-miR-7850-5p	miRNA	Homo sapiens	-0.193854	0.954521	-2.14682	0.0409536	0.686995	-3.67115
20517936	MIMAT0018104_st	hsa-miR-3679-5p	miRNA	Homo sapiens	0.284977	1.04197	2.14339	0.0412524	0.686995	-3.67575
20504280	MIMAT0003223_st	hsa-miR-559	miRNA	Homo sapiens	-0.221316	0.937459	-2.13829	0.041702	0.686995	-3.68259
20502237	MIMAT0001413_st	hsa-miR-20b-5p	miRNA	Homo sapiens	0.864565	2.81857	2.13543	0.0419551	0.686995	-3.68641
20519496	MIMAT0019777_st	hsa-miR-4688	miRNA	Homo sapiens	0.211696	0.938441	2.13119	0.0423342	0.686995	-3.69209
20519682	MIMAT0019959_st	hsa-miR-4789-5p	miRNA	Homo sapiens	-0.207756	0.746885	-2.12912	0.0425201	0.686995	-3.69485
20525396	MIMAT0025856_st	hsa-miR-6724-5p	miRNA	Homo sapiens	0.619298	6.16347	2.12766	0.0426513	0.686995	-3.69679
20522024	MIMAT0022482_st	hsa-miR-5690	miRNA	Homo sapiens	-0.202845	0.717336	-2.12606	0.0427959	0.686995	-3.69893
20529564	MIMAT0031176_st	hsa-miR-7973	miRNA	Homo sapiens	0.247328	0.853113	2.11997	0.0433503	0.686995	-3.70705
20525458	MIMAT0027397_st	hsa-miR-6748-3p	miRNA	Homo sapiens	0.169263	0.732315	2.11847	0.0434886	0.686995	-3.70906
20515596	MIMAT0015046_st	hsa-miR-3171	miRNA	Homo sapiens	0.200681	0.811272	2.11148	0.0441346	0.686995	-3.71835
20518828	MIMAT0018971_st	hsa-miR-4450	miRNA	Homo sapiens	0.204734	0.838903	2.10662	0.0445887	0.686995	-3.7248
20525650	MIMAT0027589_st	hsa-miR-6844	miRNA	Homo sapiens	0.191408	0.778631	2.10206	0.0450185	0.686995	-3.73084
20517818	MIMAT0017988_st	hsa-miR-3611	miRNA	Homo sapiens	0.208608	0.789091	2.10055	0.0451618	0.686995	-3.73284
20518920	MIMAT0019059_st	hsa-miR-1269b	miRNA	Homo sapiens	-0.203773	0.686689	-2.09813	0.045392	0.686995	-3.73604
20504217	MIMAT0026614_st	hsa-miR-487b-5p	miRNA	Homo sapiens	-0.217536	0.808252	-2.09665	0.0455333	0.686995	-3.738
20523004	MIMAT0023697_st	hsa-miR-6072	miRNA	Homo sapiens	-0.211831	0.813213	-2.0921	0.0459706	0.686995	-3.74402
20519697	MIMAT0019974_st	hsa-miR-4798-5p	miRNA	Homo sapiens	-0.195716	0.808624	-2.08706	0.0464599	0.686995	-3.75068
20517727	MIMAT0016898_st	hsa-miR-4263	miRNA	Homo sapiens	0.178627	0.803124	2.08584	0.046579	0.686995	-3.75229
20512260	MIMAT0011775_st	hsa-miR-2276-3p	miRNA	Homo sapiens	-0.182322	0.878393	-2.08472	0.0466883	0.686995	-3.75376
20517905	MIMAT0018074_st	hsa-miR-3654	miRNA	Homo sapiens	-0.185504	0.833296	-2.08191	0.0469636	0.686995	-3.75746
20504424	MIMAT0026627_st	hsa-miR-656-5p	miRNA	Homo sapiens	-0.207178	0.86163	-2.08093	0.0470596	0.686995	-3.75874
20525019	MIMAT0025474_st	hsa-miR-6509-5p	miRNA	Homo sapiens	0.281817	1.09835	2.08089	0.0470643	0.686995	-3.7588
20504353	MIMAT0003280_st	hsa-miR-612	miRNA	Homo sapiens	0.231309	0.809309	2.08035	0.0471172	0.686995	-3.75951
20525571	MIMAT0027510_st	hsa-miR-6805-5p	miRNA	Homo sapiens	0.672171	5.11788	2.07727	0.0474219	0.686995	-3.76356
20519506	MIMAT0019787_st	hsa-miR-4694-3p	miRNA	Homo sapiens	-0.194017	0.830493	-2.072	0.0479472	0.686995	-3.77049
20501276	MIMAT0000751_st	hsa-miR-330-3p	miRNA	Homo sapiens	0.339881	1.44878	2.06585	0.048567	0.686995	-3.77855
20529777	MIMAT0030994_st	hsa-miR-8067	miRNA	Homo sapiens	0.173212	0.725418	2.06257	0.0489003	0.686995	-3.78285
20529784	MIMAT0031001_st	hsa-miR-8074	miRNA	Homo sapiens	-0.393139	1.03249	-2.06247	0.0489107	0.686995	-3.78298
20500399	MIMAT0000231_st	hsa-miR-199a-5p	miRNA	Homo sapiens	1.09478	2.16283	2.05902	0.049263	0.686995	-3.78749
20505797	MIMAT0022717_st	hsa-miR-873-3p	miRNA	Homo sapiens	-0.21857	0.856684	-2.05666	0.049506	0.686995	-3.79058
20525636	MIMAT0027575_st	hsa-miR-6836-3p	miRNA	Homo sapiens	0.371962	1.43796	2.05643	0.0495292	0.686995	-3.79087
20518818	MIMAT0018961_st	hsa-miR-4443	miRNA	Homo sapiens	-0.718936	2.34875	-2.05466	0.0497123	0.686995	-3.79318
20500724	MIMAT0000420_st	hsa-miR-30b-5p	miRNA	Homo sapiens	0.801667	1.99296	2.05259	0.0499267	0.686995	-3.79589
20500440	MIMAT0000254_st	hsa-miR-10b-5p	miRNA	Homo sapiens	0.281219	0.895666	2.05222	0.0499654	0.686995	-3.79637
20504402	MIMAT0003318_st	hsa-miR-648	miRNA	Homo sapiens	0.200026	0.870081	2.05044	0.0501504	0.686995	-3.79869
20515580	MIMAT0015032_st	hsa-miR-3158-3p	miRNA	Homo sapiens	0.180441	0.871324	2.05008	0.0501882	0.686995	-3.79916
20500196	MIMAT0000104_st	hsa-miR-107	miRNA	Homo sapiens	0.723236	6.03775	2.04873	0.0503293	0.686995	-3.80092
20518946	MIMAT0019082_st	hsa-miR-4539	miRNA	Homo sapiens	-0.640527	1.33176	-2.04392	0.0508337	0.690047	-3.80718
20518425	MIMAT0018178_st	hsa-miR-3180	miRNA	Homo sapiens	-0.380538	1.3521	-2.03869	0.0513887	0.692302	-3.81398
20517694	MIMAT0016866_st	hsa-miR-4315	miRNA	Homo sapiens	-0.200653	0.749499	-2.03705	0.0515634	0.692302	-3.81611
20505791	MIMAT0004949_st	hsa-miR-877-5p	miRNA	Homo sapiens	-0.961641	3.85943	-2.02698	0.0526492	0.700198	-3.82916
20519587	MIMAT0019866_st	hsa-miR-4738-5p	miRNA	Homo sapiens	0.149281	0.723802	2.02492	0.0528742	0.700198	-3.83183
20501181	MIMAT0000691_st	hsa-miR-130b-3p	miRNA	Homo sapiens	0.636492	2.18957	2.02371	0.0530065	0.700198	-3.8334
20500725	MIMAT0004589_st	hsa-miR-30b-3p	miRNA	Homo sapiens	0.292539	0.984803	2.01335	0.0541512	0.701713	-3.84676
20515575	MIMAT0015030_st	hsa-miR-3156-5p	miRNA	Homo sapiens	0.154059	0.793109	2.01284	0.0542075	0.701713	-3.84741
20500120	MIMAT0004484_st	hsa-let-7d-3p	miRNA	Homo sapiens	-0.939108	2.81927	-2.00434	0.0551643	0.701713	-3.85835
20517916	MIMAT0018085_st	hsa-miR-3663-3p	miRNA	Homo sapiens	-0.276954	1.0845	-1.99562	0.0561607	0.701713	-3.86953
20525567	MIMAT0027506_st	hsa-miR-6803-5p	miRNA	Homo sapiens	0.492989	6.33382	1.9956	0.0561628	0.701713	-3.86956
20518909	MIMAT0019049_st	hsa-miR-4512	miRNA	Homo sapiens	-0.243912	0.808829	-1.99535	0.0561919	0.701713	-3.86988
20504354	MIMAT0003281_st	hsa-miR-613	miRNA	Homo sapiens	-0.15582	0.737191	-1.99377	0.0563743	0.701713	-3.8719
20506790	MIMAT0005593_st	hsa-miR-1238-3p	miRNA	Homo sapiens	-0.269466	0.904504	-1.98513	0.05738	0.701713	-3.88294
20518851	MIMAT0018993_st	hsa-miR-4466	miRNA	Homo sapiens	0.596893	7.71104	1.98188	0.0577637	0.701713	-3.88709
20525734	MIMAT0027673_st	hsa-miR-6886-3p	miRNA	Homo sapiens	-0.228173	0.98636	-1.97919	0.0580819	0.701713	-3.89052
20501298	MIMAT0000764_st	hsa-miR-339-5p	miRNA	Homo sapiens	0.362304	1.59564	1.9718	0.0589641	0.701713	-3.89992
20506830	MIMAT0022720_st	hsa-miR-1304-3p	miRNA	Homo sapiens	-0.206858	0.926047	-1.97077	0.0590877	0.701713	-3.90122
20500164	MIMAT0000089_st	hsa-miR-31-5p	miRNA	Homo sapiens	0.203626	0.928702	1.97039	0.0591341	0.701713	-3.90171
20525519	MIMAT0027458_st	hsa-miR-6779-5p	miRNA	Homo sapiens	-0.956829	2.81384	-1.97038	0.0591354	0.701713	-3.90172
20515567	MIMAT0027026_st	hsa-miR-3151-3p	miRNA	Homo sapiens	0.204169	0.921737	1.96714	0.0595267	0.701713	-3.90583
20501161	MIMAT0004674_st	hsa-miR-30c-1-3p	miRNA	Homo sapiens	-0.21619	0.763991	-1.96556	0.0597188	0.701713	-3.90784
20500186	MIMAT0000099_st	hsa-miR-101-3p	miRNA	Homo sapiens	-0.201568	0.772887	-1.96076	0.0603048	0.701713	-3.91392
20519522	MIMAT0019804_st	hsa-miR-4704-3p	miRNA	Homo sapiens	-0.209076	0.858301	-1.95717	0.0607456	0.701713	-3.91845
20522035	MIMAT0022492_st	hsa-miR-5699-3p	miRNA	Homo sapiens	-0.159257	0.74442	-1.95556	0.0609455	0.701713	-3.92049
20518454	MIMAT0022970_st	hsa-miR-3927-5p	miRNA	Homo sapiens	-0.248776	0.907178	-1.95288	0.0612776	0.701713	-3.92387
20500436	MIMAT0004553_st	hsa-miR-7-1-3p	miRNA	Homo sapiens	0.224851	1.00913	1.9504	0.0615862	0.701713	-3.927
20523019	MIMAT0023712_st	hsa-miR-6087	miRNA	Homo sapiens	0.585596	8.04193	1.95025	0.0616057	0.701713	-3.9272
20503834	MIMAT0002840_st	hsa-miR-523-3p	miRNA	Homo sapiens	-0.19849	0.690763	-1.94998	0.0616386	0.701713	-3.92753
20509232	MIMAT0007887_st	hsa-miR-1912	miRNA	Homo sapiens	0.21499	0.857095	1.94955	0.0616923	0.701713	-3.92807
20529768	MIMAT0030985_st	hsa-miR-8058	miRNA	Homo sapiens	-0.149142	0.712664	-1.94893	0.0617701	0.701713	-3.92885
20504291	MIMAT0003234_st	hsa-miR-569	miRNA	Homo sapiens	-0.218249	0.942617	-1.94761	0.061936	0.701713	-3.93052
20525422	MIMAT0027361_st	hsa-miR-6730-5p	miRNA	Homo sapiens	0.230754	0.955089	1.94504	0.0622588	0.701713	-3.93375
20506787	MIMAT0022946_st	hsa-miR-1237-5p	miRNA	Homo sapiens	0.912664	6.95054	1.9436	0.0624402	0.701713	-3.93556
20506783	MIMAT0005589_st	hsa-miR-1234-3p	miRNA	Homo sapiens	0.296404	1.18721	1.94338	0.0624691	0.701713	-3.93585
20500451	MIMAT0000260_st	hsa-miR-182-3p	miRNA	Homo sapiens	-0.194311	0.818312	-1.94218	0.0626208	0.701713	-3.93735
20504314	MIMAT0026618_st	hsa-miR-585-5p	miRNA	Homo sapiens	0.541734	1.64299	1.94042	0.0628438	0.701713	-3.93956
20501249	MIMAT0000736_st	hsa-miR-381-3p	miRNA	Homo sapiens	0.157046	0.949172	1.93981	0.062922	0.701713	-3.94034
20517696	MIMAT0016868_st	hsa-miR-4314	miRNA	Homo sapiens	-0.264142	0.769434	-1.93726	0.0632473	0.701713	-3.94354
20517927	MIMAT0018095_st	hsa-miR-3672	miRNA	Homo sapiens	0.170402	0.905947	1.93256	0.0638504	0.701713	-3.94943
20515520	MIMAT0014986_st	hsa-miR-3124-5p	miRNA	Homo sapiens	-0.631028	1.19654	-1.93209	0.0639099	0.701713	-3.95001
20517746	MIMAT0016917_st	hsa-miR-4287	miRNA	Homo sapiens	-0.215098	0.842537	-1.9276	0.0644921	0.701713	-3.95564
20526172	MIMAT0028111_st	hsa-miR-7107-5p	miRNA	Homo sapiens	-0.305053	1.13655	-1.92572	0.064737	0.701713	-3.95799
20519620	MIMAT0019897_st	hsa-miR-499b-5p	miRNA	Homo sapiens	0.169516	0.722311	1.92537	0.0647831	0.701713	-3.95843
20519631	MIMAT0019908_st	hsa-miR-4761-5p	miRNA	Homo sapiens	0.152195	0.83133	1.92225	0.0651912	0.701713	-3.96233
20518929	MIMAT0019236_st	hsa-miR-4529-5p	miRNA	Homo sapiens	-0.217156	0.84981	-1.92145	0.0652965	0.701713	-3.96333
20501288	MIMAT0000758_st	hsa-miR-135b-5p	miRNA	Homo sapiens	-0.173669	0.833992	-1.91806	0.0657422	0.701713	-3.96754
20502235	MIMAT0001412_st	hsa-miR-18b-5p	miRNA	Homo sapiens	0.273692	1.17571	1.91555	0.0660754	0.701713	-3.97068
20504575	MIMAT0005798_st	hsa-miR-1185-5p	miRNA	Homo sapiens	-0.198256	0.81016	-1.91348	0.0663503	0.701713	-3.97325
20504377	MIMAT0004809_st	hsa-miR-628-5p	miRNA	Homo sapiens	-0.802483	1.51208	-1.91144	0.0666228	0.701713	-3.97579
20500126	MIMAT0000068_st	hsa-miR-15a-5p	miRNA	Homo sapiens	0.485927	1.54415	1.91091	0.0666933	0.701713	-3.97645
20525578	MIMAT0027517_st	hsa-miR-6808-3p	miRNA	Homo sapiens	-0.403064	7.8237	-1.91016	0.066794	0.701713	-3.97738
20502452	MIMAT0001636_st	hsa-miR-452-3p	miRNA	Homo sapiens	-0.142524	0.746926	-1.90559	0.0674098	0.701713	-3.98306
20515514	MIMAT0019198_st	hsa-miR-3120-5p	miRNA	Homo sapiens	-0.228315	0.848178	-1.90505	0.0674829	0.701713	-3.98373
20518881	MIMAT0019021_st	hsa-miR-4487	miRNA	Homo sapiens	-0.576455	6.20337	-1.90357	0.0676827	0.701713	-3.98556
20515614	MIMAT0015063_st	hsa-miR-3183	miRNA	Homo sapiens	-0.183674	0.740029	-1.90212	0.0678802	0.701713	-3.98737
20525752	MIMAT0027691_st	hsa-miR-6895-3p	miRNA	Homo sapiens	0.187846	0.798897	1.90172	0.0679346	0.701713	-3.98786
20500463	MIMAT0009197_st	hsa-miR-205-3p	miRNA	Homo sapiens	-0.207608	0.825184	-1.90144	0.0679722	0.701713	-3.98821
20525488	MIMAT0027427_st	hsa-miR-6763-3p	miRNA	Homo sapiens	0.257408	1.13993	1.89346	0.0690664	0.703003	-3.99808
20515628	MIMAT0015073_st	hsa-miR-3190-5p	miRNA	Homo sapiens	1.05332	3.20924	1.89164	0.0693176	0.703003	-4.00033
20518859	MIMAT0019234_st	hsa-miR-4474-5p	miRNA	Homo sapiens	-0.143964	0.722796	-1.89074	0.0694419	0.703003	-4.00144
20506871	MIMAT0022723_st	hsa-miR-548h-3p	miRNA	Homo sapiens	-0.222581	1.05109	-1.89012	0.0695277	0.703003	-4.0022
20518724	MIMAT0018446_st	hsa-miR-548z	miRNA	Homo sapiens	-0.222581	1.05109	-1.89012	0.0695277	0.703003	-4.0022
20500116	MIMAT0004482_st	hsa-let-7b-3p	miRNA	Homo sapiens	-0.225814	0.967353	-1.87855	0.0711506	0.715966	-4.01645
20504433	MIMAT0003339_st	hsa-miR-421	miRNA	Homo sapiens	0.397467	1.68964	1.87684	0.0713926	0.715966	-4.01855
20520580	MIMAT0021131_st	hsa-miR-5197-3p	miRNA	Homo sapiens	0.147282	0.922855	1.87156	0.0721464	0.720584	-4.02503
20515540	MIMAT0015003_st	hsa-miR-3136-5p	miRNA	Homo sapiens	0.200677	0.921785	1.86549	0.0730205	0.722996	-4.03246
20504282	MIMAT0003225_st	hsa-miR-561-3p	miRNA	Homo sapiens	-0.17477	0.816607	-1.8588	0.073994	0.722996	-4.04062
20519565	MIMAT0019844_st	hsa-miR-4725-3p	miRNA	Homo sapiens	-0.258862	0.951291	-1.8537	0.0747445	0.722996	-4.04684
20519701	MIMAT0019978_st	hsa-miR-4800-5p	miRNA	Homo sapiens	-0.174913	0.860436	-1.85147	0.0750758	0.722996	-4.04956
20529138	MIMAT0030421_st	hsa-miR-7846-3p	miRNA	Homo sapiens	-0.180136	0.793435	-1.85123	0.0751109	0.722996	-4.04985
20525688	MIMAT0027627_st	hsa-miR-6863	miRNA	Homo sapiens	-0.147016	0.809173	-1.84819	0.0755623	0.722996	-4.05353
20519617	MIMAT0019894_st	hsa-miR-4754	miRNA	Homo sapiens	0.183555	0.82739	1.84787	0.0756105	0.722996	-4.05393
20500154	MIMAT0000083_st	hsa-miR-26b-5p	miRNA	Homo sapiens	0.339187	1.11907	1.84042	0.076729	0.722996	-4.06296
20503100	MIMAT0004761_st	hsa-miR-483-5p	miRNA	Homo sapiens	-0.169244	0.972067	-1.83269	0.077905	0.722996	-4.0723
20525532	MIMAT0027471_st	hsa-miR-6785-3p	miRNA	Homo sapiens	0.172931	1.06149	1.83078	0.0781982	0.722996	-4.07461
20515561	MIMAT0015020_st	hsa-miR-548v	miRNA	Homo sapiens	0.139138	0.701714	1.82899	0.0784744	0.722996	-4.07678
20506857	MIMAT0005915_st	hsa-miR-1263	miRNA	Homo sapiens	-0.74801	1.34911	-1.82858	0.0785376	0.722996	-4.07727
20506866	MIMAT0005923_st	hsa-miR-1269a	miRNA	Homo sapiens	-0.167084	0.727429	-1.82798	0.0786289	0.722996	-4.07798
20500145	MIMAT0004496_st	hsa-miR-23a-5p	miRNA	Homo sapiens	0.372929	1.48296	1.82634	0.0788833	0.722996	-4.07997
20500744	MIMAT0004596_st	hsa-miR-138-2-3p	miRNA	Homo sapiens	0.182899	0.7957	1.8221	0.0795424	0.722996	-4.08507
20515584	MIMAT0015035_st	hsa-miR-3161	miRNA	Homo sapiens	0.129784	0.851161	1.82052	0.0797888	0.722996	-4.08697
20519467	MIMAT0019749_st	hsa-miR-4669	miRNA	Homo sapiens	0.302395	1.07957	1.81951	0.0799456	0.722996	-4.08818
20506811	MIMAT0026737_st	hsa-miR-548j-3p	miRNA	Homo sapiens	-0.185388	0.985083	-1.81789	0.0802007	0.722996	-4.09013
20501035	MIMAT0004657_st	hsa-miR-200c-5p	miRNA	Homo sapiens	-0.210601	0.810851	-1.81728	0.0802964	0.722996	-4.09086
20517915	MIMAT0018084_st	hsa-miR-3663-5p	miRNA	Homo sapiens	-0.197104	0.905138	-1.81663	0.0803983	0.722996	-4.09164
20504324	MIMAT0004800_st	hsa-miR-550a-5p	miRNA	Homo sapiens	0.202674	0.967062	1.81548	0.0805789	0.722996	-4.09301
20525561	MIMAT0027500_st	hsa-miR-6800-5p	miRNA	Homo sapiens	0.543258	5.39287	1.80944	0.081537	0.722996	-4.10026
20500161	MIMAT0000086_st	hsa-miR-29a-3p	miRNA	Homo sapiens	0.547749	1.56293	1.80825	0.0817254	0.722996	-4.10167
20518879	MIMAT0019019_st	hsa-miR-4485	miRNA	Homo sapiens	-1.12426	2.96334	-1.80734	0.0818705	0.722996	-4.10276
20506865	MIMAT0005922_st	hsa-miR-1268a	miRNA	Homo sapiens	-0.416106	2.03709	-1.80277	0.0826038	0.722996	-4.10822
20500133	MIMAT0002891_st	hsa-miR-18a-3p	miRNA	Homo sapiens	0.2564	1.03322	1.80168	0.0827801	0.722996	-4.10952
20525673	MIMAT0027612_st	hsa-miR-6856-5p	miRNA	Homo sapiens	0.183084	0.947976	1.80112	0.0828711	0.722996	-4.11019
20525455	MIMAT0027394_st	hsa-miR-6747-5p	miRNA	Homo sapiens	-0.167374	0.922527	-1.79611	0.0836818	0.722996	-4.11615
20500473	MIMAT0000272_st	hsa-miR-215-5p	miRNA	Homo sapiens	-0.190595	0.806716	-1.79457	0.0839336	0.722996	-4.11799
20519534	MIMAT0019816_st	hsa-miR-4711-5p	miRNA	Homo sapiens	-0.180307	0.85175	-1.7922	0.0843218	0.722996	-4.12081
20525381	MIMAT0025842_st	hsa-miR-6715b-5p	miRNA	Homo sapiens	0.163123	0.782394	1.79205	0.0843457	0.722996	-4.12098
20525700	MIMAT0027639_st	hsa-miR-6869-3p	miRNA	Homo sapiens	0.193184	0.752179	1.78824	0.0849716	0.722996	-4.1255
20526866	MIMAT0028216_st	hsa-miR-7153-5p	miRNA	Homo sapiens	0.152654	0.81806	1.78576	0.0853821	0.722996	-4.12844
20504307	MIMAT0003245_st	hsa-miR-580-3p	miRNA	Homo sapiens	0.218298	0.834837	1.78528	0.0854616	0.722996	-4.12901
20525499	MIMAT0027438_st	hsa-miR-6769a-5p	miRNA	Homo sapiens	0.132205	0.851719	1.78423	0.0856365	0.722996	-4.13026
20519428	MIMAT0019710_st	hsa-miR-4648	miRNA	Homo sapiens	-0.133892	0.8081	-1.78285	0.0858646	0.722996	-4.13189
20519555	MIMAT0019836_st	hsa-miR-4722-5p	miRNA	Homo sapiens	-0.193596	0.847916	-1.78241	0.0859378	0.722996	-4.13241
20504312	MIMAT0003249_st	hsa-miR-584-5p	miRNA	Homo sapiens	-1.01346	5.05427	-1.78209	0.0859927	0.722996	-4.13279
20517704	MIMAT0016876_st	hsa-miR-4324	miRNA	Homo sapiens	-0.164986	0.887888	-1.78149	0.0860915	0.722996	-4.1335
20506887	MIMAT0005943_st	hsa-miR-1292-5p	miRNA	Homo sapiens	0.205376	0.914915	1.78085	0.0861995	0.722996	-4.13426
20500488	MIMAT0000280_st	hsa-miR-223-3p	miRNA	Homo sapiens	0.700835	4.49023	1.78012	0.0863202	0.722996	-4.13512
20522990	MIMAT0031119_st	hsa-miR-1199-5p	miRNA	Homo sapiens	0.171221	0.864086	1.78006	0.0863301	0.722996	-4.13519
20519589	MIMAT0019868_st	hsa-miR-4739	miRNA	Homo sapiens	0.785075	2.53003	1.77575	0.0870548	0.722996	-4.14029
20504395	MIMAT0003312_st	hsa-miR-642a-5p	miRNA	Homo sapiens	-0.208328	0.799847	-1.77553	0.0870911	0.722996	-4.14054
20506874	MIMAT0005931_st	hsa-miR-302e	miRNA	Homo sapiens	0.183212	0.822654	1.7751	0.0871628	0.722996	-4.14104
20518942	MIMAT0020959_st	hsa-miR-4536-3p	miRNA	Homo sapiens	-0.245965	0.917141	-1.7745	0.087264	0.722996	-4.14175
20526185	MIMAT0028124_st	hsa-miR-7113-3p	miRNA	Homo sapiens	0.210797	1.13201	1.77382	0.0873798	0.722996	-4.14256
20520578	MIMAT0021129_st	hsa-miR-5196-3p	miRNA	Homo sapiens	-0.169525	0.833592	-1.77347	0.0874395	0.722996	-4.14298
20518720	MIMAT0022736_st	hsa-miR-642b-5p	miRNA	Homo sapiens	0.171098	0.76544	1.76946	0.0881187	0.722996	-4.14769
20500395	MIMAT0000227_st	hsa-miR-197-3p	miRNA	Homo sapiens	-1.09335	4.38706	-1.76934	0.0881388	0.722996	-4.14783
20517709	MIMAT0016881_st	hsa-miR-4260	miRNA	Homo sapiens	0.168445	0.804173	1.76759	0.088438	0.722996	-4.1499
20500757	MIMAT0026479_st	hsa-miR-152-5p	miRNA	Homo sapiens	-0.14972	0.776823	-1.76715	0.0885123	0.722996	-4.15041
20523020	MIMAT0023713_st	hsa-miR-6088	miRNA	Homo sapiens	0.76765	7.40581	1.76652	0.0886196	0.722996	-4.15115
20518459	MIMAT0018205_st	hsa-miR-3928-3p	miRNA	Homo sapiens	0.142181	0.725695	1.76181	0.0894287	0.722996	-4.15668
20504568	MIMAT0005795_st	hsa-miR-1323	miRNA	Homo sapiens	-0.204397	1.09199	-1.76117	0.0895394	0.722996	-4.15744
20500123	MIMAT0000067_st	hsa-let-7f-5p	miRNA	Homo sapiens	-1.13104	3.45321	-1.76039	0.0896735	0.722996	-4.15835
20503839	MIMAT0002845_st	hsa-miR-526a	miRNA	Homo sapiens	0.162301	0.723586	1.75881	0.0899459	0.722996	-4.1602
20503840	MIMAT0005455_st	hsa-miR-520c-5p	miRNA	Homo sapiens	0.162301	0.723586	1.75881	0.0899459	0.722996	-4.1602
20503862	MIMAT0005456_st	hsa-miR-518d-5p	miRNA	Homo sapiens	0.162301	0.723586	1.75881	0.0899459	0.722996	-4.1602
20525705	MIMAT0027644_st	hsa-miR-6872-5p	miRNA	Homo sapiens	-0.148047	0.865555	-1.75825	0.0900434	0.722996	-4.16086
20504326	MIMAT0003258_st	hsa-miR-590-5p	miRNA	Homo sapiens	-0.218663	0.846998	-1.75236	0.0910699	0.724035	-4.16775
20501299	MIMAT0004702_st	hsa-miR-339-3p	miRNA	Homo sapiens	0.363926	1.39049	1.74883	0.0916889	0.724035	-4.17187
20504553	MIMAT0004819_st	hsa-miR-671-3p	miRNA	Homo sapiens	0.195598	1.03094	1.74758	0.0919099	0.724035	-4.17333
20511366	MIMAT0009977_st	hsa-miR-2052	miRNA	Homo sapiens	-0.131217	0.806571	-1.7439	0.0925592	0.724035	-4.17761
20515611	MIMAT0015060_st	hsa-miR-548w	miRNA	Homo sapiens	0.139606	0.816947	1.74042	0.0931784	0.724035	-4.18166
20517900	MIMAT0018069_st	hsa-miR-3649	miRNA	Homo sapiens	0.140745	0.700199	1.7394	0.0933612	0.724035	-4.18285
20525661	MIMAT0027600_st	hsa-miR-6850-5p	miRNA	Homo sapiens	0.662307	4.52261	1.73904	0.0934261	0.724035	-4.18327
20500173	MIMAT0000093_st	hsa-miR-93-5p	miRNA	Homo sapiens	0.821576	7.34092	1.73839	0.0935421	0.724035	-4.18403
20506797	MIMAT0005867_st	hsa-miR-663b	miRNA	Homo sapiens	0.156009	0.876332	1.73819	0.0935785	0.724035	-4.18426
20509226	MIMAT0007882_st	hsa-miR-1909-5p	miRNA	Homo sapiens	-0.142372	0.892771	-1.73601	0.0939692	0.724035	-4.18679
20503108	MIMAT0002178_st	hsa-miR-487a-3p	miRNA	Homo sapiens	0.297376	1.05094	1.73442	0.0942548	0.724035	-4.18863
20522031	MIMAT0022489_st	hsa-miR-5696	miRNA	Homo sapiens	-0.1482	0.806258	-1.73291	0.0945268	0.724035	-4.19038
20517714	MIMAT0016886_st	hsa-miR-4252	miRNA	Homo sapiens	-0.135762	0.754835	-1.73278	0.0945506	0.724035	-4.19054
20503842	MIMAT0002847_st	hsa-miR-518c-5p	miRNA	Homo sapiens	-0.196533	0.745145	-1.7314	0.0948001	0.724035	-4.19213
20504359	MIMAT0004805_st	hsa-miR-616-3p	miRNA	Homo sapiens	0.165741	0.877588	1.72638	0.0957137	0.724035	-4.19795
20524052	MIMAT0024615_st	hsa-miR-6131	miRNA	Homo sapiens	-0.190018	0.861379	-1.72543	0.0958868	0.724035	-4.19904
20529771	MIMAT0030988_st	hsa-miR-8061	miRNA	Homo sapiens	-0.14685	0.833183	-1.72336	0.0962651	0.724035	-4.20143
20519582	MIMAT0019861_st	hsa-miR-4735-3p	miRNA	Homo sapiens	-0.209662	0.889089	-1.72235	0.0964509	0.724035	-4.2026
20501313	MIMAT0022698_st	hsa-miR-345-3p	miRNA	Homo sapiens	-0.164853	0.782377	-1.72148	0.0966114	0.724035	-4.20361
20520350	MIMAT0020602_st	hsa-miR-1273g-5p	miRNA	Homo sapiens	0.147779	0.714925	1.7192	0.0970317	0.724035	-4.20623
20501158	MIMAT0004672_st	hsa-miR-106b-3p	miRNA	Homo sapiens	0.55577	2.2838	1.71751	0.0973439	0.724035	-4.20818
20506868	MIMAT0005925_st	hsa-miR-1272	miRNA	Homo sapiens	-0.461215	1.33487	-1.71644	0.0975418	0.724035	-4.20941
20505965	MIMAT0004975_st	hsa-miR-509-3-5p	miRNA	Homo sapiens	-0.206029	0.91228	-1.71574	0.0976715	0.724035	-4.21021
20519519	MIMAT0019801_st	hsa-miR-4703-5p	miRNA	Homo sapiens	-0.208821	0.856829	-1.71322	0.0981404	0.724035	-4.21311
20515620	MIMAT0015067_st	hsa-miR-3186-5p	miRNA	Homo sapiens	0.156978	0.697152	1.71283	0.0982128	0.724035	-4.21356
20500471	MIMAT0004564_st	hsa-miR-214-5p	miRNA	Homo sapiens	-0.192217	0.737542	-1.71267	0.0982433	0.724035	-4.21374
20515558	MIMAT0015017_st	hsa-miR-1273c	miRNA	Homo sapiens	-0.134776	0.837422	-1.71049	0.0986504	0.724035	-4.21625
20501278	MIMAT0000752_st	hsa-miR-328-3p	miRNA	Homo sapiens	-0.792229	2.92045	-1.70965	0.0988083	0.724035	-4.21721
20501215	MIMAT0000714_st	hsa-miR-302b-5p	miRNA	Homo sapiens	0.160774	0.743578	1.70908	0.0989145	0.724035	-4.21786
20500794	MIMAT0026482_st	hsa-miR-190a-3p	miRNA	Homo sapiens	-0.271368	1.04928	-1.70814	0.099092	0.724035	-4.21895
20506799	MIMAT0005869_st	hsa-miR-1205	miRNA	Homo sapiens	0.109304	0.69725	1.70359	0.0999502	0.724035	-4.22416
20525664	MIMAT0027603_st	hsa-miR-6851-3p	miRNA	Homo sapiens	-0.127338	0.778794	-1.70184	0.100281	0.724035	-4.22616
20500125	MIMAT0004487_st	hsa-let-7f-2-3p	miRNA	Homo sapiens	0.178935	0.685779	1.69987	0.100655	0.724035	-4.22841
20519551	MIMAT0019832_st	hsa-miR-4719	miRNA	Homo sapiens	0.179462	0.85836	1.69807	0.100999	0.724035	-4.23046
20504369	MIMAT0003292_st	hsa-miR-623	miRNA	Homo sapiens	0.153028	0.902144	1.69517	0.101555	0.724035	-4.23377
20504273	MIMAT0004792_st	hsa-miR-92b-5p	miRNA	Homo sapiens	0.433257	1.76799	1.69295	0.101981	0.724035	-4.2363
20519658	MIMAT0019935_st	hsa-miR-4777-3p	miRNA	Homo sapiens	0.127088	0.729241	1.68878	0.102787	0.724035	-4.24105
20515548	MIMAT0015009_st	hsa-miR-548t-5p	miRNA	Homo sapiens	-0.14086	0.785946	-1.68728	0.103077	0.724035	-4.24275
20525646	MIMAT0027585_st	hsa-miR-6841-3p	miRNA	Homo sapiens	-0.109593	0.788836	-1.68587	0.103351	0.724035	-4.24435
20504569	MIMAT0005796_st	hsa-miR-1271-5p	miRNA	Homo sapiens	0.204831	0.824969	1.6858	0.103364	0.724035	-4.24443
20520351	MIMAT0022742_st	hsa-miR-1273g-3p	miRNA	Homo sapiens	1.43711	5.30905	1.68413	0.103691	0.724035	-4.24632
20525747	MIMAT0027686_st	hsa-miR-6893-5p	miRNA	Homo sapiens	-0.228753	0.915217	-1.68318	0.103876	0.724035	-4.2474
20500197	MIMAT0004518_st	hsa-miR-16-2-3p	miRNA	Homo sapiens	-0.875643	4.70844	-1.68236	0.104037	0.724035	-4.24833
20519444	MIMAT0019726_st	hsa-miR-4659a-5p	miRNA	Homo sapiens	-0.179129	0.836505	-1.67826	0.104842	0.724035	-4.25297
20519501	MIMAT0019782_st	hsa-miR-4691-3p	miRNA	Homo sapiens	-0.174267	0.823661	-1.67778	0.104938	0.724035	-4.25352
20506899	MIMAT0005950_st	hsa-miR-1306-3p	miRNA	Homo sapiens	0.193687	0.964154	1.67712	0.105068	0.724035	-4.25427
20505964	MIMAT0004974_st	hsa-miR-924	miRNA	Homo sapiens	-0.180043	0.85563	-1.67661	0.105168	0.724035	-4.25484
20500185	MIMAT0004513_st	hsa-miR-101-5p	miRNA	Homo sapiens	-0.593321	6.25078	-1.67557	0.105374	0.724035	-4.25602
20500777	MIMAT0004607_st	hsa-miR-138-1-3p	miRNA	Homo sapiens	-0.57123	1.5522	-1.67513	0.10546	0.724035	-4.25651
20505759	MIMAT0004925_st	hsa-miR-876-3p	miRNA	Homo sapiens	0.164006	0.756047	1.67489	0.105507	0.724035	-4.25678
20529785	MIMAT0031002_st	hsa-miR-8075	miRNA	Homo sapiens	-0.423024	8.37664	-1.67482	0.105521	0.724035	-4.25686
20519690	MIMAT0019967_st	hsa-miR-4794	miRNA	Homo sapiens	0.163471	0.780424	1.67361	0.105762	0.724035	-4.25823
20500136	MIMAT0004491_st	hsa-miR-19b-1-5p	miRNA	Homo sapiens	0.152682	0.771195	1.67335	0.105813	0.724035	-4.25852
20506814	MIMAT0005877_st	hsa-miR-1286	miRNA	Homo sapiens	0.161575	0.819565	1.67198	0.106086	0.724035	-4.26007
20525555	MIMAT0027494_st	hsa-miR-6797-5p	miRNA	Homo sapiens	0.155658	0.912069	1.66637	0.107208	0.729668	-4.2664
20525563	MIMAT0027502_st	hsa-miR-6801-5p	miRNA	Homo sapiens	-0.169152	0.896274	-1.66225	0.108037	0.732443	-4.27103
20525599	MIMAT0027538_st	hsa-miR-6819-5p	miRNA	Homo sapiens	-0.214616	0.975332	-1.65873	0.108751	0.732443	-4.27498
20525735	MIMAT0027674_st	hsa-miR-6887-5p	miRNA	Homo sapiens	0.280074	0.920739	1.65855	0.108787	0.732443	-4.27518
20517943	MIMAT0018110_st	hsa-miR-3682-3p	miRNA	Homo sapiens	-0.182418	0.870004	-1.65845	0.108808	0.732443	-4.27529
20504323	MIMAT0003256_st	hsa-miR-589-3p	miRNA	Homo sapiens	0.303226	1.2631	1.6542	0.109675	0.73626	-4.28005
20504295	MIMAT0003237_st	hsa-miR-572	miRNA	Homo sapiens	-0.249946	0.991174	-1.65129	0.110271	0.738248	-4.28331
20525388	MIMAT0025849_st	hsa-miR-6718-5p	miRNA	Homo sapiens	0.132313	0.751623	1.64918	0.110705	0.738664	-4.28566
20518862	MIMAT0019003_st	hsa-miR-4476	miRNA	Homo sapiens	0.135296	0.875112	1.64807	0.110935	0.738664	-4.2869
20529563	MIMAT0031175_st	hsa-miR-548ba	miRNA	Homo sapiens	-0.137373	0.822271	-1.64346	0.111892	0.743021	-4.29205
20519439	MIMAT0019721_st	hsa-miR-4655-5p	miRNA	Homo sapiens	-0.296499	1.3137	-1.63256	0.114179	0.751038	-4.30415
20518900	MIMAT0019040_st	hsa-miR-4504	miRNA	Homo sapiens	-0.124913	0.820772	-1.63122	0.114462	0.751038	-4.30563
20510800	MIMAT0009448_st	hsa-miR-1973	miRNA	Homo sapiens	-0.563076	1.45016	-1.63097	0.114516	0.751038	-4.30591
20500158	MIMAT0000085_st	hsa-miR-28-5p	miRNA	Homo sapiens	0.413939	1.95313	1.62927	0.114876	0.751038	-4.30779
20500150	MIMAT0004498_st	hsa-miR-25-5p	miRNA	Homo sapiens	-0.200635	1.00485	-1.62808	0.115129	0.751038	-4.3091
20515562	MIMAT0015021_st	hsa-miR-3148	miRNA	Homo sapiens	-0.245517	1.02432	-1.62609	0.115554	0.751038	-4.31131
20517673	MIMAT0016845_st	hsa-miR-4296	miRNA	Homo sapiens	-0.124227	0.827757	-1.62485	0.115819	0.751038	-4.31267
20506900	MIMAT0022727_st	hsa-miR-1307-5p	miRNA	Homo sapiens	-0.142099	0.806173	-1.62391	0.116021	0.751038	-4.31371
20525557	MIMAT0027496_st	hsa-miR-6798-5p	miRNA	Homo sapiens	-0.728031	2.27067	-1.62046	0.116762	0.751038	-4.31751
20505799	MIMAT0004955_st	hsa-miR-374b-5p	miRNA	Homo sapiens	0.308308	1.03607	1.61814	0.117264	0.751038	-4.32007
20519688	MIMAT0019965_st	hsa-miR-4793-5p	miRNA	Homo sapiens	0.245946	0.92659	1.61374	0.118219	0.751038	-4.32491
20504187	MIMAT0004784_st	hsa-miR-455-3p	miRNA	Homo sapiens	-0.363526	7.05208	-1.61316	0.118345	0.751038	-4.32554
20518864	MIMAT0019005_st	hsa-miR-4477b	miRNA	Homo sapiens	-0.203218	0.843268	-1.61313	0.118351	0.751038	-4.32557
20522011	MIMAT0022468_st	hsa-miR-5680	miRNA	Homo sapiens	0.174468	0.915686	1.6123	0.118532	0.751038	-4.32648
20519539	MIMAT0019821_st	hsa-miR-4713-3p	miRNA	Homo sapiens	0.177589	0.871586	1.61069	0.118884	0.751038	-4.32825
20525643	MIMAT0027582_st	hsa-miR-6840-5p	miRNA	Homo sapiens	-0.205483	0.996693	-1.60854	0.119356	0.751038	-4.33061
20520214	MIMAT0021039_st	hsa-miR-5008-5p	miRNA	Homo sapiens	-0.162255	0.723303	-1.60641	0.119823	0.751038	-4.33293
20509071	MIMAT0006765_st	hsa-miR-1825	miRNA	Homo sapiens	-0.240224	1.11003	-1.605	0.120136	0.751038	-4.33448
20506863	MIMAT0026742_st	hsa-miR-1266-3p	miRNA	Homo sapiens	-0.239753	1.06965	-1.60468	0.120205	0.751038	-4.33483
20501273	MIMAT0004692_st	hsa-miR-340-5p	miRNA	Homo sapiens	0.188412	0.914744	1.60308	0.120559	0.751038	-4.33658
20503841	MIMAT0002846_st	hsa-miR-520c-3p	miRNA	Homo sapiens	-0.15727	0.762152	-1.60244	0.120701	0.751038	-4.33728
20519454	MIMAT0019736_st	hsa-miR-4662b	miRNA	Homo sapiens	-0.148104	0.891469	-1.60225	0.120743	0.751038	-4.33748
20525690	MIMAT0027629_st	hsa-miR-6864-3p	miRNA	Homo sapiens	0.16798	0.861875	1.60006	0.121229	0.751038	-4.33987
20525741	MIMAT0027680_st	hsa-miR-6890-5p	miRNA	Homo sapiens	0.135314	0.818235	1.59799	0.12169	0.751038	-4.34213
20500478	MIMAT0000275_st	hsa-miR-218-5p	miRNA	Homo sapiens	-0.142863	0.710069	-1.59709	0.121892	0.751038	-4.34312
20501291	MIMAT0000759_st	hsa-miR-148b-3p	miRNA	Homo sapiens	0.363683	1.43646	1.59377	0.122635	0.751038	-4.34673
20515515	MIMAT0014982_st	hsa-miR-3120-3p	miRNA	Homo sapiens	0.228757	0.907045	1.58875	0.123767	0.751038	-4.35218
20526174	MIMAT0028113_st	hsa-miR-7108-5p	miRNA	Homo sapiens	0.606576	6.12342	1.58842	0.12384	0.751038	-4.35253
20504387	MIMAT0003304_st	hsa-miR-634	miRNA	Homo sapiens	-0.175458	0.925846	-1.58668	0.124236	0.751038	-4.35443
20529796	MIMAT0031013_st	hsa-miR-8086	miRNA	Homo sapiens	0.162439	0.797924	1.58534	0.124539	0.751038	-4.35587
20500489	MIMAT0000281_st	hsa-miR-224-5p	miRNA	Homo sapiens	0.285202	1.06584	1.58519	0.124573	0.751038	-4.35603
20504589	MIMAT0026640_st	hsa-miR-670-3p	miRNA	Homo sapiens	0.154436	0.747195	1.58503	0.12461	0.751038	-4.35621
20525441	MIMAT0027380_st	hsa-miR-6739-3p	miRNA	Homo sapiens	0.189789	0.853574	1.5844	0.124754	0.751038	-4.35689
20519663	MIMAT0019940_st	hsa-miR-4436b-5p	miRNA	Homo sapiens	-0.173682	0.969773	-1.58311	0.125049	0.751038	-4.35829
20501294	MIMAT0000761_st	hsa-miR-324-5p	miRNA	Homo sapiens	0.165639	0.915916	1.58208	0.125283	0.751038	-4.3594
20518913	MIMAT0019053_st	hsa-miR-4516	miRNA	Homo sapiens	0.661418	6.27863	1.58041	0.125665	0.751038	-4.36121
20515537	MIMAT0015000_st	hsa-miR-3134	miRNA	Homo sapiens	0.194869	0.974531	1.58017	0.125719	0.751038	-4.36146
20501252	MIMAT0000738_st	hsa-miR-383-5p	miRNA	Homo sapiens	0.193957	0.815249	1.57765	0.126299	0.751038	-4.36419
20525384	MIMAT0025845_st	hsa-miR-6716-3p	miRNA	Homo sapiens	0.935395	2.69357	1.57727	0.126385	0.751038	-4.36459
20515634	MIMAT0015077_st	hsa-miR-3193	miRNA	Homo sapiens	-0.14442	0.850267	-1.57668	0.126522	0.751038	-4.36523
20503877	MIMAT0002872_st	hsa-miR-501-5p	miRNA	Homo sapiens	0.186039	0.869662	1.57589	0.126704	0.751038	-4.36608
20506818	MIMAT0005880_st	hsa-miR-1290	miRNA	Homo sapiens	0.189756	0.983918	1.57455	0.127012	0.751038	-4.36752
20518806	MIMAT0020956_st	hsa-miR-4433-5p	miRNA	Homo sapiens	-0.395843	1.50832	-1.57301	0.127369	0.751038	-4.36919
20525543	MIMAT0027482_st	hsa-miR-6791-5p	miRNA	Homo sapiens	0.415977	5.75912	1.57029	0.128	0.751038	-4.37211
20525652	MIMAT0027591_st	hsa-miR-6845-3p	miRNA	Homo sapiens	0.204407	0.920416	1.56999	0.12807	0.751038	-4.37243
20521781	MIMAT0022255_st	hsa-miR-4524b-5p	miRNA	Homo sapiens	0.167157	0.774496	1.5699	0.12809	0.751038	-4.37253
20517812	MIMAT0017983_st	hsa-miR-3606-5p	miRNA	Homo sapiens	-0.201153	0.828243	-1.56962	0.128156	0.751038	-4.37283
20519689	MIMAT0019966_st	hsa-miR-4793-3p	miRNA	Homo sapiens	-0.327289	1.48189	-1.56907	0.128284	0.751038	-4.37342
20520200	MIMAT0021023_st	hsa-miR-5002-5p	miRNA	Homo sapiens	-0.16145	0.860307	-1.56868	0.128376	0.751038	-4.37384
20526863	MIMAT0028213_st	hsa-miR-7151-3p	miRNA	Homo sapiens	-0.166829	0.875108	-1.56865	0.128383	0.751038	-4.37387
20521822	MIMAT0022283_st	hsa-miR-5584-5p	miRNA	Homo sapiens	0.150581	0.817328	1.56592	0.129022	0.751258	-4.37681
20515526	MIMAT0014990_st	hsa-miR-3127-5p	miRNA	Homo sapiens	0.12933	0.890674	1.56587	0.129032	0.751258	-4.37686
20529143	MIMAT0030426_st	hsa-miR-7851-3p	miRNA	Homo sapiens	0.170736	0.805754	1.56093	0.130193	0.755098	-4.38215
20519628	MIMAT0019905_st	hsa-miR-4759	miRNA	Homo sapiens	-0.149687	0.732864	-1.56045	0.130306	0.755098	-4.38266
20525589	MIMAT0027528_st	hsa-miR-6814-5p	miRNA	Homo sapiens	-0.147964	0.825266	-1.55428	0.131769	0.761781	-4.38925
20522018	MIMAT0022475_st	hsa-miR-5685	miRNA	Homo sapiens	0.154503	0.874954	1.5517	0.132386	0.763548	-4.392
20525477	MIMAT0027416_st	hsa-miR-6758-5p	miRNA	Homo sapiens	-0.131121	0.887325	-1.54483	0.134035	0.771238	-4.3993
20500168	MIMAT0000091_st	hsa-miR-33a-5p	miRNA	Homo sapiens	0.157173	0.870963	1.54354	0.134347	0.771238	-4.40067
20500758	MIMAT0000438_st	hsa-miR-152-3p	miRNA	Homo sapiens	0.535825	2.51995	1.53459	0.136528	0.781175	-4.41014
20504414	MIMAT0003327_st	hsa-miR-449b-5p	miRNA	Homo sapiens	-0.149734	0.837243	-1.53383	0.136714	0.781175	-4.41094
20525434	MIMAT0027373_st	hsa-miR-6736-5p	miRNA	Homo sapiens	-0.171804	0.929134	-1.53182	0.137208	0.782179	-4.41306
20517953	MIMAT0018119_st	hsa-miR-3690	miRNA	Homo sapiens	-0.149616	0.802039	-1.52835	0.138063	0.785234	-4.41671
20517832	MIMAT0018000_st	hsa-miR-23c	miRNA	Homo sapiens	0.173373	1.11267	1.52598	0.138651	0.786029	-4.4192
20518933	MIMAT0019071_st	hsa-miR-4532	miRNA	Homo sapiens	1.1747	6.46869	1.52419	0.139095	0.786029	-4.42108
20525397	MIMAT0025857_st	hsa-miR-892c-5p	miRNA	Homo sapiens	-0.138609	0.895685	-1.52392	0.139163	0.786029	-4.42137
20521803	MIMAT0022264_st	hsa-miR-548aq-3p	miRNA	Homo sapiens	-0.235846	1.06054	-1.52244	0.139533	0.786316	-4.42293
20515559	MIMAT0015018_st	hsa-miR-3146	miRNA	Homo sapiens	0.154589	0.770521	1.51962	0.140239	0.787398	-4.42588
20501285	MIMAT0000756_st	hsa-miR-326	miRNA	Homo sapiens	0.336036	1.19751	1.51911	0.140366	0.787398	-4.42642
20519581	MIMAT0019860_st	hsa-miR-4735-5p	miRNA	Homo sapiens	0.135703	0.788766	1.51643	0.141039	0.788912	-4.42922
20525687	MIMAT0027626_st	hsa-miR-6862-3p	miRNA	Homo sapiens	0.159721	0.89335	1.51295	0.141917	0.788912	-4.43285
20509230	MIMAT0007885_st	hsa-miR-1911-5p	miRNA	Homo sapiens	0.175272	0.825719	1.51086	0.142448	0.788912	-4.43504
20525707	MIMAT0027646_st	hsa-miR-6873-5p	miRNA	Homo sapiens	-0.26114	1.02757	-1.50898	0.142924	0.788912	-4.43699
20500456	MIMAT0004562_st	hsa-miR-196a-3p	miRNA	Homo sapiens	-0.14448	0.852934	-1.5089	0.142946	0.788912	-4.43708
20506010	MIMAT0022939_st	hsa-miR-939-3p	miRNA	Homo sapiens	-0.130075	0.882889	-1.50882	0.142966	0.788912	-4.43716
20525493	MIMAT0027432_st	hsa-miR-6766-5p	miRNA	Homo sapiens	0.116389	0.765824	1.50775	0.143237	0.788912	-4.43827
20505787	MIMAT0004945_st	hsa-miR-744-5p	miRNA	Homo sapiens	0.608253	4.41411	1.50742	0.143321	0.788912	-4.43861
20521812	MIMAT0022273_st	hsa-miR-5580-5p	miRNA	Homo sapiens	-0.136113	0.803293	-1.50662	0.143526	0.788912	-4.43945
20525647	MIMAT0027586_st	hsa-miR-6842-5p	miRNA	Homo sapiens	-0.144019	0.769182	-1.50409	0.144174	0.789442	-4.44208
20518632	MIMAT0018358_st	hsa-miR-3942-5p	miRNA	Homo sapiens	-0.467855	1.24214	-1.50248	0.144586	0.789442	-4.44375
20505752	MIMAT0004919_st	hsa-miR-541-5p	miRNA	Homo sapiens	-0.14083	0.843686	-1.50211	0.144683	0.789442	-4.44414
20525500	MIMAT0027439_st	hsa-miR-6769a-3p	miRNA	Homo sapiens	0.144512	0.922197	1.49985	0.145264	0.789442	-4.44648
20503099	MIMAT0002172_st	hsa-miR-376b-3p	miRNA	Homo sapiens	-0.144899	0.931024	-1.49857	0.145592	0.789442	-4.4478
20522037	MIMAT0022494_st	hsa-miR-5701	miRNA	Homo sapiens	-0.145543	0.840109	-1.49762	0.145839	0.789442	-4.44878
20501221	MIMAT0004686_st	hsa-miR-367-5p	miRNA	Homo sapiens	-0.159685	0.859877	-1.49749	0.145872	0.789442	-4.44892
20518458	MIMAT0027037_st	hsa-miR-3928-5p	miRNA	Homo sapiens	0.170276	0.933636	1.49576	0.146322	0.79014	-4.45072
20522016	MIMAT0022473_st	hsa-miR-5684	miRNA	Homo sapiens	0.161118	0.787047	1.49401	0.146775	0.790497	-4.45252
20518839	MIMAT0018981_st	hsa-miR-4459	miRNA	Homo sapiens	-0.476761	1.72655	-1.49235	0.147206	0.790497	-4.45423
20519563	MIMAT0019842_st	hsa-miR-4724-3p	miRNA	Homo sapiens	-0.132356	0.72882	-1.49179	0.147354	0.790497	-4.45481
20517725	MIMAT0016896_st	hsa-miR-4268	miRNA	Homo sapiens	0.121941	0.716275	1.49029	0.147745	0.790868	-4.45636
20519438	MIMAT0019720_st	hsa-miR-4654	miRNA	Homo sapiens	-0.206432	0.887233	-1.48521	0.149077	0.792895	-4.46158
20504594	MIMAT0010367_st	hsa-miR-764	miRNA	Homo sapiens	0.111557	0.750836	1.48465	0.149224	0.792895	-4.46216
20520579	MIMAT0021130_st	hsa-miR-5197-5p	miRNA	Homo sapiens	-0.159423	0.802469	-1.48397	0.149404	0.792895	-4.46286
20515588	MIMAT0015038_st	hsa-miR-3164	miRNA	Homo sapiens	0.162229	0.76643	1.48219	0.149875	0.792895	-4.46469
20505757	MIMAT0004923_st	hsa-miR-875-3p	miRNA	Homo sapiens	-0.103232	0.706449	-1.48082	0.150237	0.792895	-4.4661
20518810	MIMAT0018952_st	hsa-miR-4436a	miRNA	Homo sapiens	-0.144705	0.882538	-1.48023	0.150394	0.792895	-4.4667
20529795	MIMAT0031012_st	hsa-miR-8085	miRNA	Homo sapiens	-0.157242	0.874144	-1.4793	0.150639	0.792895	-4.46765
20515648	MIMAT0015088_st	hsa-miR-514b-3p	miRNA	Homo sapiens	0.161234	0.767928	1.47841	0.150876	0.792895	-4.46857
20504372	MIMAT0003294_st	hsa-miR-625-5p	miRNA	Homo sapiens	0.604565	1.76579	1.47784	0.151028	0.792895	-4.46915
20517913	MIMAT0018082_st	hsa-miR-3661	miRNA	Homo sapiens	-0.147696	0.854732	-1.4747	0.151866	0.795136	-4.47236
20502129	MIMAT0003393_st	hsa-miR-425-5p	miRNA	Homo sapiens	-0.638251	5.69806	-1.47317	0.152276	0.795136	-4.47393
20518840	MIMAT0018982_st	hsa-miR-4460	miRNA	Homo sapiens	-0.176697	0.904485	-1.47261	0.152425	0.795136	-4.4745
20504382	MIMAT0003300_st	hsa-miR-631	miRNA	Homo sapiens	-0.169578	0.869794	-1.4706	0.152965	0.796259	-4.47655
20519675	MIMAT0019952_st	hsa-miR-2467-5p	miRNA	Homo sapiens	-0.139324	0.732555	-1.46883	0.15344	0.797045	-4.47835
20505750	MIMAT0004917_st	hsa-miR-888-3p	miRNA	Homo sapiens	-0.14688	0.722405	-1.46723	0.153874	0.797211	-4.47999
20504337	MIMAT0003266_st	hsa-miR-598-3p	miRNA	Homo sapiens	-0.159778	0.718007	-1.46631	0.154121	0.797211	-4.48092
20517753	MIMAT0016924_st	hsa-miR-4330	miRNA	Homo sapiens	-0.88885	6.23053	-1.46272	0.155096	0.79968	-4.48458
20500416	MIMAT0026474_st	hsa-miR-208a-5p	miRNA	Homo sapiens	-0.148362	0.737833	-1.46178	0.155351	0.79968	-4.48553
20507743	MIMAT0007348_st	hsa-miR-1470	miRNA	Homo sapiens	-0.163642	1.06839	-1.4604	0.155727	0.79968	-4.48693
20518790	MIMAT0018934_st	hsa-miR-4421	miRNA	Homo sapiens	0.149437	0.834992	1.45705	0.156643	0.79968	-4.49033
20525016	MIMAT0025471_st	hsa-miR-6507-3p	miRNA	Homo sapiens	-0.161036	0.809006	-1.45424	0.157412	0.79968	-4.49316
20519553	MIMAT0019834_st	hsa-miR-4720-3p	miRNA	Homo sapiens	0.16068	0.835441	1.4539	0.157508	0.79968	-4.49351
20503876	MIMAT0002871_st	hsa-miR-500a-3p	miRNA	Homo sapiens	0.256697	1.03668	1.45374	0.157551	0.79968	-4.49367
20500778	MIMAT0000449_st	hsa-miR-146a-5p	miRNA	Homo sapiens	-0.787268	6.1488	-1.4536	0.157588	0.79968	-4.49381
20518841	MIMAT0018983_st	hsa-miR-4461	miRNA	Homo sapiens	0.185123	0.908295	1.45227	0.157955	0.79968	-4.49515
20505798	MIMAT0004954_st	hsa-miR-543	miRNA	Homo sapiens	0.31032	1.26593	1.4505	0.158446	0.79968	-4.49694
20519674	MIMAT0019951_st	hsa-miR-1245b-3p	miRNA	Homo sapiens	0.127713	0.808102	1.4498	0.158638	0.79968	-4.49765
20519577	MIMAT0019856_st	hsa-miR-4732-3p	miRNA	Homo sapiens	0.177067	0.863328	1.44803	0.159128	0.79968	-4.49943
20500767	MIMAT0004603_st	hsa-miR-125b-2-3p	miRNA	Homo sapiens	-0.132707	0.782558	-1.44794	0.159153	0.79968	-4.49952
20503871	MIMAT0004770_st	hsa-miR-516a-5p	miRNA	Homo sapiens	0.146485	0.741655	1.44638	0.159588	0.79968	-4.5011
20525394	MIMAT0025854_st	hsa-miR-6722-3p	miRNA	Homo sapiens	0.540262	3.02199	1.44605	0.159678	0.79968	-4.50142
20525659	MIMAT0027598_st	hsa-miR-6849-5p	miRNA	Homo sapiens	-0.149226	0.917186	-1.44507	0.159952	0.79968	-4.50241
20522045	MIMAT0022502_st	hsa-miR-5708	miRNA	Homo sapiens	-0.131682	0.874678	-1.44387	0.160286	0.79968	-4.50361
20518884	MIMAT0019024_st	hsa-miR-548al	miRNA	Homo sapiens	-0.185481	0.952134	-1.44293	0.160548	0.79968	-4.50456
20525483	MIMAT0027422_st	hsa-miR-6761-5p	miRNA	Homo sapiens	-0.182323	0.841769	-1.44189	0.16084	0.79968	-4.5056
20504390	MIMAT0003307_st	hsa-miR-637	miRNA	Homo sapiens	-0.175498	0.932988	-1.43823	0.161865	0.79968	-4.50927
20517687	MIMAT0016859_st	hsa-miR-4309	miRNA	Homo sapiens	-0.158356	0.639734	-1.43785	0.161974	0.79968	-4.50966
20518865	MIMAT0019006_st	hsa-miR-4478	miRNA	Homo sapiens	-0.115052	0.812866	-1.43763	0.162036	0.79968	-4.50988
20526186	MIMAT0028125_st	hsa-miR-7114-5p	miRNA	Homo sapiens	-0.168546	1.04786	-1.43476	0.162844	0.79968	-4.51274
20520210	MIMAT0021035_st	hsa-miR-5007-5p	miRNA	Homo sapiens	-0.13392	0.889392	-1.4344	0.162947	0.79968	-4.51311
20506011	MIMAT0004983_st	hsa-miR-940	miRNA	Homo sapiens	-0.345134	1.4618	-1.43289	0.163374	0.79968	-4.51462
20525603	MIMAT0027542_st	hsa-miR-6821-5p	miRNA	Homo sapiens	0.625706	4.45729	1.43054	0.164041	0.79968	-4.51696
20518456	MIMAT0018203_st	hsa-miR-676-5p	miRNA	Homo sapiens	-0.142542	0.728437	-1.4289	0.164509	0.79968	-4.5186
20502360	MIMAT0001536_st	hsa-miR-429	miRNA	Homo sapiens	0.145111	0.765319	1.42833	0.164669	0.79968	-4.51916
20519532	MIMAT0019814_st	hsa-miR-203b-3p	miRNA	Homo sapiens	-0.12392	0.792914	-1.426	0.165336	0.79968	-4.52148
20525007	MIMAT0025462_st	hsa-miR-6503-5p	miRNA	Homo sapiens	0.153209	0.900456	1.42538	0.165512	0.79968	-4.52209
20518837	MIMAT0018979_st	hsa-miR-4457	miRNA	Homo sapiens	-0.15028	0.759699	-1.42501	0.165619	0.79968	-4.52247
20519409	MIMAT0019691_st	hsa-miR-4634	miRNA	Homo sapiens	0.164925	0.935597	1.42422	0.165846	0.79968	-4.52326
20519668	MIMAT0019945_st	hsa-miR-4782-3p	miRNA	Homo sapiens	-0.115124	0.71189	-1.4241	0.16588	0.79968	-4.52337
20523009	MIMAT0023702_st	hsa-miR-6077	miRNA	Homo sapiens	0.159429	0.895922	1.4223	0.166396	0.79968	-4.52516
20501183	MIMAT0000693_st	hsa-miR-30e-3p	miRNA	Homo sapiens	0.365055	1.05431	1.41959	0.167177	0.79968	-4.52785
20521827	MIMAT0022288_st	hsa-miR-5586-3p	miRNA	Homo sapiens	0.120655	0.762579	1.41934	0.167248	0.79968	-4.52809
20505804	MIMAT0026721_st	hsa-miR-216b-3p	miRNA	Homo sapiens	-0.127971	0.839622	-1.41717	0.167876	0.79968	-4.53024
20511558	MIMAT0011158_st	hsa-miR-2115-5p	miRNA	Homo sapiens	-0.350433	9.39733	-1.41592	0.16824	0.79968	-4.53148
20525640	MIMAT0027579_st	hsa-miR-6838-3p	miRNA	Homo sapiens	-0.124764	0.705276	-1.41551	0.168357	0.79968	-4.53188
20519423	MIMAT0019705_st	hsa-miR-4645-5p	miRNA	Homo sapiens	0.12105	0.765646	1.41522	0.168442	0.79968	-4.53217
20503104	MIMAT0002176_st	hsa-miR-485-3p	miRNA	Homo sapiens	0.362575	1.41858	1.41498	0.168512	0.79968	-4.53241
20518786	MIMAT0018930_st	hsa-miR-4418	miRNA	Homo sapiens	-0.123995	0.695371	-1.41432	0.168702	0.79968	-4.53306
20525742	MIMAT0027681_st	hsa-miR-6890-3p	miRNA	Homo sapiens	0.144716	0.912501	1.41299	0.169091	0.79968	-4.53438
20517945	MIMAT0018112_st	hsa-miR-3684	miRNA	Homo sapiens	0.138996	0.743096	1.41157	0.169504	0.79968	-4.53578
20501243	MIMAT0000732_st	hsa-miR-378a-3p	miRNA	Homo sapiens	0.260754	1.31881	1.4106	0.169787	0.79968	-4.53673
20500719	MIMAT0004586_st	hsa-miR-15b-3p	miRNA	Homo sapiens	-0.13496	0.810053	-1.41048	0.169822	0.79968	-4.53685
20500769	MIMAT0000445_st	hsa-miR-126-3p	miRNA	Homo sapiens	0.581305	5.39694	1.41023	0.169895	0.79968	-4.5371
20525553	MIMAT0027492_st	hsa-miR-6796-5p	miRNA	Homo sapiens	0.176398	1.11847	1.40684	0.170889	0.8025	-4.54044
20503880	MIMAT0004775_st	hsa-miR-502-3p	miRNA	Homo sapiens	0.246586	1.12754	1.40581	0.17119	0.8025	-4.54144
20529774	MIMAT0030991_st	hsa-miR-8064	miRNA	Homo sapiens	-0.129325	0.840525	-1.40485	0.171474	0.8025	-4.54239
20529148	MIMAT0030431_st	hsa-miR-7856-5p	miRNA	Homo sapiens	-0.184279	0.829063	-1.40341	0.171899	0.802959	-4.54381
20501165	MIMAT0000684_st	hsa-miR-302a-3p	miRNA	Homo sapiens	-0.115991	0.745306	-1.40151	0.172458	0.804041	-4.54567
20500726	MIMAT0000421_st	hsa-miR-122-5p	miRNA	Homo sapiens	-1.41383	3.76474	-1.39874	0.173281	0.806346	-4.54839
20517907	MIMAT0018076_st	hsa-miR-3656	miRNA	Homo sapiens	0.453174	7.14594	1.3944	0.174571	0.810395	-4.55262
20503884	MIMAT0002875_st	hsa-miR-504-5p	miRNA	Homo sapiens	-0.153782	0.865202	-1.3936	0.17481	0.810395	-4.55341
20503800	MIMAT0002814_st	hsa-miR-432-5p	miRNA	Homo sapiens	-1.30788	3.69955	-1.38961	0.176006	0.813491	-4.55729
20517813	MIMAT0022965_st	hsa-miR-3606-3p	miRNA	Homo sapiens	0.140228	0.841049	1.38902	0.176184	0.813491	-4.55787
20518460	MIMAT0018206_st	hsa-miR-3929	miRNA	Homo sapiens	0.143034	0.679075	1.38784	0.176538	0.813491	-4.55902
20522038	MIMAT0022495_st	hsa-miR-5702	miRNA	Homo sapiens	0.126208	0.859839	1.38697	0.176803	0.813491	-4.55987
20505758	MIMAT0004924_st	hsa-miR-876-5p	miRNA	Homo sapiens	0.131187	0.752099	1.38488	0.177435	0.814872	-4.5619
20517923	MIMAT0018091_st	hsa-miR-3668	miRNA	Homo sapiens	-0.0990237	0.804528	-1.376	0.180135	0.825729	-4.5705
20520569	MIMAT0027088_st	hsa-miR-5189-3p	miRNA	Homo sapiens	-0.289864	9.51816	-1.3738	0.180808	0.825938	-4.57262
20525530	MIMAT0027469_st	hsa-miR-6784-3p	miRNA	Homo sapiens	-0.166601	1.19794	-1.37366	0.180853	0.825938	-4.57276
20521842	MIMAT0022303_st	hsa-miR-548av-5p	miRNA	Homo sapiens	-0.12778	0.78035	-1.37059	0.181796	0.828064	-4.57571
20518861	MIMAT0019002_st	hsa-miR-4475	miRNA	Homo sapiens	0.135105	0.835679	1.36996	0.181992	0.828064	-4.57632
20525592	MIMAT0027531_st	hsa-miR-6815-3p	miRNA	Homo sapiens	-0.12451	0.783994	-1.36875	0.182365	0.828229	-4.57748
20504586	MIMAT0010313_st	hsa-miR-762	miRNA	Homo sapiens	0.336681	6.15921	1.36634	0.183111	0.830081	-4.5798
20519646	MIMAT0019923_st	hsa-miR-4769-3p	miRNA	Homo sapiens	-0.148939	1.1871	-1.365	0.183526	0.83043	-4.58108
20515536	MIMAT0014999_st	hsa-miR-378b	miRNA	Homo sapiens	0.0862502	0.791249	1.35909	0.18537	0.832563	-4.58675
20525684	MIMAT0027623_st	hsa-miR-6861-5p	miRNA	Homo sapiens	0.147384	0.924368	1.35676	0.186099	0.832563	-4.58897
20503097	MIMAT0002171_st	hsa-miR-410-3p	miRNA	Homo sapiens	0.183616	0.911195	1.35554	0.186484	0.832563	-4.59014
20512262	MIMAT0011777_st	hsa-miR-2277-3p	miRNA	Homo sapiens	0.122093	0.785474	1.35427	0.186884	0.832563	-4.59135
20517689	MIMAT0016861_st	hsa-miR-4308	miRNA	Homo sapiens	0.158535	0.773294	1.35391	0.186996	0.832563	-4.59169
20503838	MIMAT0002844_st	hsa-miR-518b	miRNA	Homo sapiens	0.116163	0.890408	1.35221	0.187534	0.832563	-4.59331
20500139	MIMAT0000075_st	hsa-miR-20a-5p	miRNA	Homo sapiens	0.523218	4.9943	1.3509	0.187948	0.832563	-4.59456
20506015	MIMAT0004986_st	hsa-miR-943	miRNA	Homo sapiens	0.126155	0.702059	1.34904	0.188535	0.832563	-4.59632
20525533	MIMAT0027472_st	hsa-miR-6786-5p	miRNA	Homo sapiens	0.483511	6.29125	1.34612	0.189463	0.832563	-4.59909
20504366	MIMAT0003289_st	hsa-miR-620	miRNA	Homo sapiens	0.149893	0.860578	1.34474	0.189905	0.832563	-4.6004
20515539	MIMAT0015002_st	hsa-miR-466	miRNA	Homo sapiens	0.114687	0.852803	1.34455	0.189963	0.832563	-4.60058
20525724	MIMAT0027663_st	hsa-miR-6881-3p	miRNA	Homo sapiens	-0.152006	0.813751	-1.34223	0.190708	0.832563	-4.60278
20517935	MIMAT0018103_st	hsa-miR-3678-3p	miRNA	Homo sapiens	-0.125465	0.762602	-1.34093	0.191121	0.832563	-4.604
20503803	MIMAT0002816_st	hsa-miR-494-3p	miRNA	Homo sapiens	0.342953	1.80111	1.34026	0.191337	0.832563	-4.60464
20529140	MIMAT0030423_st	hsa-miR-7848-3p	miRNA	Homo sapiens	-0.109132	0.781724	-1.33984	0.19147	0.832563	-4.60503
20519641	MIMAT0019918_st	hsa-miR-4766-3p	miRNA	Homo sapiens	0.13215	0.876651	1.33863	0.191859	0.832563	-4.60617
20521832	MIMAT0022293_st	hsa-miR-1295b-5p	miRNA	Homo sapiens	-0.144771	0.872882	-1.33794	0.192083	0.832563	-4.60683
20517742	MIMAT0016913_st	hsa-miR-4285	miRNA	Homo sapiens	-0.132597	0.725917	-1.33735	0.192274	0.832563	-4.60739
20503821	MIMAT0026609_st	hsa-miR-520f-5p	miRNA	Homo sapiens	-0.123782	0.757392	-1.3359	0.192741	0.832563	-4.60875
20524053	MIMAT0024616_st	hsa-miR-6132	miRNA	Homo sapiens	0.216231	1.45238	1.3348	0.193094	0.832563	-4.60978
20504391	MIMAT0003308_st	hsa-miR-638	miRNA	Homo sapiens	-0.289411	7.99446	-1.33461	0.193158	0.832563	-4.60997
20518441	MIMAT0018192_st	hsa-miR-3918	miRNA	Homo sapiens	-0.187936	0.902807	-1.33243	0.193862	0.832563	-4.61202
20505795	MIMAT0004952_st	hsa-miR-665	miRNA	Homo sapiens	0.218396	0.915553	1.33191	0.19403	0.832563	-4.6125
20517824	MIMAT0017994_st	hsa-miR-3615	miRNA	Homo sapiens	0.211118	1.263	1.33051	0.194485	0.832563	-4.61382
20519486	MIMAT0019768_st	hsa-miR-4683	miRNA	Homo sapiens	0.119142	0.742857	1.32884	0.195027	0.832563	-4.61538
20500487	MIMAT0004570_st	hsa-miR-223-5p	miRNA	Homo sapiens	0.167338	0.841584	1.32881	0.195039	0.832563	-4.61542
20504358	MIMAT0003284_st	hsa-miR-616-5p	miRNA	Homo sapiens	-0.142474	0.846237	-1.32611	0.195919	0.832563	-4.61795
20504580	MIMAT0003886_st	hsa-miR-769-5p	miRNA	Homo sapiens	-0.135951	0.901649	-1.32513	0.196239	0.832563	-4.61886
20525014	MIMAT0025469_st	hsa-miR-6506-3p	miRNA	Homo sapiens	-0.116176	0.81717	-1.32346	0.196787	0.832563	-4.62043
20500432	MIMAT0000250_st	hsa-miR-139-5p	miRNA	Homo sapiens	0.69956	3.80248	1.32272	0.197031	0.832563	-4.62112
20518787	MIMAT0018931_st	hsa-miR-4419a	miRNA	Homo sapiens	-0.0859033	0.716767	-1.32108	0.197569	0.832563	-4.62265
20518907	MIMAT0019047_st	hsa-miR-4510	miRNA	Homo sapiens	0.126282	0.791438	1.31866	0.198367	0.832563	-4.62491
20519410	MIMAT0019692_st	hsa-miR-4635	miRNA	Homo sapiens	-0.843955	5.31816	-1.31839	0.198454	0.832563	-4.62516
20517912	MIMAT0018081_st	hsa-miR-3660	miRNA	Homo sapiens	0.102052	0.750227	1.3179	0.198616	0.832563	-4.62561
20500450	MIMAT0000259_st	hsa-miR-182-5p	miRNA	Homo sapiens	0.383187	1.43911	1.31762	0.198707	0.832563	-4.62587
20525549	MIMAT0027488_st	hsa-miR-6794-5p	miRNA	Homo sapiens	-0.596152	3.47074	-1.31668	0.199021	0.832563	-4.62676
20519489	MIMAT0019771_st	hsa-miR-4685-5p	miRNA	Homo sapiens	-0.161377	0.918941	-1.31612	0.199206	0.832563	-4.62728
20519600	MIMAT0019878_st	hsa-miR-4745-5p	miRNA	Homo sapiens	-0.461648	4.35789	-1.31601	0.19924	0.832563	-4.62737
20525023	MIMAT0025478_st	hsa-miR-6511a-5p	miRNA	Homo sapiens	0.164931	1.19649	1.31558	0.199384	0.832563	-4.62777
20504551	MIMAT0005791_st	hsa-miR-1264	miRNA	Homo sapiens	0.114023	0.865964	1.31472	0.199669	0.832563	-4.62857
20525518	MIMAT0027457_st	hsa-miR-6778-3p	miRNA	Homo sapiens	0.23624	1.19338	1.31416	0.199854	0.832563	-4.62909
20500143	MIMAT0004495_st	hsa-miR-22-5p	miRNA	Homo sapiens	0.204057	0.986161	1.31262	0.200365	0.832563	-4.63052
20500141	MIMAT0000076_st	hsa-miR-21-5p	miRNA	Homo sapiens	0.348496	1.52069	1.31212	0.200531	0.832563	-4.63099
20525390	MIMAT0027345_st	hsa-miR-6720-5p	miRNA	Homo sapiens	0.157682	0.77752	1.31168	0.200678	0.832563	-4.63139
20500119	MIMAT0000065_st	hsa-let-7d-5p	miRNA	Homo sapiens	-0.62975	7.73746	-1.30967	0.201347	0.832563	-4.63326
20506837	MIMAT0005898_st	hsa-miR-1246	miRNA	Homo sapiens	-0.841543	2.43355	-1.30916	0.201521	0.832563	-4.63374
20518906	MIMAT0019046_st	hsa-miR-4509	miRNA	Homo sapiens	0.125025	0.887499	1.30853	0.20173	0.832563	-4.63432
20526865	MIMAT0028215_st	hsa-miR-7152-3p	miRNA	Homo sapiens	0.139672	0.755464	1.30849	0.201742	0.832563	-4.63435
20519443	MIMAT0019725_st	hsa-miR-4658	miRNA	Homo sapiens	-0.118603	0.806196	-1.30839	0.201775	0.832563	-4.63444
20518633	MIMAT0019230_st	hsa-miR-3942-3p	miRNA	Homo sapiens	-0.130454	0.976451	-1.30805	0.201889	0.832563	-4.63476
20519463	MIMAT0019745_st	hsa-miR-4668-5p	miRNA	Homo sapiens	-0.509689	7.96187	-1.30757	0.202052	0.832563	-4.63521
20520203	MIMAT0021026_st	hsa-miR-5003-3p	miRNA	Homo sapiens	0.10904	0.731351	1.30696	0.202255	0.832563	-4.63577
20526184	MIMAT0028123_st	hsa-miR-7113-5p	miRNA	Homo sapiens	-0.105087	0.822383	-1.30273	0.203674	0.832563	-4.63967
20518902	MIMAT0019042_st	hsa-miR-4506	miRNA	Homo sapiens	0.122134	0.865208	1.30243	0.203776	0.832563	-4.63995
20504435	MIMAT0003389_st	hsa-miR-542-3p	miRNA	Homo sapiens	-0.16689	0.876027	-1.30172	0.204014	0.832563	-4.6406
20505206	MIMAT0003945_st	hsa-miR-765	miRNA	Homo sapiens	0.116436	0.890866	1.30126	0.204169	0.832563	-4.64103
20515647	MIMAT0015087_st	hsa-miR-514b-5p	miRNA	Homo sapiens	-0.143485	1.00194	-1.30088	0.204298	0.832563	-4.64138
20500717	MIMAT0000416_st	hsa-miR-1	miRNA	Homo sapiens	0.13164	0.854592	1.29996	0.20461	0.832563	-4.64223
20503899	MIMAT0022702_st	hsa-miR-514a-5p	miRNA	Homo sapiens	0.113003	0.754947	1.2999	0.20463	0.832563	-4.64228
20525584	MIMAT0027523_st	hsa-miR-6811-3p	miRNA	Homo sapiens	0.145458	0.916458	1.29904	0.20492	0.832563	-4.64307
20525484	MIMAT0027423_st	hsa-miR-6761-3p	miRNA	Homo sapiens	0.133354	0.826576	1.29892	0.204962	0.832563	-4.64319
20525512	MIMAT0027451_st	hsa-miR-6775-3p	miRNA	Homo sapiens	0.113965	0.767916	1.29836	0.205151	0.832563	-4.6437
20503793	MIMAT0002809_st	hsa-miR-146b-5p	miRNA	Homo sapiens	0.330301	1.75249	1.29765	0.205393	0.832563	-4.64436
20504552	MIMAT0003880_st	hsa-miR-671-5p	miRNA	Homo sapiens	0.186805	1.17399	1.29679	0.205684	0.832563	-4.64515
20518887	MIMAT0019027_st	hsa-miR-4492	miRNA	Homo sapiens	0.264506	1.85631	1.29541	0.206152	0.833083	-4.64641
20504299	MIMAT0003240_st	hsa-miR-575	miRNA	Homo sapiens	-0.155415	0.724971	-1.29099	0.207659	0.836639	-4.65047
20520574	MIMAT0021125_st	hsa-miR-5194	miRNA	Homo sapiens	0.140844	0.874857	1.29083	0.207713	0.836639	-4.65061
20525749	MIMAT0027688_st	hsa-miR-6894-5p	miRNA	Homo sapiens	0.136635	0.919334	1.28907	0.208316	0.836662	-4.65222
20519465	MIMAT0019747_st	hsa-miR-219b-5p	miRNA	Homo sapiens	-0.115856	0.874984	-1.28872	0.208436	0.836662	-4.65254
20500162	MIMAT0000087_st	hsa-miR-30a-5p	miRNA	Homo sapiens	0.232296	1.2863	1.28783	0.20874	0.836662	-4.65335
20501238	MIMAT0003386_st	hsa-miR-376a-5p	miRNA	Homo sapiens	0.109281	0.748338	1.28651	0.209194	0.837116	-4.65456
20503890	MIMAT0022701_st	hsa-miR-506-5p	miRNA	Homo sapiens	-0.138151	0.755688	-1.2844	0.209919	0.837254	-4.65648
20504316	MIMAT0003251_st	hsa-miR-548a-3p	miRNA	Homo sapiens	-1.0468	3.68658	-1.28427	0.209964	0.837254	-4.6566
20504268	MIMAT0003214_st	hsa-miR-551a	miRNA	Homo sapiens	0.122576	0.716629	1.27934	0.211669	0.837254	-4.66108
20519594	MIMAT0019873_st	hsa-miR-4742-3p	miRNA	Homo sapiens	-0.128847	0.77918	-1.27699	0.212484	0.837254	-4.66322
20502130	MIMAT0001343_st	hsa-miR-425-3p	miRNA	Homo sapiens	0.408433	2.12072	1.27585	0.212882	0.837254	-4.66425
20526179	MIMAT0028118_st	hsa-miR-7110-3p	miRNA	Homo sapiens	-0.142291	0.896966	-1.27536	0.213052	0.837254	-4.66469
20506810	MIMAT0005875_st	hsa-miR-548j-5p	miRNA	Homo sapiens	0.129273	0.962489	1.27477	0.21326	0.837254	-4.66523
20518889	MIMAT0019029_st	hsa-miR-4494	miRNA	Homo sapiens	0.104433	0.715243	1.27466	0.213297	0.837254	-4.66533
20506825	MIMAT0005887_st	hsa-miR-1299	miRNA	Homo sapiens	0.132556	0.83363	1.27371	0.213627	0.837254	-4.66619
20506875	MIMAT0005932_st	hsa-miR-302f	miRNA	Homo sapiens	0.128705	0.853905	1.27327	0.213782	0.837254	-4.66659
20505739	MIMAT0004902_st	hsa-miR-891a-5p	miRNA	Homo sapiens	-0.133725	0.811946	-1.27319	0.21381	0.837254	-4.66666
20500555	MIMAT0004571_st	hsa-miR-200b-5p	miRNA	Homo sapiens	-0.450589	1.6163	-1.27235	0.214104	0.837254	-4.66742
20506898	MIMAT0022726_st	hsa-miR-1306-5p	miRNA	Homo sapiens	-0.198606	1.21743	-1.27047	0.214763	0.837254	-4.66912
20525628	MIMAT0027567_st	hsa-miR-6833-3p	miRNA	Homo sapiens	0.119466	0.80767	1.27033	0.21481	0.837254	-4.66924
20517898	MIMAT0018065_st	hsa-miR-3646	miRNA	Homo sapiens	0.186292	1.04598	1.26768	0.215743	0.837254	-4.67164
20520205	MIMAT0021028_st	hsa-miR-5004-3p	miRNA	Homo sapiens	-0.120001	0.716721	-1.26617	0.216274	0.837254	-4.67299
20501216	MIMAT0000715_st	hsa-miR-302b-3p	miRNA	Homo sapiens	-0.136191	0.799807	-1.26486	0.216736	0.837254	-4.67417
20518443	MIMAT0019226_st	hsa-miR-3150b-5p	miRNA	Homo sapiens	-0.156665	0.966306	-1.26294	0.217413	0.837254	-4.67589
20504561	MIMAT0010214_st	hsa-miR-151b	miRNA	Homo sapiens	0.44382	2.99174	1.26228	0.217649	0.837254	-4.67649
20500475	MIMAT0000273_st	hsa-miR-216a-5p	miRNA	Homo sapiens	-0.158936	0.866088	-1.26049	0.218284	0.837254	-4.6781
20506820	MIMAT0005882_st	hsa-miR-548k	miRNA	Homo sapiens	0.104323	0.850114	1.25924	0.218727	0.837254	-4.67922
20517931	MIMAT0018099_st	hsa-miR-3675-3p	miRNA	Homo sapiens	-0.130985	0.923484	-1.25901	0.21881	0.837254	-4.67943
20519567	MIMAT0019846_st	hsa-miR-4726-3p	miRNA	Homo sapiens	-0.121315	0.798701	-1.25765	0.219292	0.837254	-4.68064
20519413	MIMAT0019695_st	hsa-miR-4638-5p	miRNA	Homo sapiens	-0.159099	0.797571	-1.25724	0.219441	0.837254	-4.68101
20519521	MIMAT0019803_st	hsa-miR-4704-5p	miRNA	Homo sapiens	-0.114729	0.81435	-1.25691	0.219557	0.837254	-4.6813
20500484	MIMAT0000278_st	hsa-miR-221-3p	miRNA	Homo sapiens	-0.584894	6.03236	-1.25628	0.219784	0.837254	-4.68187
20517726	MIMAT0016897_st	hsa-miR-4269	miRNA	Homo sapiens	0.128194	0.766535	1.25443	0.220443	0.837254	-4.68352
20500445	MIMAT0004558_st	hsa-miR-181a-2-3p	miRNA	Homo sapiens	0.217805	1.04192	1.25427	0.220502	0.837254	-4.68367
20525025	MIMAT0025480_st	hsa-miR-6512-5p	miRNA	Homo sapiens	0.126051	0.78069	1.25419	0.22053	0.837254	-4.68374
20503849	MIMAT0002853_st	hsa-miR-519d-3p	miRNA	Homo sapiens	-0.128235	0.901302	-1.25405	0.220578	0.837254	-4.68386
20525748	MIMAT0027687_st	hsa-miR-6893-3p	miRNA	Homo sapiens	0.162678	1.18017	1.25362	0.220734	0.837254	-4.68424
20503805	MIMAT0002817_st	hsa-miR-495-3p	miRNA	Homo sapiens	0.272582	1.16658	1.25361	0.220738	0.837254	-4.68425
20519642	MIMAT0019919_st	hsa-miR-4767	miRNA	Homo sapiens	0.240859	0.854268	1.25356	0.220754	0.837254	-4.68429
20500467	MIMAT0022694_st	hsa-miR-211-3p	miRNA	Homo sapiens	-0.160212	0.96367	-1.25253	0.221123	0.837254	-4.68521
20525569	MIMAT0027508_st	hsa-miR-6804-5p	miRNA	Homo sapiens	-0.116657	0.877015	-1.25217	0.221253	0.837254	-4.68554
20520217	MIMAT0021042_st	hsa-miR-5009-3p	miRNA	Homo sapiens	-0.131456	0.726565	-1.25149	0.221496	0.837254	-4.68614
20518785	MIMAT0018929_st	hsa-miR-4417	miRNA	Homo sapiens	0.122289	0.77799	1.24913	0.222344	0.838545	-4.68824
20518431	MIMAT0018184_st	hsa-miR-3910	miRNA	Homo sapiens	-0.277021	1.23406	-1.24864	0.22252	0.838545	-4.68868
20501251	MIMAT0022697_st	hsa-miR-382-3p	miRNA	Homo sapiens	-0.131356	0.90871	-1.24596	0.223487	0.839281	-4.69106
20513192	MIMAT0013516_st	hsa-miR-2681-3p	miRNA	Homo sapiens	0.118773	0.701948	1.24588	0.223516	0.839281	-4.69113
20518873	MIMAT0019014_st	hsa-miR-4480	miRNA	Homo sapiens	-0.127184	0.798061	-1.24332	0.224443	0.839281	-4.6934
20509237	MIMAT0007892_st	hsa-miR-1915-3p	miRNA	Homo sapiens	0.381402	7.11224	1.24176	0.22501	0.839281	-4.69479
20518446	MIMAT0018196_st	hsa-miR-3921	miRNA	Homo sapiens	-0.709971	2.56185	-1.23958	0.225802	0.839281	-4.69671
20525691	MIMAT0027630_st	hsa-miR-6865-5p	miRNA	Homo sapiens	-0.24788	1.513	-1.23833	0.22626	0.839281	-4.69782
20518809	MIMAT0018951_st	hsa-miR-4435	miRNA	Homo sapiens	-0.107013	0.756533	-1.23702	0.226737	0.839281	-4.69898
20504566	MIMAT0006789_st	hsa-miR-1468-5p	miRNA	Homo sapiens	0.0970945	0.795979	1.23689	0.226784	0.839281	-4.69909
20503106	MIMAT0004762_st	hsa-miR-486-3p	miRNA	Homo sapiens	0.541402	2.6484	1.23566	0.227235	0.839281	-4.70018
20519484	MIMAT0019766_st	hsa-miR-4681	miRNA	Homo sapiens	0.125768	0.843531	1.2348	0.22755	0.839281	-4.70093
20504364	MIMAT0026622_st	hsa-miR-619-5p	miRNA	Homo sapiens	-0.521128	1.7758	-1.23202	0.228568	0.839281	-4.70338
20526885	MIMAT0028235_st	hsa-miR-7162-3p	miRNA	Homo sapiens	-0.145354	0.779597	-1.23066	0.229071	0.839281	-4.70458
20520325	MIMAT0021080_st	hsa-miR-5088-5p	miRNA	Homo sapiens	0.131147	0.811444	1.22987	0.229361	0.839281	-4.70527
20525593	MIMAT0027532_st	hsa-miR-6816-5p	miRNA	Homo sapiens	0.548723	5.31484	1.22919	0.229613	0.839281	-4.70587
20503874	MIMAT0004772_st	hsa-miR-499a-3p	miRNA	Homo sapiens	-0.103675	0.692138	-1.22887	0.229729	0.839281	-4.70614
20519655	MIMAT0019932_st	hsa-miR-4776-5p	miRNA	Homo sapiens	0.124194	1.04205	1.22886	0.229732	0.839281	-4.70615
20519480	MIMAT0019762_st	hsa-miR-4678	miRNA	Homo sapiens	-0.103233	0.799886	-1.22855	0.229849	0.839281	-4.70643
20500739	MIMAT0000427_st	hsa-miR-133a-3p	miRNA	Homo sapiens	0.145897	0.89202	1.22779	0.230128	0.839281	-4.70709
20525431	MIMAT0027370_st	hsa-miR-6734-3p	miRNA	Homo sapiens	-0.146036	0.794932	-1.22748	0.230241	0.839281	-4.70736
20515554	MIMAT0015014_st	hsa-miR-3144-5p	miRNA	Homo sapiens	-0.0948325	0.811223	-1.22722	0.230338	0.839281	-4.70759
20500556	MIMAT0000318_st	hsa-miR-200b-3p	miRNA	Homo sapiens	-0.159711	1.00302	-1.22692	0.230449	0.839281	-4.70785
20505794	MIMAT0004951_st	hsa-miR-887-3p	miRNA	Homo sapiens	-0.1088	0.851016	-1.22684	0.230479	0.839281	-4.70792
20518855	MIMAT0018997_st	hsa-miR-4470	miRNA	Homo sapiens	0.154999	0.86162	1.22659	0.230572	0.839281	-4.70814
20509227	MIMAT0007883_st	hsa-miR-1909-3p	miRNA	Homo sapiens	-0.46314	1.7216	-1.2215	0.232461	0.844905	-4.71259
20515601	MIMAT0015050_st	hsa-miR-323b-3p	miRNA	Homo sapiens	-0.135863	0.981645	-1.21756	0.23393	0.848245	-4.71602
20503822	MIMAT0002830_st	hsa-miR-520f-3p	miRNA	Homo sapiens	-0.101012	0.788971	-1.2168	0.234216	0.848245	-4.71669
20504574	MIMAT0003885_st	hsa-miR-454-3p	miRNA	Homo sapiens	0.16091	0.862291	1.21342	0.235482	0.848245	-4.71962
20525517	MIMAT0027456_st	hsa-miR-6778-5p	miRNA	Homo sapiens	0.156611	1.17194	1.21312	0.235595	0.848245	-4.71988
20519482	MIMAT0019764_st	hsa-miR-4680-5p	miRNA	Homo sapiens	-0.100501	0.729659	-1.21311	0.235602	0.848245	-4.7199
20500171	MIMAT0000092_st	hsa-miR-92a-3p	miRNA	Homo sapiens	0.677998	9.69634	1.21268	0.235761	0.848245	-4.72026
20502126	MIMAT0004749_st	hsa-miR-424-3p	miRNA	Homo sapiens	0.189885	1.07892	1.21259	0.235796	0.848245	-4.72035
20504218	MIMAT0003180_st	hsa-miR-487b-3p	miRNA	Homo sapiens	0.469852	2.26157	1.21066	0.236524	0.849621	-4.72202
20519420	MIMAT0019702_st	hsa-miR-4642	miRNA	Homo sapiens	-0.12529	0.900609	-1.20892	0.237182	0.850036	-4.72353
20501242	MIMAT0000731_st	hsa-miR-378a-5p	miRNA	Homo sapiens	0.120487	0.745325	1.20852	0.237332	0.850036	-4.72387
20520575	MIMAT0021126_st	hsa-miR-5195-5p	miRNA	Homo sapiens	-0.152417	1.05542	-1.20553	0.238465	0.85024	-4.72646
20529766	MIMAT0030983_st	hsa-miR-8056	miRNA	Homo sapiens	-0.122616	0.748067	-1.20445	0.238874	0.85024	-4.72738
20525008	MIMAT0025463_st	hsa-miR-6503-3p	miRNA	Homo sapiens	-0.110077	0.899846	-1.20411	0.239002	0.85024	-4.72768
20518931	MIMAT0019069_st	hsa-miR-4530	miRNA	Homo sapiens	0.607865	4.24547	1.20385	0.239101	0.85024	-4.7279
20519475	MIMAT0019757_st	hsa-miR-4675	miRNA	Homo sapiens	-0.102258	0.718538	-1.20185	0.239865	0.85024	-4.72963
20525504	MIMAT0027443_st	hsa-miR-6771-3p	miRNA	Homo sapiens	-0.133453	0.916415	-1.20158	0.239967	0.85024	-4.72986
20519473	MIMAT0019755_st	hsa-miR-4673	miRNA	Homo sapiens	-0.0964273	0.785512	-1.20002	0.240561	0.85024	-4.7312
20529775	MIMAT0030992_st	hsa-miR-8065	miRNA	Homo sapiens	-0.121727	0.900543	-1.1992	0.240874	0.85024	-4.7319
20503102	MIMAT0002174_st	hsa-miR-484	miRNA	Homo sapiens	0.384504	2.35902	1.19893	0.240979	0.85024	-4.73214
20503792	MIMAT0026606_st	hsa-miR-511-3p	miRNA	Homo sapiens	0.102977	0.892808	1.19884	0.241012	0.85024	-4.73221
20517926	MIMAT0018094_st	hsa-miR-3671	miRNA	Homo sapiens	-0.105412	0.778497	-1.19824	0.241243	0.85024	-4.73273
20526183	MIMAT0028122_st	hsa-miR-7112-3p	miRNA	Homo sapiens	0.11243	0.835367	1.19708	0.241686	0.85024	-4.73372
20504343	MIMAT0003271_st	hsa-miR-603	miRNA	Homo sapiens	-0.2099	1.14491	-1.19656	0.241888	0.85024	-4.73417
20506872	MIMAT0005929_st	hsa-miR-1275	miRNA	Homo sapiens	-0.145697	1.1718	-1.19345	0.243081	0.851635	-4.73683
20518916	MIMAT0019056_st	hsa-miR-4519	miRNA	Homo sapiens	-0.10412	0.790023	-1.19241	0.243483	0.851635	-4.73772
20525032	MIMAT0025487_st	hsa-miR-6515-3p	miRNA	Homo sapiens	-0.132329	0.947417	-1.19139	0.243876	0.851635	-4.73859
20504593	MIMAT0010364_st	hsa-miR-761	miRNA	Homo sapiens	-0.124958	0.816526	-1.19107	0.243998	0.851635	-4.73887
20506846	MIMAT0005904_st	hsa-miR-1253	miRNA	Homo sapiens	0.125289	0.814224	1.19052	0.244212	0.851635	-4.73934
20506022	MIMAT0004450_st	hsa-miR-297	miRNA	Homo sapiens	-0.134393	1.12401	-1.18928	0.244689	0.851635	-4.74039
20505207	MIMAT0003948_st	hsa-miR-770-5p	miRNA	Homo sapiens	-0.0841177	0.884465	-1.18886	0.24485	0.851635	-4.74075
20525467	MIMAT0027406_st	hsa-miR-6753-5p	miRNA	Homo sapiens	0.63159	1.87753	1.18815	0.245128	0.851635	-4.74136
20518821	MIMAT0018964_st	hsa-miR-4445-3p	miRNA	Homo sapiens	0.134424	0.832582	1.18743	0.245404	0.851635	-4.74197
20525021	MIMAT0025476_st	hsa-miR-6510-5p	miRNA	Homo sapiens	0.132764	0.958579	1.18288	0.247174	0.854574	-4.74584
20525449	MIMAT0027388_st	hsa-miR-6743-3p	miRNA	Homo sapiens	-0.119031	0.895045	-1.18213	0.247467	0.854574	-4.74647
20515589	MIMAT0015039_st	hsa-miR-3165	miRNA	Homo sapiens	0.0908219	0.739208	1.18132	0.247782	0.854574	-4.74716
20518858	MIMAT0019000_st	hsa-miR-4473	miRNA	Homo sapiens	0.11224	0.730923	1.18127	0.247801	0.854574	-4.7472
20506861	MIMAT0005919_st	hsa-miR-548o-3p	miRNA	Homo sapiens	0.121701	0.737882	1.17928	0.248582	0.854574	-4.74889
20525617	MIMAT0027556_st	hsa-miR-6828-5p	miRNA	Homo sapiens	0.100945	0.837568	1.1788	0.248766	0.854574	-4.74929
20504421	MIMAT0004814_st	hsa-miR-654-3p	miRNA	Homo sapiens	0.276037	1.24603	1.17749	0.249281	0.854574	-4.7504
20520564	MIMAT0021116_st	hsa-miR-5186	miRNA	Homo sapiens	-0.108075	0.84302	-1.17746	0.249293	0.854574	-4.75043
20519476	MIMAT0019758_st	hsa-miR-4676-5p	miRNA	Homo sapiens	-0.09011	0.882777	-1.17724	0.249381	0.854574	-4.75062
20519457	MIMAT0019739_st	hsa-miR-4665-5p	miRNA	Homo sapiens	0.155832	1.209	1.17431	0.250532	0.857322	-4.75309
20525566	MIMAT0027505_st	hsa-miR-6802-3p	miRNA	Homo sapiens	0.144858	1.08063	1.17188	0.251487	0.859338	-4.75513
20525464	MIMAT0027403_st	hsa-miR-6751-3p	miRNA	Homo sapiens	0.123455	0.82485	1.17104	0.251821	0.859338	-4.75584
20500741	MIMAT0004595_st	hsa-miR-135a-3p	miRNA	Homo sapiens	-0.137356	0.958956	-1.16938	0.252476	0.859494	-4.75724
20501283	MIMAT0004696_st	hsa-miR-323a-5p	miRNA	Homo sapiens	-0.147495	0.985942	-1.16915	0.252566	0.859494	-4.75743
20517703	MIMAT0016875_st	hsa-miR-4323	miRNA	Homo sapiens	-0.140738	1.13595	-1.16768	0.25315	0.860291	-4.75867
20525421	MIMAT0027360_st	hsa-miR-6729-3p	miRNA	Homo sapiens	-0.114517	1.08106	-1.16665	0.253558	0.860487	-4.75953
20519445	MIMAT0019727_st	hsa-miR-4659a-3p	miRNA	Homo sapiens	-0.10347	0.85668	-1.16491	0.254251	0.861647	-4.76099
20504393	MIMAT0003310_st	hsa-miR-640	miRNA	Homo sapiens	0.141219	0.909329	1.16292	0.255041	0.862243	-4.76265
20503831	MIMAT0002838_st	hsa-miR-525-5p	miRNA	Homo sapiens	-0.105488	0.726351	-1.16043	0.256039	0.862243	-4.76474
20525632	MIMAT0027571_st	hsa-miR-6835-3p	miRNA	Homo sapiens	-0.12454	0.917457	-1.15989	0.256252	0.862243	-4.76518
20505754	MIMAT0026719_st	hsa-miR-889-5p	miRNA	Homo sapiens	0.120049	0.870617	1.15914	0.256554	0.862243	-4.76581
20517675	MIMAT0016847_st	hsa-miR-378c	miRNA	Homo sapiens	0.144382	1.09012	1.15826	0.256906	0.862243	-4.76654
20503897	MIMAT0002882_st	hsa-miR-510-5p	miRNA	Homo sapiens	-0.14491	0.967602	-1.15754	0.257196	0.862243	-4.76714
20504285	MIMAT0003228_st	hsa-miR-564	miRNA	Homo sapiens	0.138303	0.84689	1.15655	0.257594	0.862243	-4.76797
20500121	MIMAT0000066_st	hsa-let-7e-5p	miRNA	Homo sapiens	-0.673266	5.53636	-1.15616	0.257751	0.862243	-4.76829
20517957	MIMAT0018122_st	hsa-miR-3692-3p	miRNA	Homo sapiens	0.129081	0.757929	1.15522	0.258127	0.862243	-4.76907
20525623	MIMAT0027562_st	hsa-miR-6831-5p	miRNA	Homo sapiens	0.134136	0.935298	1.15484	0.258281	0.862243	-4.76939
20504365	MIMAT0003288_st	hsa-miR-619-3p	miRNA	Homo sapiens	-0.12664	0.887134	-1.15453	0.258405	0.862243	-4.76964
20521837	MIMAT0022298_st	hsa-miR-5589-3p	miRNA	Homo sapiens	-0.114383	0.827301	-1.15395	0.258638	0.862243	-4.77012
20518631	MIMAT0018357_st	hsa-miR-3941	miRNA	Homo sapiens	-0.11308	0.839477	-1.15139	0.259671	0.863545	-4.77225
20517816	MIMAT0017986_st	hsa-miR-3609	miRNA	Homo sapiens	-0.123281	0.9576	-1.15124	0.259731	0.863545	-4.77237
20525501	MIMAT0027440_st	hsa-miR-6770-5p	miRNA	Homo sapiens	0.121052	0.813506	1.14807	0.261017	0.864162	-4.775
20518812	MIMAT0018954_st	hsa-miR-548ae	miRNA	Homo sapiens	-0.211573	1.17399	-1.14767	0.261177	0.864162	-4.77533
20519515	MIMAT0019796_st	hsa-miR-4700-5p	miRNA	Homo sapiens	-0.116712	0.804981	-1.14701	0.261446	0.864162	-4.77587
20500184	MIMAT0004512_st	hsa-miR-100-3p	miRNA	Homo sapiens	0.126696	0.7294	1.146	0.261858	0.864162	-4.77671
20525472	MIMAT0027411_st	hsa-miR-6755-3p	miRNA	Homo sapiens	-0.123627	0.893004	-1.14501	0.262261	0.864162	-4.77753
20525453	MIMAT0027392_st	hsa-miR-6746-5p	miRNA	Homo sapiens	-0.0994757	0.846416	-1.14296	0.263096	0.864162	-4.77922
20520566	MIMAT0021118_st	hsa-miR-5187-3p	miRNA	Homo sapiens	-0.129196	0.834595	-1.14235	0.263342	0.864162	-4.77971
20520211	MIMAT0021036_st	hsa-miR-5007-3p	miRNA	Homo sapiens	0.133717	0.863199	1.14209	0.26345	0.864162	-4.77993
20515650	MIMAT0015090_st	hsa-miR-1273d	miRNA	Homo sapiens	-0.121074	0.971972	-1.14098	0.263902	0.864162	-4.78084
20501300	MIMAT0000765_st	hsa-miR-335-5p	miRNA	Homo sapiens	-0.17168	1.24812	-1.14052	0.264092	0.864162	-4.78122
20519554	MIMAT0019835_st	hsa-miR-4721	miRNA	Homo sapiens	-0.114714	1.01619	-1.1396	0.264469	0.864162	-4.78198
20518636	MIMAT0018360_st	hsa-miR-3944-3p	miRNA	Homo sapiens	-0.129293	0.921753	-1.13956	0.264484	0.864162	-4.78201
20521818	MIMAT0022279_st	hsa-miR-5582-5p	miRNA	Homo sapiens	-0.130408	0.843046	-1.13955	0.264489	0.864162	-4.78202
20518796	MIMAT0018939_st	hsa-miR-4424	miRNA	Homo sapiens	0.144332	0.762351	1.13853	0.264905	0.864372	-4.78285
20519626	MIMAT0019903_st	hsa-miR-4758-5p	miRNA	Homo sapiens	-0.451811	2.15985	-1.137	0.265536	0.865166	-4.78411
20500785	MIMAT0000453_st	hsa-miR-154-3p	miRNA	Homo sapiens	0.131819	0.892643	1.13623	0.265853	0.865166	-4.78475
20520206	MIMAT0021029_st	hsa-miR-548ao-5p	miRNA	Homo sapiens	0.107415	0.879491	1.13431	0.266641	0.86602	-4.78631
20519649	MIMAT0019926_st	hsa-miR-4772-5p	miRNA	Homo sapiens	-0.15359	0.969571	-1.13284	0.267247	0.86602	-4.78752
20525604	MIMAT0027543_st	hsa-miR-6821-3p	miRNA	Homo sapiens	0.0819877	0.844343	1.13163	0.267749	0.86602	-4.78851
20504405	MIMAT0003321_st	hsa-miR-651-5p	miRNA	Homo sapiens	0.0957282	0.883548	1.13121	0.267921	0.86602	-4.78885
20500417	MIMAT0000241_st	hsa-miR-208a-3p	miRNA	Homo sapiens	0.109688	0.85594	1.12926	0.268728	0.86602	-4.79044
20501226	MIMAT0000721_st	hsa-miR-369-3p	miRNA	Homo sapiens	0.115289	0.900455	1.12807	0.26922	0.86602	-4.79141
20521840	MIMAT0022301_st	hsa-miR-5591-5p	miRNA	Homo sapiens	0.101418	0.816609	1.12771	0.269369	0.86602	-4.7917
20500727	MIMAT0004590_st	hsa-miR-122-3p	miRNA	Homo sapiens	-0.135369	0.861336	-1.12764	0.2694	0.86602	-4.79176
20515583	MIMAT0015034_st	hsa-miR-3160-3p	miRNA	Homo sapiens	0.114573	0.885085	1.12758	0.269424	0.86602	-4.79181
20529147	MIMAT0030430_st	hsa-miR-7855-5p	miRNA	Homo sapiens	-0.18513	1.15949	-1.12649	0.269876	0.86602	-4.79269
20518878	MIMAT0019018_st	hsa-miR-4484	miRNA	Homo sapiens	-0.497338	5.23825	-1.12621	0.269992	0.86602	-4.79292
20503864	MIMAT0002866_st	hsa-miR-517c-3p	miRNA	Homo sapiens	0.0945348	0.764254	1.12273	0.271444	0.869541	-4.79575
20506003	MIMAT0004977_st	hsa-miR-934	miRNA	Homo sapiens	-0.122924	0.79741	-1.12163	0.271904	0.869879	-4.79664
20517952	MIMAT0018118_st	hsa-miR-3689a-3p	miRNA	Homo sapiens	-0.121459	0.798779	-1.12066	0.272309	0.870044	-4.79742
20526872	MIMAT0028222_st	hsa-miR-7156-5p	miRNA	Homo sapiens	0.0994466	0.771331	1.11952	0.272784	0.87043	-4.79834
20517928	MIMAT0018096_st	hsa-miR-3673	miRNA	Homo sapiens	0.108124	0.866908	1.1155	0.274473	0.872755	-4.80159
20525440	MIMAT0027379_st	hsa-miR-6739-5p	miRNA	Homo sapiens	0.0986133	0.917213	1.11465	0.274829	0.872755	-4.80227
20519699	MIMAT0019976_st	hsa-miR-4799-5p	miRNA	Homo sapiens	-0.0902917	0.811459	-1.11448	0.274903	0.872755	-4.80241
20506776	MIMAT0022942_st	hsa-miR-1229-5p	miRNA	Homo sapiens	-0.331705	1.47171	-1.11381	0.275184	0.872755	-4.80295
20519447	MIMAT0019729_st	hsa-miR-4661-5p	miRNA	Homo sapiens	-0.129622	0.850641	-1.11356	0.275289	0.872755	-4.80315
20525631	MIMAT0027570_st	hsa-miR-6835-5p	miRNA	Homo sapiens	0.119326	0.889186	1.1096	0.276961	0.873983	-4.80633
20506016	MIMAT0004987_st	hsa-miR-944	miRNA	Homo sapiens	0.116567	0.888766	1.1086	0.277386	0.873983	-4.80713
20519422	MIMAT0019704_st	hsa-miR-4644	miRNA	Homo sapiens	0.12958	0.919843	1.10847	0.277441	0.873983	-4.80724
20526862	MIMAT0028212_st	hsa-miR-7151-5p	miRNA	Homo sapiens	-0.101903	0.764931	-1.1083	0.277514	0.873983	-4.80738
20506775	MIMAT0005583_st	hsa-miR-1228-3p	miRNA	Homo sapiens	-0.19788	1.44389	-1.10788	0.277692	0.873983	-4.80771
20504338	MIMAT0003267_st	hsa-miR-599	miRNA	Homo sapiens	-0.11051	0.813805	-1.10685	0.278127	0.873983	-4.80853
20529763	MIMAT0030980_st	hsa-miR-8053	miRNA	Homo sapiens	-0.119207	0.759875	-1.10502	0.278905	0.873983	-4.81
20500192	MIMAT0000102_st	hsa-miR-105-5p	miRNA	Homo sapiens	0.0997107	0.808703	1.10435	0.279193	0.873983	-4.81054
20529778	MIMAT0030995_st	hsa-miR-8068	miRNA	Homo sapiens	0.103459	0.71375	1.10337	0.279609	0.873983	-4.81132
20500118	MIMAT0026472_st	hsa-let-7c-3p	miRNA	Homo sapiens	-0.0970774	0.706923	-1.10328	0.279646	0.873983	-4.81138
20518904	MIMAT0019044_st	hsa-miR-4507	miRNA	Homo sapiens	0.397432	2.40413	1.10322	0.279675	0.873983	-4.81144
20517937	MIMAT0018105_st	hsa-miR-3679-3p	miRNA	Homo sapiens	-0.145615	1.01224	-1.10083	0.280692	0.873983	-4.81334
20524999	MIMAT0025454_st	hsa-miR-6500-5p	miRNA	Homo sapiens	0.125112	0.791457	1.10059	0.280796	0.873983	-4.81353
20525701	MIMAT0027640_st	hsa-miR-6870-5p	miRNA	Homo sapiens	-0.155734	1.10675	-1.10042	0.280869	0.873983	-4.81367
20506876	MIMAT0022724_st	hsa-miR-1277-5p	miRNA	Homo sapiens	0.129016	0.818583	1.0993	0.281349	0.873983	-4.81456
20529130	MIMAT0030413_st	hsa-miR-4433b-5p	miRNA	Homo sapiens	-0.185175	1.36676	-1.09882	0.281555	0.873983	-4.81494
20504399	MIMAT0003315_st	hsa-miR-645	miRNA	Homo sapiens	0.112136	0.787131	1.09839	0.28174	0.873983	-4.81529
20525680	MIMAT0027619_st	hsa-miR-6859-3p	miRNA	Homo sapiens	0.148339	1.04997	1.09753	0.282108	0.873983	-4.81597
20517821	MIMAT0017991_st	hsa-miR-3613-3p	miRNA	Homo sapiens	-0.493249	7.885	-1.09677	0.282435	0.873983	-4.81657
20525697	MIMAT0027636_st	hsa-miR-6868-5p	miRNA	Homo sapiens	-0.173429	0.930602	-1.09581	0.282848	0.87416	-4.81734
20504411	MIMAT0003324_st	hsa-miR-661	miRNA	Homo sapiens	-0.119895	0.933047	-1.09395	0.283644	0.874621	-4.8188
20507090	MIMAT0026749_st	hsa-miR-513b-3p	miRNA	Homo sapiens	-0.106478	0.792725	-1.09313	0.284001	0.874621	-4.81946
20525392	MIMAT0025852_st	hsa-miR-6721-5p	miRNA	Homo sapiens	0.112768	0.943152	1.09298	0.284065	0.874621	-4.81958
20515576	MIMAT0019209_st	hsa-miR-3156-3p	miRNA	Homo sapiens	-0.131442	0.839269	-1.09169	0.284622	0.875238	-4.8206
20525516	MIMAT0027455_st	hsa-miR-6777-3p	miRNA	Homo sapiens	-0.0990811	0.872223	-1.09055	0.285115	0.875658	-4.8215
20525721	MIMAT0027660_st	hsa-miR-6880-5p	miRNA	Homo sapiens	-0.359703	5.8454	-1.08783	0.286292	0.876419	-4.82364
20506852	MIMAT0005911_st	hsa-miR-1260a	miRNA	Homo sapiens	0.130297	1.14553	1.08473	0.287639	0.876419	-4.82608
20522015	MIMAT0022472_st	hsa-miR-5683	miRNA	Homo sapiens	0.116236	0.753152	1.08239	0.288655	0.876419	-4.82792
20501279	MIMAT0004694_st	hsa-miR-342-5p	miRNA	Homo sapiens	0.165151	1.25109	1.08086	0.289326	0.876419	-4.82912
20518896	MIMAT0019036_st	hsa-miR-4500	miRNA	Homo sapiens	-0.100993	0.743235	-1.08046	0.289498	0.876419	-4.82943
20525675	MIMAT0027614_st	hsa-miR-6857-5p	miRNA	Homo sapiens	-0.113949	0.928346	-1.07987	0.289757	0.876419	-4.82989
20525428	MIMAT0027367_st	hsa-miR-6733-5p	miRNA	Homo sapiens	-0.0925972	0.780436	-1.07851	0.290351	0.876419	-4.83096
20515635	MIMAT0015078_st	hsa-miR-3194-5p	miRNA	Homo sapiens	-0.135402	0.81913	-1.0778	0.290664	0.876419	-4.83151
20518945	MIMAT0019081_st	hsa-miR-4538	miRNA	Homo sapiens	-0.124344	0.859301	-1.07742	0.290829	0.876419	-4.83181
20525611	MIMAT0027550_st	hsa-miR-6825-5p	miRNA	Homo sapiens	0.0931489	0.879663	1.07704	0.290998	0.876419	-4.83211
20515560	MIMAT0015019_st	hsa-miR-3147	miRNA	Homo sapiens	-0.116899	0.952982	-1.07654	0.291217	0.876419	-4.8325
20506878	MIMAT0005934_st	hsa-miR-548p	miRNA	Homo sapiens	0.107574	0.806034	1.07651	0.291232	0.876419	-4.83253
20521833	MIMAT0022294_st	hsa-miR-1295b-3p	miRNA	Homo sapiens	-0.0989891	0.779827	-1.07599	0.29146	0.876419	-4.83293
20501084	MIMAT0004658_st	hsa-miR-155-3p	miRNA	Homo sapiens	-0.273036	1.14757	-1.07509	0.291852	0.876419	-4.83363
20525583	MIMAT0027522_st	hsa-miR-6811-5p	miRNA	Homo sapiens	-0.10321	0.768318	-1.07463	0.292055	0.876419	-4.83399
20500756	MIMAT0004601_st	hsa-miR-145-3p	miRNA	Homo sapiens	0.110413	0.736931	1.07386	0.292395	0.876419	-4.83459
20500152	MIMAT0000082_st	hsa-miR-26a-5p	miRNA	Homo sapiens	0.501233	7.73027	1.07305	0.292749	0.876419	-4.83522
20500799	MIMAT0004615_st	hsa-miR-195-3p	miRNA	Homo sapiens	-0.17557	1.09699	-1.07301	0.292768	0.876419	-4.83525
20517917	MIMAT0018086_st	hsa-miR-3664-5p	miRNA	Homo sapiens	-0.0798161	0.728425	-1.07172	0.293339	0.876419	-4.83626
20518846	MIMAT0018988_st	hsa-miR-4464	miRNA	Homo sapiens	-0.0926524	0.816021	-1.07134	0.293505	0.876419	-4.83655
20519424	MIMAT0019706_st	hsa-miR-4645-3p	miRNA	Homo sapiens	-0.104205	0.842208	-1.07026	0.293983	0.876419	-4.83739
20522041	MIMAT0022498_st	hsa-miR-5704	miRNA	Homo sapiens	-0.102638	0.784278	-1.06975	0.29421	0.876419	-4.83779
20519611	MIMAT0019888_st	hsa-miR-4751	miRNA	Homo sapiens	-0.123213	0.836465	-1.06968	0.294238	0.876419	-4.83784
20523021	MIMAT0023714_st	hsa-miR-6089	miRNA	Homo sapiens	0.220362	8.69996	1.06774	0.295096	0.876419	-4.83934
20505747	MIMAT0004912_st	hsa-miR-890	miRNA	Homo sapiens	-0.0967161	0.856359	-1.06743	0.295237	0.876419	-4.83959
20505745	MIMAT0026718_st	hsa-miR-874-5p	miRNA	Homo sapiens	-0.14536	1.03518	-1.06698	0.295433	0.876419	-4.83993
20500435	MIMAT0000252_st	hsa-miR-7-5p	miRNA	Homo sapiens	0.0953323	0.880417	1.0665	0.295648	0.876419	-4.84031
20505609	MIMAT0006790_st	hsa-miR-675-3p	miRNA	Homo sapiens	0.0978397	0.85484	1.06625	0.29576	0.876419	-4.8405
20506802	MIMAT0005872_st	hsa-miR-1207-3p	miRNA	Homo sapiens	0.092293	0.739073	1.06526	0.296197	0.876419	-4.84126
20518798	MIMAT0018941_st	hsa-miR-4426	miRNA	Homo sapiens	-0.109898	0.833332	-1.06399	0.296763	0.876419	-4.84225
20503881	MIMAT0031074_st	hsa-miR-450a-2-3p	miRNA	Homo sapiens	-0.0951157	0.76972	-1.06337	0.297038	0.876419	-4.84272
20519481	MIMAT0019763_st	hsa-miR-4679	miRNA	Homo sapiens	-0.08911	0.734207	-1.06334	0.297051	0.876419	-4.84275
20520197	MIMAT0021020_st	hsa-miR-5000-3p	miRNA	Homo sapiens	0.0885731	0.730252	1.06316	0.297134	0.876419	-4.84289
20515610	MIMAT0015058_st	hsa-miR-3180-3p	miRNA	Homo sapiens	0.126116	1.14908	1.06208	0.297613	0.876687	-4.84372
20504356	MIMAT0004804_st	hsa-miR-615-5p	miRNA	Homo sapiens	-0.101797	0.916696	-1.06036	0.298378	0.876687	-4.84504
20509233	MIMAT0007888_st	hsa-miR-1913	miRNA	Homo sapiens	-0.166232	1.23768	-1.05829	0.299305	0.876687	-4.84664
20525654	MIMAT0027593_st	hsa-miR-6846-3p	miRNA	Homo sapiens	-0.125589	0.891531	-1.05758	0.299621	0.876687	-4.84718
20504284	MIMAT0003227_st	hsa-miR-563	miRNA	Homo sapiens	0.0852518	0.886813	1.05661	0.300057	0.876687	-4.84793
20501182	MIMAT0000692_st	hsa-miR-30e-5p	miRNA	Homo sapiens	0.131609	1.01357	1.056	0.30033	0.876687	-4.8484
20525386	MIMAT0025847_st	hsa-miR-6511b-5p	miRNA	Homo sapiens	-0.582364	3.65312	-1.05447	0.301019	0.876687	-4.84957
20518811	MIMAT0018953_st	hsa-miR-4437	miRNA	Homo sapiens	-0.109438	0.815247	-1.0539	0.301276	0.876687	-4.85001
20503878	MIMAT0004774_st	hsa-miR-501-3p	miRNA	Homo sapiens	0.198487	1.12124	1.05272	0.301804	0.876687	-4.85091
20503787	MIMAT0004764_st	hsa-miR-490-5p	miRNA	Homo sapiens	-0.0828617	0.687343	-1.05236	0.301965	0.876687	-4.85118
20519695	MIMAT0019972_st	hsa-miR-4797-5p	miRNA	Homo sapiens	-0.237995	1.27185	-1.05145	0.302376	0.876687	-4.85188
20526182	MIMAT0028121_st	hsa-miR-7112-5p	miRNA	Homo sapiens	0.10606	0.920066	1.0505	0.302808	0.876687	-4.85261
20504216	MIMAT0022928_st	hsa-miR-376a-2-5p	miRNA	Homo sapiens	0.10175	0.764483	1.05045	0.30283	0.876687	-4.85265
20525429	MIMAT0027368_st	hsa-miR-6733-3p	miRNA	Homo sapiens	-0.102268	0.715901	-1.04964	0.303193	0.876687	-4.85326
20501164	MIMAT0000683_st	hsa-miR-302a-5p	miRNA	Homo sapiens	0.0855201	0.718807	1.04923	0.30338	0.876687	-4.85358
20525625	MIMAT0027564_st	hsa-miR-6832-5p	miRNA	Homo sapiens	0.112492	0.952602	1.04847	0.303722	0.876687	-4.85416
20519526	MIMAT0019808_st	hsa-miR-4707-3p	miRNA	Homo sapiens	0.114176	1.11183	1.04831	0.303796	0.876687	-4.85428
20502438	MIMAT0004757_st	hsa-miR-431-3p	miRNA	Homo sapiens	0.115419	0.727408	1.04786	0.304	0.876687	-4.85463
20518923	MIMAT0019062_st	hsa-miR-4524a-5p	miRNA	Homo sapiens	0.108975	0.761426	1.04785	0.304004	0.876687	-4.85463
20504388	MIMAT0003305_st	hsa-miR-635	miRNA	Homo sapiens	-0.152156	0.918748	-1.04699	0.304394	0.876783	-4.85529
20515530	MIMAT0019202_st	hsa-miR-3129-3p	miRNA	Homo sapiens	0.0685436	0.885308	1.04586	0.304905	0.877227	-4.85615
20504347	MIMAT0003274_st	hsa-miR-606	miRNA	Homo sapiens	0.118161	0.918699	1.03862	0.308198	0.878423	-4.86164
20522021	MIMAT0022479_st	hsa-miR-5688	miRNA	Homo sapiens	0.113672	0.909474	1.03801	0.308476	0.878423	-4.8621
20515531	MIMAT0014995_st	hsa-miR-3130-5p	miRNA	Homo sapiens	0.129713	0.880935	1.0371	0.308895	0.878423	-4.86279
20500733	MIMAT0000424_st	hsa-miR-128-3p	miRNA	Homo sapiens	0.280162	1.73895	1.03633	0.309246	0.878423	-4.86337
20519619	MIMAT0019896_st	hsa-miR-4755-3p	miRNA	Homo sapiens	-0.117969	0.786398	-1.03633	0.309247	0.878423	-4.86337
20518448	MIMAT0018197_st	hsa-miR-3922-3p	miRNA	Homo sapiens	-0.0846657	0.782834	-1.03619	0.30931	0.878423	-4.86347
20504190	MIMAT0003164_st	hsa-miR-544a	miRNA	Homo sapiens	0.0997985	0.809503	1.03549	0.309629	0.878423	-4.864
20501166	MIMAT0004675_st	hsa-miR-219a-2-3p	miRNA	Homo sapiens	0.101106	0.883486	1.03501	0.309851	0.878423	-4.86436
20515630	MIMAT0022732_st	hsa-miR-3191-5p	miRNA	Homo sapiens	0.0888733	0.701869	1.03433	0.310162	0.878423	-4.86487
20515595	MIMAT0015045_st	hsa-miR-3170	miRNA	Homo sapiens	-0.123709	0.748462	-1.03383	0.310392	0.878423	-4.86525
20507945	MIMAT0007401_st	hsa-miR-1539	miRNA	Homo sapiens	-0.0859271	0.731805	-1.03288	0.31083	0.878423	-4.86597
20500775	MIMAT0000448_st	hsa-miR-136-5p	miRNA	Homo sapiens	-0.107518	0.764508	-1.03177	0.311337	0.878423	-4.8668
20518455	MIMAT0018202_st	hsa-miR-3927-3p	miRNA	Homo sapiens	0.116562	0.822087	1.03038	0.311979	0.878423	-4.86784
20525385	MIMAT0025846_st	hsa-miR-6717-5p	miRNA	Homo sapiens	-0.101141	0.708368	-1.02978	0.312257	0.878423	-4.8683
20503797	MIMAT0002812_st	hsa-miR-492	miRNA	Homo sapiens	-0.0903532	0.857127	-1.0293	0.312476	0.878423	-4.86865
20518623	MIMAT0018350_st	hsa-miR-3935	miRNA	Homo sapiens	0.111064	0.828618	1.02928	0.312487	0.878423	-4.86867
20523018	MIMAT0023711_st	hsa-miR-6086	miRNA	Homo sapiens	-0.109695	0.965777	-1.02917	0.312535	0.878423	-4.86875
20518937	MIMAT0019075_st	hsa-miR-4535	miRNA	Homo sapiens	-0.113868	0.9897	-1.02842	0.312882	0.878423	-4.86931
20525535	MIMAT0027474_st	hsa-miR-6787-5p	miRNA	Homo sapiens	0.404141	2.65629	1.02832	0.312928	0.878423	-4.86939
20500470	MIMAT0000270_st	hsa-miR-181a-3p	miRNA	Homo sapiens	-0.124044	0.911125	-1.02738	0.313365	0.878423	-4.8701
20505751	MIMAT0004918_st	hsa-miR-892b	miRNA	Homo sapiens	0.0937092	0.820113	1.02697	0.313554	0.878423	-4.8704
20519691	MIMAT0019968_st	hsa-miR-4795-5p	miRNA	Homo sapiens	0.0998696	0.831774	1.02674	0.313659	0.878423	-4.87057
20501235	MIMAT0000727_st	hsa-miR-374a-5p	miRNA	Homo sapiens	0.0618793	0.81783	1.02657	0.313738	0.878423	-4.8707
20520199	MIMAT0021022_st	hsa-miR-5001-3p	miRNA	Homo sapiens	-0.0763799	0.802721	-1.02622	0.313901	0.878423	-4.87096
20517932	MIMAT0019221_st	hsa-miR-3677-5p	miRNA	Homo sapiens	-0.0817899	0.794166	-1.02544	0.31426	0.878427	-4.87154
20500421	MIMAT0000243_st	hsa-miR-148a-3p	miRNA	Homo sapiens	0.19706	1.151	1.02437	0.314756	0.878812	-4.87234
20515574	MIMAT0015029_st	hsa-miR-3155a	miRNA	Homo sapiens	-0.111566	0.760521	-1.02235	0.315694	0.879916	-4.87385
20524048	MIMAT0024611_st	hsa-miR-6128	miRNA	Homo sapiens	-0.115743	0.854365	-1.02134	0.316163	0.879916	-4.8746
20525726	MIMAT0027665_st	hsa-miR-6882-3p	miRNA	Homo sapiens	-0.105377	0.802981	-1.02121	0.316225	0.879916	-4.8747
20525424	MIMAT0027363_st	hsa-miR-6731-5p	miRNA	Homo sapiens	0.0948648	0.826916	1.02008	0.316747	0.880371	-4.87554
20504270	MIMAT0003215_st	hsa-miR-552-3p	miRNA	Homo sapiens	0.0918263	0.736321	1.01845	0.317511	0.880917	-4.87675
20526171	MIMAT0028110_st	hsa-miR-7106-3p	miRNA	Homo sapiens	-0.100306	0.812373	-1.01812	0.317661	0.880917	-4.87699
20517723	MIMAT0016895_st	hsa-miR-2355-5p	miRNA	Homo sapiens	0.125591	0.918892	1.0169	0.318232	0.881241	-4.8779
20506803	MIMAT0005873_st	hsa-miR-1208	miRNA	Homo sapiens	-0.100947	0.812248	-1.01552	0.318878	0.881241	-4.87893
20519564	MIMAT0019843_st	hsa-miR-4725-5p	miRNA	Homo sapiens	0.0817154	0.972789	1.01343	0.319855	0.881241	-4.88047
20529789	MIMAT0031006_st	hsa-miR-8079	miRNA	Homo sapiens	-0.0906595	0.744949	-1.01251	0.320285	0.881241	-4.88115
20518852	MIMAT0018994_st	hsa-miR-4467	miRNA	Homo sapiens	0.415738	5.10243	1.01094	0.321023	0.881241	-4.88231
20519453	MIMAT0019735_st	hsa-miR-4663	miRNA	Homo sapiens	-0.460407	4.12755	-1.01066	0.321155	0.881241	-4.88252
20525454	MIMAT0027393_st	hsa-miR-6746-3p	miRNA	Homo sapiens	0.150534	0.983601	1.00964	0.321635	0.881241	-4.88327
20519425	MIMAT0019707_st	hsa-miR-4646-5p	miRNA	Homo sapiens	0.0912325	0.821156	1.00828	0.322276	0.881241	-4.88427
20506867	MIMAT0005924_st	hsa-miR-1270	miRNA	Homo sapiens	-0.124589	0.949905	-1.00551	0.323584	0.881241	-4.88631
20500128	MIMAT0000069_st	hsa-miR-16-5p	miRNA	Homo sapiens	0.400972	6.88593	1.00502	0.323814	0.881241	-4.88667
20519411	MIMAT0019693_st	hsa-miR-4636	miRNA	Homo sapiens	-0.11842	0.867869	-1.00401	0.32429	0.881241	-4.88741
20517744	MIMAT0016915_st	hsa-miR-4284	miRNA	Homo sapiens	-0.701917	1.56956	-1.0039	0.324345	0.881241	-4.88749
20501248	MIMAT0022862_st	hsa-miR-381-5p	miRNA	Homo sapiens	0.111363	0.783713	1.00371	0.324435	0.881241	-4.88763
20525736	MIMAT0027675_st	hsa-miR-6887-3p	miRNA	Homo sapiens	-0.12156	0.902302	-1.00285	0.324843	0.881241	-4.88826
20525383	MIMAT0025844_st	hsa-miR-6716-5p	miRNA	Homo sapiens	0.130106	1.06837	1.00206	0.325216	0.881241	-4.88884
20506860	MIMAT0005918_st	hsa-miR-1265	miRNA	Homo sapiens	0.0861375	0.79626	1.00205	0.325223	0.881241	-4.88885
20519502	MIMAT0019783_st	hsa-miR-4692	miRNA	Homo sapiens	-0.0911021	0.728054	-1.00115	0.32565	0.881241	-4.88951
20525713	MIMAT0027652_st	hsa-miR-6876-5p	miRNA	Homo sapiens	-0.105605	0.830793	-1.00043	0.325992	0.881241	-4.89003
20519419	MIMAT0019701_st	hsa-miR-4641	miRNA	Homo sapiens	-0.156197	1.03724	-0.99982	0.326279	0.881241	-4.89047
20506833	MIMAT0026739_st	hsa-miR-548f-5p	miRNA	Homo sapiens	-0.105093	0.882105	-0.999259	0.326546	0.881241	-4.89088
20500466	MIMAT0000268_st	hsa-miR-211-5p	miRNA	Homo sapiens	-0.101444	0.906001	-0.998761	0.326783	0.881241	-4.89125
20519405	MIMAT0022977_st	hsa-miR-4632-5p	miRNA	Homo sapiens	-0.398465	2.51232	-0.998373	0.326968	0.881241	-4.89153
20517950	MIMAT0018116_st	hsa-miR-3688-3p	miRNA	Homo sapiens	0.110576	0.906499	0.998207	0.327047	0.881241	-4.89165
20522014	MIMAT0022471_st	hsa-miR-548aw	miRNA	Homo sapiens	0.10678	0.811354	0.99789	0.327197	0.881241	-4.89188
20500433	MIMAT0004552_st	hsa-miR-139-3p	miRNA	Homo sapiens	0.192555	1.27659	0.997435	0.327414	0.881241	-4.89221
20504562	MIMAT0005792_st	hsa-miR-320b	miRNA	Homo sapiens	-0.316366	8.96403	-0.997202	0.327525	0.881241	-4.89238
20500124	MIMAT0004486_st	hsa-let-7f-1-3p	miRNA	Homo sapiens	-0.118113	0.854999	-0.996996	0.327623	0.881241	-4.89253
20520219	MIMAT0021044_st	hsa-miR-5010-3p	miRNA	Homo sapiens	0.105717	0.931904	0.996302	0.327954	0.881241	-4.89304
20502456	MIMAT0001639_st	hsa-miR-409-3p	miRNA	Homo sapiens	-0.806657	3.96977	-0.995831	0.328179	0.881241	-4.89338
20506812	MIMAT0022719_st	hsa-miR-1285-5p	miRNA	Homo sapiens	-0.0755136	0.745222	-0.992001	0.33001	0.88519	-4.89617
20504404	MIMAT0003320_st	hsa-miR-650	miRNA	Homo sapiens	0.0935952	0.782814	0.991186	0.3304	0.88527	-4.89676
20526879	MIMAT0028233_st	hsa-miR-7161-3p	miRNA	Homo sapiens	0.0859761	0.846663	0.989898	0.331018	0.885501	-4.89769
20504192	MIMAT0003165_st	hsa-miR-545-3p	miRNA	Homo sapiens	0.0759245	0.748155	0.989023	0.331438	0.885501	-4.89832
20503848	MIMAT0026610_st	hsa-miR-519d-5p	miRNA	Homo sapiens	0.103075	0.822106	0.988754	0.331567	0.885501	-4.89852
20500461	MIMAT0022693_st	hsa-miR-204-3p	miRNA	Homo sapiens	0.113295	0.918747	0.98761	0.332117	0.886006	-4.89934
20517682	MIMAT0016854_st	hsa-miR-4304	miRNA	Homo sapiens	-0.110264	0.907643	-0.982948	0.334365	0.88696	-4.9027
20504559	MIMAT0005458_st	hsa-miR-1224-5p	miRNA	Homo sapiens	0.118417	0.934096	0.98243	0.334615	0.88696	-4.90308
20500791	MIMAT0000457_st	hsa-miR-188-5p	miRNA	Homo sapiens	0.101211	0.774691	0.982264	0.334695	0.88696	-4.9032
20503865	MIMAT0002867_st	hsa-miR-520h	miRNA	Homo sapiens	0.0906058	0.839786	0.981878	0.334882	0.88696	-4.90347
20518457	MIMAT0018204_st	hsa-miR-676-3p	miRNA	Homo sapiens	-0.0999747	0.793798	-0.981209	0.335206	0.88696	-4.90395
20503105	MIMAT0002177_st	hsa-miR-486-5p	miRNA	Homo sapiens	0.551285	9.13761	0.980822	0.335393	0.88696	-4.90423
20515527	MIMAT0019201_st	hsa-miR-3127-3p	miRNA	Homo sapiens	0.0926286	0.871001	0.980634	0.335484	0.88696	-4.90437
20517685	MIMAT0016857_st	hsa-miR-4305	miRNA	Homo sapiens	-0.0938133	0.760561	-0.979443	0.336061	0.88696	-4.90522
20525703	MIMAT0027642_st	hsa-miR-6871-5p	miRNA	Homo sapiens	0.106846	0.905447	0.979191	0.336183	0.88696	-4.9054
20500760	MIMAT0026480_st	hsa-miR-153-5p	miRNA	Homo sapiens	-0.100386	0.857099	-0.979072	0.336241	0.88696	-4.90549
20528735	MIMAT0030021_st	hsa-miR-7706	miRNA	Homo sapiens	-0.0920095	0.863328	-0.978032	0.336746	0.88696	-4.90623
20518823	MIMAT0018965_st	hsa-miR-4446-3p	miRNA	Homo sapiens	0.204341	1.40755	0.977291	0.337106	0.88696	-4.90676
20525663	MIMAT0027602_st	hsa-miR-6851-5p	miRNA	Homo sapiens	0.0952872	0.886326	0.977164	0.337168	0.88696	-4.90685
20520204	MIMAT0021027_st	hsa-miR-5004-5p	miRNA	Homo sapiens	-0.123451	0.9942	-0.975718	0.337871	0.887859	-4.90789
20517677	MIMAT0016849_st	hsa-miR-4294	miRNA	Homo sapiens	0.0959455	0.692349	0.973255	0.339071	0.888793	-4.90964
20529762	MIMAT0030979_st	hsa-miR-8052	miRNA	Homo sapiens	0.201127	0.970763	0.972929	0.33923	0.888793	-4.90988
20525745	MIMAT0027684_st	hsa-miR-6892-5p	miRNA	Homo sapiens	0.0830997	0.852466	0.972762	0.339311	0.888793	-4.90999
20524996	MIMAT0025451_st	hsa-miR-6499-3p	miRNA	Homo sapiens	0.0718938	0.713411	0.969679	0.340818	0.890571	-4.91219
20500449	MIMAT0004559_st	hsa-miR-181c-3p	miRNA	Homo sapiens	0.0999751	0.744977	0.967786	0.341746	0.890571	-4.91353
20500714	MIMAT0004584_st	hsa-let-7g-3p	miRNA	Homo sapiens	-0.110988	0.813824	-0.967439	0.341916	0.890571	-4.91378
20502455	MIMAT0001638_st	hsa-miR-409-5p	miRNA	Homo sapiens	0.185072	1.1366	0.967121	0.342072	0.890571	-4.914
20505801	MIMAT0004957_st	hsa-miR-760	miRNA	Homo sapiens	-0.128479	0.922121	-0.9638	0.343704	0.890571	-4.91635
20525644	MIMAT0027583_st	hsa-miR-6840-3p	miRNA	Homo sapiens	-0.199297	1.08127	-0.963324	0.343939	0.890571	-4.91669
20519432	MIMAT0019714_st	hsa-miR-4650-3p	miRNA	Homo sapiens	0.100923	0.830119	0.959616	0.345768	0.890571	-4.9193
20517684	MIMAT0016856_st	hsa-miR-4303	miRNA	Homo sapiens	0.108019	0.729342	0.958844	0.34615	0.890571	-4.91984
20521782	MIMAT0022256_st	hsa-miR-4524b-3p	miRNA	Homo sapiens	-0.0916182	0.769263	-0.956885	0.34712	0.890571	-4.92122
20501237	MIMAT0000728_st	hsa-miR-375	miRNA	Homo sapiens	0.12231	0.846719	0.955943	0.347587	0.890571	-4.92188
20521825	MIMAT0022286_st	hsa-miR-5585-3p	miRNA	Homo sapiens	0.0874403	0.774392	0.955769	0.347673	0.890571	-4.922
20519492	MIMAT0019774_st	hsa-miR-4687-5p	miRNA	Homo sapiens	0.114483	1.00503	0.955506	0.347804	0.890571	-4.92219
20519703	MIMAT0019980_st	hsa-miR-4801	miRNA	Homo sapiens	0.119001	0.913411	0.955177	0.347968	0.890571	-4.92242
20500713	MIMAT0000414_st	hsa-let-7g-5p	miRNA	Homo sapiens	-0.559836	4.05202	-0.95443	0.348338	0.890571	-4.92294
20515629	MIMAT0022839_st	hsa-miR-3190-3p	miRNA	Homo sapiens	-0.119535	0.864934	-0.953212	0.348944	0.890571	-4.92379
20525743	MIMAT0027682_st	hsa-miR-6891-5p	miRNA	Homo sapiens	-0.14606	1.09617	-0.953057	0.349021	0.890571	-4.9239
20504573	MIMAT0003884_st	hsa-miR-454-5p	miRNA	Homo sapiens	0.103295	0.70469	0.952859	0.349119	0.890571	-4.92404
20501250	MIMAT0000737_st	hsa-miR-382-5p	miRNA	Homo sapiens	-0.557252	3.14512	-0.9524	0.349348	0.890571	-4.92436
20500789	MIMAT0000456_st	hsa-miR-186-5p	miRNA	Homo sapiens	0.0770726	0.896889	0.952297	0.349399	0.890571	-4.92443
20525028	MIMAT0025483_st	hsa-miR-6513-3p	miRNA	Homo sapiens	0.101052	0.741616	0.95041	0.350339	0.890571	-4.92575
20500424	MIMAT0000245_st	hsa-miR-30d-5p	miRNA	Homo sapiens	0.389362	3.81546	0.94982	0.350634	0.890571	-4.92616
20506006	MIMAT0022938_st	hsa-miR-937-5p	miRNA	Homo sapiens	-0.314902	2.15437	-0.948567	0.351259	0.890571	-4.92703
20526861	MIMAT0028211_st	hsa-miR-7150	miRNA	Homo sapiens	-0.270224	1.10916	-0.948518	0.351284	0.890571	-4.92707
20513596	MIMAT0012734_st	hsa-miR-711	miRNA	Homo sapiens	0.0846791	0.807622	0.948228	0.351429	0.890571	-4.92727
20500420	MIMAT0004549_st	hsa-miR-148a-5p	miRNA	Homo sapiens	0.0932254	0.860232	0.948136	0.351475	0.890571	-4.92733
20517819	MIMAT0017989_st	hsa-miR-3612	miRNA	Homo sapiens	-0.100111	0.905622	-0.947709	0.351688	0.890571	-4.92763
20506767	MIMAT0005576_st	hsa-miR-1226-5p	miRNA	Homo sapiens	-0.16815	1.36726	-0.947696	0.351694	0.890571	-4.92764
20518803	MIMAT0018946_st	hsa-miR-548ad	miRNA	Homo sapiens	-0.0888027	0.919539	-0.947539	0.351773	0.890571	-4.92775
20519621	MIMAT0019898_st	hsa-miR-499b-3p	miRNA	Homo sapiens	0.0852881	0.831998	0.947214	0.351936	0.890571	-4.92797
20501173	MIMAT0000687_st	hsa-miR-299-3p	miRNA	Homo sapiens	-0.0886521	0.891063	-0.947026	0.35203	0.890571	-4.92811
20518908	MIMAT0019048_st	hsa-miR-4511	miRNA	Homo sapiens	0.0957824	0.833213	0.946419	0.352334	0.890571	-4.92853
20506716	MIMAT0005829_st	hsa-miR-1184	miRNA	Homo sapiens	0.761873	2.95688	0.946024	0.352531	0.890571	-4.9288
20517680	MIMAT0016852_st	hsa-miR-4298	miRNA	Homo sapiens	-0.0956456	0.885576	-0.945918	0.352584	0.890571	-4.92887
20519540	MIMAT0019822_st	hsa-miR-4714-5p	miRNA	Homo sapiens	-0.0794063	0.748	-0.945435	0.352826	0.890571	-4.92921
20501287	MIMAT0000757_st	hsa-miR-151a-3p	miRNA	Homo sapiens	-0.543541	5.48796	-0.942349	0.354375	0.890571	-4.93135
20515600	MIMAT0001630_st	hsa-miR-323b-5p	miRNA	Homo sapiens	0.0939802	0.855874	0.942187	0.354456	0.890571	-4.93146
20525633	MIMAT0027572_st	hsa-miR-6780b-5p	miRNA	Homo sapiens	-0.293946	1.55957	-0.941638	0.354732	0.890571	-4.93184
20501281	MIMAT0004695_st	hsa-miR-337-5p	miRNA	Homo sapiens	-0.104791	0.893669	-0.941126	0.35499	0.890571	-4.93219
20515511	MIMAT0014979_st	hsa-miR-3117-3p	miRNA	Homo sapiens	-0.0767174	0.84875	-0.940777	0.355165	0.890571	-4.93244
20501295	MIMAT0000762_st	hsa-miR-324-3p	miRNA	Homo sapiens	0.216559	1.82111	0.940385	0.355362	0.890571	-4.93271
20501159	MIMAT0004673_st	hsa-miR-29c-5p	miRNA	Homo sapiens	0.122299	0.815611	0.939015	0.356053	0.890571	-4.93365
20529798	MIMAT0031015_st	hsa-miR-8088	miRNA	Homo sapiens	0.0939061	0.701604	0.938656	0.356234	0.890571	-4.9339
20520215	MIMAT0021040_st	hsa-miR-5008-3p	miRNA	Homo sapiens	0.126761	0.888549	0.937535	0.356799	0.890571	-4.93467
20506862	MIMAT0005920_st	hsa-miR-1266-5p	miRNA	Homo sapiens	0.287865	1.57852	0.936931	0.357105	0.890571	-4.93509
20525439	MIMAT0027378_st	hsa-miR-6738-3p	miRNA	Homo sapiens	0.11577	0.869106	0.936154	0.357497	0.890571	-4.93562
20505805	MIMAT0026722_st	hsa-miR-208b-5p	miRNA	Homo sapiens	0.0770535	0.79136	0.935887	0.357632	0.890571	-4.93581
20525395	MIMAT0025855_st	hsa-miR-6723-5p	miRNA	Homo sapiens	0.0932238	0.927879	0.935568	0.357794	0.890571	-4.93603
20504415	MIMAT0009203_st	hsa-miR-449b-3p	miRNA	Homo sapiens	0.0873354	0.939424	0.934359	0.358405	0.890571	-4.93685
20503795	MIMAT0002810_st	hsa-miR-202-5p	miRNA	Homo sapiens	0.106315	0.92177	0.93407	0.358551	0.890571	-4.93705
20518857	MIMAT0018999_st	hsa-miR-4472	miRNA	Homo sapiens	0.0803036	0.952836	0.933866	0.358655	0.890571	-4.93719
20518721	MIMAT0018444_st	hsa-miR-642b-3p	miRNA	Homo sapiens	-0.0739752	0.862301	-0.933512	0.358834	0.890571	-4.93744
20525423	MIMAT0027362_st	hsa-miR-6730-3p	miRNA	Homo sapiens	0.118762	0.973207	0.933504	0.358838	0.890571	-4.93744
20515587	MIMAT0015037_st	hsa-miR-3163	miRNA	Homo sapiens	0.084867	0.905364	0.931188	0.360013	0.892585	-4.93903
20502374	MIMAT0022700_st	hsa-miR-450a-1-3p	miRNA	Homo sapiens	0.08498	0.808811	0.929984	0.360625	0.893201	-4.93985
20519437	MIMAT0019719_st	hsa-miR-4653-3p	miRNA	Homo sapiens	0.0848734	0.867942	0.92911	0.361069	0.893402	-4.94045
20515605	MIMAT0019215_st	hsa-miR-3177-5p	miRNA	Homo sapiens	0.0842068	0.827775	0.928104	0.361582	0.893769	-4.94114
20515613	MIMAT0015062_st	hsa-miR-3182	miRNA	Homo sapiens	-0.0763121	0.753116	-0.923561	0.3639	0.896817	-4.94423
20506711	MIMAT0026735_st	hsa-miR-1180-5p	miRNA	Homo sapiens	0.191717	1.41275	0.923455	0.363954	0.896817	-4.9443
20503806	MIMAT0002818_st	hsa-miR-496	miRNA	Homo sapiens	0.122089	0.836099	0.922452	0.364468	0.896817	-4.94498
20525706	MIMAT0027645_st	hsa-miR-6872-3p	miRNA	Homo sapiens	0.108076	1.11176	0.922201	0.364596	0.896817	-4.94515
20519455	MIMAT0019737_st	hsa-miR-4664-5p	miRNA	Homo sapiens	-0.0784055	0.765587	-0.920917	0.365254	0.896817	-4.94602
20519412	MIMAT0019694_st	hsa-miR-4637	miRNA	Homo sapiens	-0.0965669	0.809363	-0.920479	0.365478	0.896817	-4.94632
20505761	MIMAT0004927_st	hsa-miR-708-3p	miRNA	Homo sapiens	0.0729414	0.73334	0.919525	0.365968	0.896817	-4.94696
20504585	MIMAT0022838_st	hsa-miR-1185-1-3p	miRNA	Homo sapiens	0.115838	0.997537	0.919168	0.366151	0.896817	-4.94721
20500131	MIMAT0000071_st	hsa-miR-17-3p	miRNA	Homo sapiens	0.107996	0.863981	0.918121	0.366689	0.896817	-4.94791
20525002	MIMAT0025457_st	hsa-miR-548az-3p	miRNA	Homo sapiens	-0.0979637	0.90461	-0.91773	0.366891	0.896817	-4.94818
20504389	MIMAT0003306_st	hsa-miR-636	miRNA	Homo sapiens	0.115658	0.896646	0.917604	0.366955	0.896817	-4.94826
20501083	MIMAT0000646_st	hsa-miR-155-5p	miRNA	Homo sapiens	0.14988	1.14708	0.917138	0.367195	0.896817	-4.94858
20525702	MIMAT0027641_st	hsa-miR-6870-3p	miRNA	Homo sapiens	-0.0590254	0.855265	-0.914845	0.368376	0.898808	-4.95012
20514226	MIMAT0013863_st	hsa-miR-2909	miRNA	Homo sapiens	-0.081111	0.78967	-0.913709	0.368962	0.899344	-4.95089
20502441	MIMAT0001627_st	hsa-miR-433-3p	miRNA	Homo sapiens	-0.317516	1.78036	-0.911993	0.369849	0.900379	-4.95204
20517904	MIMAT0018073_st	hsa-miR-3653	miRNA	Homo sapiens	0.133488	0.820833	0.911431	0.370139	0.900379	-4.95242
20519679	MIMAT0019956_st	hsa-miR-4787-5p	miRNA	Homo sapiens	-0.184818	8.27734	-0.910292	0.370728	0.900379	-4.95318
20519479	MIMAT0019761_st	hsa-miR-4677-3p	miRNA	Homo sapiens	0.0960814	0.855686	0.909815	0.370975	0.900379	-4.9535
20519676	MIMAT0019953_st	hsa-miR-2467-3p	miRNA	Homo sapiens	0.10097	0.910225	0.908675	0.371566	0.900379	-4.95426
20529136	MIMAT0030419_st	hsa-miR-7844-5p	miRNA	Homo sapiens	-0.102993	0.927931	-0.906702	0.37259	0.900379	-4.95558
20515641	MIMAT0015082_st	hsa-miR-3197	miRNA	Homo sapiens	-0.0936868	0.956414	-0.903977	0.374007	0.900379	-4.9574
20519636	MIMAT0019913_st	hsa-miR-4763-3p	miRNA	Homo sapiens	-0.377956	4.61073	-0.903313	0.374353	0.900379	-4.95784
20517708	MIMAT0016880_st	hsa-miR-4259	miRNA	Homo sapiens	-0.110817	0.722684	-0.903068	0.374481	0.900379	-4.958
20506712	MIMAT0005825_st	hsa-miR-1180-3p	miRNA	Homo sapiens	-0.135065	0.99837	-0.902218	0.374924	0.900379	-4.95857
20503861	MIMAT0002863_st	hsa-miR-518a-3p	miRNA	Homo sapiens	0.0992379	0.752421	0.90115	0.375482	0.900379	-4.95928
20500770	MIMAT0004604_st	hsa-miR-127-5p	miRNA	Homo sapiens	0.0643934	0.699058	0.900564	0.375788	0.900379	-4.95967
20517903	MIMAT0018072_st	hsa-miR-3652	miRNA	Homo sapiens	-0.0988848	0.80617	-0.899382	0.376405	0.900379	-4.96045
20519466	MIMAT0019748_st	hsa-miR-219b-3p	miRNA	Homo sapiens	-0.115218	0.78331	-0.898969	0.376621	0.900379	-4.96073
20515556	MIMAT0019205_st	hsa-miR-3145-5p	miRNA	Homo sapiens	0.0856782	0.812913	0.89854	0.376846	0.900379	-4.96101
20518792	MIMAT0019232_st	hsa-miR-4423-5p	miRNA	Homo sapiens	0.111706	0.948564	0.897078	0.377611	0.900379	-4.96198
20519583	MIMAT0019862_st	hsa-miR-4736	miRNA	Homo sapiens	0.091548	0.897088	0.896589	0.377868	0.900379	-4.9623
20506764	MIMAT0005573_st	hsa-miR-1225-3p	miRNA	Homo sapiens	-0.101872	1.02141	-0.895957	0.378199	0.900379	-4.96272
20519607	MIMAT0019885_st	hsa-miR-4749-5p	miRNA	Homo sapiens	-0.24607	1.69628	-0.895509	0.378434	0.900379	-4.96301
20525540	MIMAT0027479_st	hsa-miR-6789-3p	miRNA	Homo sapiens	0.0852631	0.72237	0.895155	0.37862	0.900379	-4.96325
20525596	MIMAT0027535_st	hsa-miR-6817-3p	miRNA	Homo sapiens	0.113146	0.860426	0.89512	0.378639	0.900379	-4.96327
20500170	MIMAT0004507_st	hsa-miR-92a-1-5p	miRNA	Homo sapiens	0.102569	0.952202	0.893446	0.379518	0.900379	-4.96437
20529132	MIMAT0030415_st	hsa-miR-1273h-5p	miRNA	Homo sapiens	0.136505	0.97562	0.893018	0.379743	0.900379	-4.96466
20500122	MIMAT0004485_st	hsa-let-7e-3p	miRNA	Homo sapiens	0.077107	0.694287	0.892901	0.379804	0.900379	-4.96473
20502451	MIMAT0001635_st	hsa-miR-452-5p	miRNA	Homo sapiens	-0.105764	0.880012	-0.892166	0.380191	0.900379	-4.96522
20504572	MIMAT0005797_st	hsa-miR-1301-3p	miRNA	Homo sapiens	0.236107	2.00016	0.891945	0.380307	0.900379	-4.96536
20525725	MIMAT0027664_st	hsa-miR-6882-5p	miRNA	Homo sapiens	0.0898837	0.734218	0.891867	0.380348	0.900379	-4.96541
20501284	MIMAT0000755_st	hsa-miR-323a-3p	miRNA	Homo sapiens	0.130848	0.948858	0.891105	0.38075	0.900379	-4.96591
20518439	MIMAT0018190_st	hsa-miR-3916	miRNA	Homo sapiens	-0.0857514	0.963794	-0.890971	0.38082	0.900379	-4.966
20526882	MIMAT0028230_st	hsa-miR-7160-5p	miRNA	Homo sapiens	0.0831957	0.924316	0.890879	0.380869	0.900379	-4.96606
20501162	MIMAT0001620_st	hsa-miR-200a-5p	miRNA	Homo sapiens	0.161863	1.07185	0.890415	0.381113	0.900379	-4.96637
20525677	MIMAT0027616_st	hsa-miR-6858-5p	miRNA	Homo sapiens	-0.41852	3.76085	-0.888817	0.381956	0.900379	-4.96742
20525716	MIMAT0027655_st	hsa-miR-6877-3p	miRNA	Homo sapiens	0.10354	0.87576	0.888522	0.382112	0.900379	-4.96761
20525463	MIMAT0027402_st	hsa-miR-6751-5p	miRNA	Homo sapiens	-0.143734	1.27599	-0.888035	0.382369	0.900379	-4.96793
20517947	MIMAT0018114_st	hsa-miR-3686	miRNA	Homo sapiens	0.0695717	0.77658	0.887984	0.382396	0.900379	-4.96796
20505741	MIMAT0004903_st	hsa-miR-300	miRNA	Homo sapiens	0.117721	0.842337	0.887639	0.382579	0.900379	-4.96819
20504319	MIMAT0004798_st	hsa-miR-548b-5p	miRNA	Homo sapiens	-0.0777273	0.886384	-0.885882	0.383508	0.900854	-4.96934
20501227	MIMAT0026483_st	hsa-miR-370-5p	miRNA	Homo sapiens	-0.09649	0.718013	-0.884792	0.384085	0.900854	-4.97005
20525694	MIMAT0027633_st	hsa-miR-6866-3p	miRNA	Homo sapiens	0.0787063	0.755175	0.884721	0.384123	0.900854	-4.9701
20518927	MIMAT0019066_st	hsa-miR-4527	miRNA	Homo sapiens	0.100219	0.859716	0.884486	0.384247	0.900854	-4.97025
20500176	MIMAT0000094_st	hsa-miR-95-3p	miRNA	Homo sapiens	-0.10164	0.841167	-0.883483	0.384779	0.901242	-4.9709
20525494	MIMAT0027433_st	hsa-miR-6766-3p	miRNA	Homo sapiens	-0.112797	1.14466	-0.882761	0.385162	0.901279	-4.97137
20517902	MIMAT0018071_st	hsa-miR-3651	miRNA	Homo sapiens	0.0947646	0.846712	0.880355	0.386441	0.902491	-4.97294
20525641	MIMAT0027580_st	hsa-miR-6839-5p	miRNA	Homo sapiens	-0.0863398	0.844587	-0.879925	0.386669	0.902491	-4.97322
20525443	MIMAT0027382_st	hsa-miR-6740-3p	miRNA	Homo sapiens	-0.0929472	0.7485	-0.879154	0.38708	0.902491	-4.97372
20501224	MIMAT0000720_st	hsa-miR-376c-3p	miRNA	Homo sapiens	0.156535	1.11692	0.878596	0.387377	0.902491	-4.97408
20525015	MIMAT0025470_st	hsa-miR-6507-5p	miRNA	Homo sapiens	-0.0854478	0.826364	-0.877947	0.387723	0.902491	-4.9745
20525718	MIMAT0027657_st	hsa-miR-6878-3p	miRNA	Homo sapiens	-0.0727611	0.679951	-0.876733	0.388371	0.902491	-4.97529
20504283	MIMAT0003226_st	hsa-miR-562	miRNA	Homo sapiens	-0.101593	0.746947	-0.876121	0.388697	0.902491	-4.97568
20518890	MIMAT0019030_st	hsa-miR-4495	miRNA	Homo sapiens	0.108384	0.894483	0.875989	0.388767	0.902491	-4.97577
20518894	MIMAT0019034_st	hsa-miR-4419b	miRNA	Homo sapiens	0.0871352	0.76254	0.874584	0.389518	0.902491	-4.97668
20515552	MIMAT0015012_st	hsa-miR-3143	miRNA	Homo sapiens	-0.0788353	0.748778	-0.873932	0.389867	0.902491	-4.9771
20503875	MIMAT0004773_st	hsa-miR-500a-5p	miRNA	Homo sapiens	0.0989984	0.804417	0.873478	0.39011	0.902491	-4.97739
20517829	MIMAT0017998_st	hsa-miR-3618	miRNA	Homo sapiens	-0.0990944	0.834274	-0.873063	0.390332	0.902491	-4.97766
20525005	MIMAT0025460_st	hsa-miR-6502-5p	miRNA	Homo sapiens	0.0851978	0.755513	0.872227	0.39078	0.902491	-4.9782
20519552	MIMAT0019833_st	hsa-miR-4720-5p	miRNA	Homo sapiens	0.650522	2.9929	0.872148	0.390822	0.902491	-4.97825
20502437	MIMAT0001625_st	hsa-miR-431-5p	miRNA	Homo sapiens	0.211421	1.14425	0.868474	0.392794	0.905213	-4.98061
20500761	MIMAT0000440_st	hsa-miR-191-5p	miRNA	Homo sapiens	-0.370742	8.71037	-0.867984	0.393057	0.905213	-4.98092
20502238	MIMAT0004752_st	hsa-miR-20b-3p	miRNA	Homo sapiens	-0.0763705	0.766193	-0.866087	0.394078	0.905213	-4.98214
20525621	MIMAT0027560_st	hsa-miR-6830-5p	miRNA	Homo sapiens	0.0929006	0.913835	0.863901	0.395257	0.905213	-4.98354
20519599	MIMAT0019877_st	hsa-miR-3591-3p	miRNA	Homo sapiens	-0.121705	0.964141	-0.863742	0.395342	0.905213	-4.98364
20501179	MIMAT0004679_st	hsa-miR-296-3p	miRNA	Homo sapiens	0.0910589	1.03938	0.863716	0.395356	0.905213	-4.98365
20518626	MIMAT0018353_st	hsa-miR-3938	miRNA	Homo sapiens	0.0796907	0.90388	0.863558	0.395442	0.905213	-4.98376
20515517	MIMAT0014983_st	hsa-miR-3121-3p	miRNA	Homo sapiens	0.0881878	0.896553	0.862159	0.396197	0.905213	-4.98465
20517836	MIMAT0018003_st	hsa-miR-3622a-5p	miRNA	Homo sapiens	-0.0748279	0.897204	-0.861615	0.396492	0.905213	-4.98499
20506886	MIMAT0005942_st	hsa-miR-1288-3p	miRNA	Homo sapiens	0.0875724	0.701089	0.861393	0.396612	0.905213	-4.98514
20520570	MIMAT0021121_st	hsa-miR-5190	miRNA	Homo sapiens	-0.082421	0.69602	-0.861048	0.396798	0.905213	-4.98536
20525489	MIMAT0027428_st	hsa-miR-6764-5p	miRNA	Homo sapiens	0.117065	1.1256	0.860604	0.397038	0.905213	-4.98564
20519421	MIMAT0019703_st	hsa-miR-4643	miRNA	Homo sapiens	0.111912	0.715676	0.860376	0.397162	0.905213	-4.98578
20503818	MIMAT0002827_st	hsa-miR-515-3p	miRNA	Homo sapiens	0.0757891	0.73736	0.85939	0.397696	0.905213	-4.98641
20520565	MIMAT0021117_st	hsa-miR-5187-5p	miRNA	Homo sapiens	0.103761	0.984737	0.859059	0.397875	0.905213	-4.98662
20519622	MIMAT0019899_st	hsa-miR-4756-5p	miRNA	Homo sapiens	-0.0980775	0.8216	-0.858937	0.397942	0.905213	-4.9867
20510799	MIMAT0009447_st	hsa-miR-1972	miRNA	Homo sapiens	-0.0777232	0.815303	-0.857965	0.398468	0.905213	-4.98731
20519434	MIMAT0019716_st	hsa-miR-4652-5p	miRNA	Homo sapiens	0.0997945	0.792458	0.857663	0.398632	0.905213	-4.98751
20521805	MIMAT0022266_st	hsa-miR-548ar-3p	miRNA	Homo sapiens	0.073092	0.847921	0.854531	0.400334	0.907449	-4.98949
20517817	MIMAT0017987_st	hsa-miR-3610	miRNA	Homo sapiens	-0.0933708	0.820464	-0.85449	0.400356	0.907449	-4.98951
20509236	MIMAT0007891_st	hsa-miR-1915-5p	miRNA	Homo sapiens	-0.105037	0.802627	-0.853802	0.400731	0.907461	-4.98995
20529568	MIMAT0031180_st	hsa-miR-7977	miRNA	Homo sapiens	0.165212	1.45438	0.851106	0.4022	0.90995	-4.99165
20500476	MIMAT0022844_st	hsa-miR-216a-3p	miRNA	Homo sapiens	-0.0708224	0.702792	-0.849611	0.403016	0.910205	-4.99259
20515581	MIMAT0015033_st	hsa-miR-3159	miRNA	Homo sapiens	0.129483	0.870421	0.848176	0.403801	0.910205	-4.99349
20500180	MIMAT0022842_st	hsa-miR-98-3p	miRNA	Homo sapiens	0.0878043	0.735265	0.848069	0.40386	0.910205	-4.99356
20515565	MIMAT0015023_st	hsa-miR-3150a-3p	miRNA	Homo sapiens	-0.0774273	0.723824	-0.846802	0.404553	0.910205	-4.99435
20500178	MIMAT0004510_st	hsa-miR-96-3p	miRNA	Homo sapiens	-0.0872811	0.858832	-0.845724	0.405144	0.910205	-4.99503
20500740	MIMAT0000428_st	hsa-miR-135a-5p	miRNA	Homo sapiens	0.0993211	0.739232	0.845613	0.405205	0.910205	-4.9951
20525667	MIMAT0027606_st	hsa-miR-6853-5p	miRNA	Homo sapiens	-0.0807947	0.773551	-0.842214	0.407071	0.910205	-4.99722
20517716	MIMAT0016888_st	hsa-miR-4326	miRNA	Homo sapiens	0.073221	0.725474	0.841217	0.407619	0.910205	-4.99784
20501225	MIMAT0001621_st	hsa-miR-369-5p	miRNA	Homo sapiens	0.0852254	0.769929	0.841162	0.40765	0.910205	-4.99788
20525414	MIMAT0027353_st	hsa-miR-6726-5p	miRNA	Homo sapiens	-0.125933	0.93287	-0.840394	0.408072	0.910205	-4.99835
20504340	MIMAT0003268_st	hsa-miR-600	miRNA	Homo sapiens	0.0748611	0.75341	0.839712	0.408448	0.910205	-4.99878
20503812	MIMAT0026608_st	hsa-miR-181d-3p	miRNA	Homo sapiens	0.09973	0.814695	0.839091	0.40879	0.910205	-4.99916
20525550	MIMAT0027489_st	hsa-miR-6794-3p	miRNA	Homo sapiens	0.0645447	0.938929	0.838923	0.408883	0.910205	-4.99927
20517908	MIMAT0018077_st	hsa-miR-3657	miRNA	Homo sapiens	-0.073354	0.719548	-0.838784	0.40896	0.910205	-4.99935
20515541	MIMAT0019203_st	hsa-miR-3136-3p	miRNA	Homo sapiens	-0.0877146	0.834437	-0.838179	0.409293	0.910205	-4.99973
20518784	MIMAT0018928_st	hsa-miR-548ab	miRNA	Homo sapiens	-0.0789509	0.957028	-0.837254	0.409804	0.910205	-5.0003
20506763	MIMAT0005572_st	hsa-miR-1225-5p	miRNA	Homo sapiens	0.120014	1.17562	0.836635	0.410146	0.910205	-5.00069
20515592	MIMAT0015042_st	hsa-miR-3167	miRNA	Homo sapiens	0.0901351	0.899202	0.836167	0.410405	0.910205	-5.00098
20502440	MIMAT0026554_st	hsa-miR-433-5p	miRNA	Homo sapiens	-0.0864394	0.741373	-0.835256	0.410908	0.910205	-5.00154
20518832	MIMAT0018974_st	hsa-miR-4452	miRNA	Homo sapiens	0.118048	0.768983	0.833967	0.411622	0.910205	-5.00234
20519433	MIMAT0019715_st	hsa-miR-4651	miRNA	Homo sapiens	-0.266568	2.14079	-0.833337	0.41197	0.910205	-5.00273
20506842	MIMAT0005902_st	hsa-miR-1250-5p	miRNA	Homo sapiens	-0.0709615	0.866034	-0.833111	0.412095	0.910205	-5.00287
20525607	MIMAT0027546_st	hsa-miR-6823-5p	miRNA	Homo sapiens	-0.0830569	0.842721	-0.832956	0.412181	0.910205	-5.00296
20522027	MIMAT0022485_st	hsa-miR-4666b	miRNA	Homo sapiens	0.0840627	0.848269	0.831781	0.412833	0.910205	-5.00369
20519494	MIMAT0027038_st	hsa-miR-1343-5p	miRNA	Homo sapiens	-0.35828	2.43294	-0.831228	0.41314	0.910205	-5.00403
20506714	MIMAT0005827_st	hsa-miR-1182	miRNA	Homo sapiens	-0.101149	0.900927	-0.829624	0.41403	0.910205	-5.00501
20522043	MIMAT0022500_st	hsa-miR-5706	miRNA	Homo sapiens	0.07799	0.691541	0.82957	0.414061	0.910205	-5.00505
20504274	MIMAT0003218_st	hsa-miR-92b-3p	miRNA	Homo sapiens	-0.291806	2.05686	-0.829034	0.414358	0.910205	-5.00538
20506892	MIMAT0022725_st	hsa-miR-1255b-2-3p	miRNA	Homo sapiens	0.0767407	0.803261	0.828776	0.414502	0.910205	-5.00554
20519504	MIMAT0019785_st	hsa-miR-4693-3p	miRNA	Homo sapiens	-0.0997264	0.89883	-0.828395	0.414714	0.910205	-5.00577
20506855	MIMAT0005913_st	hsa-miR-1261	miRNA	Homo sapiens	-0.0797476	0.781388	-0.826987	0.415498	0.910205	-5.00663
20504425	MIMAT0003332_st	hsa-miR-656-3p	miRNA	Homo sapiens	0.0750779	0.804579	0.826821	0.41559	0.910205	-5.00673
20521810	MIMAT0022271_st	hsa-miR-664b-5p	miRNA	Homo sapiens	0.0945816	1.00883	0.826489	0.415775	0.910205	-5.00694
20525548	MIMAT0027487_st	hsa-miR-6793-3p	miRNA	Homo sapiens	0.104144	1.30974	0.825882	0.416114	0.910205	-5.00731
20523015	MIMAT0023708_st	hsa-miR-6083	miRNA	Homo sapiens	-0.0755174	0.756257	-0.825683	0.416225	0.910205	-5.00743
20519705	MIMAT0019982_st	hsa-miR-4802-3p	miRNA	Homo sapiens	-0.0796181	0.830983	-0.825621	0.416259	0.910205	-5.00747
20504578	MIMAT0013771_st	hsa-miR-449c-3p	miRNA	Homo sapiens	-0.0995077	0.835914	-0.825429	0.416366	0.910205	-5.00759
20504412	MIMAT0003325_st	hsa-miR-662	miRNA	Homo sapiens	0.0770319	0.826829	0.82482	0.416706	0.910205	-5.00796
20504577	MIMAT0010251_st	hsa-miR-449c-5p	miRNA	Homo sapiens	0.071879	0.832018	0.822805	0.417831	0.910205	-5.00919
20504348	MIMAT0003275_st	hsa-miR-607	miRNA	Homo sapiens	-0.0862527	0.864221	-0.821766	0.418412	0.910205	-5.00982
20518438	MIMAT0018189_st	hsa-miR-3915	miRNA	Homo sapiens	-0.0774066	0.912309	-0.821503	0.418559	0.910205	-5.00998
20519627	MIMAT0019904_st	hsa-miR-4758-3p	miRNA	Homo sapiens	-0.10439	1.03773	-0.820971	0.418857	0.910205	-5.01031
20525515	MIMAT0027454_st	hsa-miR-6777-5p	miRNA	Homo sapiens	-0.149101	1.50901	-0.820504	0.419118	0.910205	-5.01059
20507946	MIMAT0007402_st	hsa-miR-103b	miRNA	Homo sapiens	-0.0884215	0.851319	-0.819033	0.419943	0.910205	-5.01149
20506829	MIMAT0005892_st	hsa-miR-1304-5p	miRNA	Homo sapiens	0.0938042	0.763836	0.818823	0.42006	0.910205	-5.01161
20506828	MIMAT0005891_st	hsa-miR-1303	miRNA	Homo sapiens	0.0720809	0.763464	0.817539	0.420781	0.910205	-5.01239
20503819	MIMAT0002828_st	hsa-miR-519e-5p	miRNA	Homo sapiens	-0.0867248	0.846694	-0.816721	0.42124	0.910205	-5.01289
20525637	MIMAT0027576_st	hsa-miR-6837-5p	miRNA	Homo sapiens	-0.166626	1.02673	-0.816663	0.421273	0.910205	-5.01292
20518844	MIMAT0018986_st	hsa-miR-4462	miRNA	Homo sapiens	-0.0896213	1.07801	-0.816347	0.42145	0.910205	-5.01311
20504590	MIMAT0005800_st	hsa-miR-1298-5p	miRNA	Homo sapiens	0.0808988	0.808271	0.816084	0.421598	0.910205	-5.01327
20519525	MIMAT0019807_st	hsa-miR-4707-5p	miRNA	Homo sapiens	0.31714	5.41884	0.815035	0.422188	0.910205	-5.01391
20517756	MIMAT0016926_st	hsa-miR-4328	miRNA	Homo sapiens	0.0759776	0.714027	0.811869	0.423971	0.910205	-5.01582
20525017	MIMAT0025472_st	hsa-miR-6508-5p	miRNA	Homo sapiens	0.0970628	1.06491	0.811816	0.424001	0.910205	-5.01585
20518917	MIMAT0019235_st	hsa-miR-4520a-5p	miRNA	Homo sapiens	0.0979268	0.77014	0.811815	0.424001	0.910205	-5.01585
20519557	MIMAT0020299_st	hsa-miR-4520b-5p	miRNA	Homo sapiens	0.0979268	0.77014	0.811815	0.424001	0.910205	-5.01585
20525744	MIMAT0027683_st	hsa-miR-6891-3p	miRNA	Homo sapiens	-0.0976523	0.901688	-0.811566	0.424142	0.910205	-5.016
20526869	MIMAT0028219_st	hsa-miR-7154-3p	miRNA	Homo sapiens	0.0836526	0.864908	0.811226	0.424334	0.910205	-5.01621
20519508	MIMAT0019789_st	hsa-miR-4695-3p	miRNA	Homo sapiens	-0.100388	0.904856	-0.810997	0.424463	0.910205	-5.01634
20500776	MIMAT0004606_st	hsa-miR-136-3p	miRNA	Homo sapiens	-0.0878716	0.730319	-0.810834	0.424555	0.910205	-5.01644
20518440	MIMAT0018191_st	hsa-miR-3917	miRNA	Homo sapiens	-0.0881181	0.780992	-0.810107	0.424965	0.910205	-5.01688
20500780	MIMAT0000450_st	hsa-miR-149-5p	miRNA	Homo sapiens	-0.0832208	0.763143	-0.808135	0.42608	0.910205	-5.01806
20504423	MIMAT0003331_st	hsa-miR-655-3p	miRNA	Homo sapiens	-0.0664855	0.797264	-0.807872	0.426229	0.910205	-5.01822
20515534	MIMAT0014997_st	hsa-miR-3132	miRNA	Homo sapiens	-0.0645012	0.853046	-0.807019	0.426712	0.910205	-5.01873
20520333	MIMAT0021086_st	hsa-miR-5094	miRNA	Homo sapiens	-0.107054	0.927961	-0.805781	0.427413	0.910205	-5.01947
20506815	MIMAT0005878_st	hsa-miR-1287-5p	miRNA	Homo sapiens	-0.0927485	0.937819	-0.805253	0.427712	0.910205	-5.01979
20519488	MIMAT0019770_st	hsa-miR-4684-3p	miRNA	Homo sapiens	0.0661448	0.845966	0.805221	0.427731	0.910205	-5.01981
20525430	MIMAT0027369_st	hsa-miR-6734-5p	miRNA	Homo sapiens	-0.0922358	0.867636	-0.805104	0.427797	0.910205	-5.01988
20517678	MIMAT0016850_st	hsa-miR-4301	miRNA	Homo sapiens	0.0961226	0.915866	0.804992	0.42786	0.910205	-5.01995
20501771	MIMAT0001080_st	hsa-miR-196b-5p	miRNA	Homo sapiens	0.0815382	0.791125	0.804898	0.427914	0.910205	-5.02
20500112	MIMAT0000062_st	hsa-let-7a-5p	miRNA	Homo sapiens	0.392437	8.45727	0.804315	0.428244	0.910205	-5.02035
20504426	MIMAT0003333_st	hsa-miR-549a	miRNA	Homo sapiens	-0.080896	0.811711	-0.802243	0.429421	0.910931	-5.02159
20521783	MIMAT0022257_st	hsa-miR-5571-5p	miRNA	Homo sapiens	-0.0886865	0.877186	-0.801869	0.429634	0.910931	-5.02181
20518432	MIMAT0018185_st	hsa-miR-3911	miRNA	Homo sapiens	-0.0988153	0.85352	-0.801756	0.429698	0.910931	-5.02188
20519707	MIMAT0019984_st	hsa-miR-4804-5p	miRNA	Homo sapiens	0.0873123	0.718866	0.8003	0.430527	0.911271	-5.02274
20504336	MIMAT0026620_st	hsa-miR-598-5p	miRNA	Homo sapiens	-0.0858383	0.766027	-0.799591	0.43093	0.911271	-5.02316
20519471	MIMAT0019753_st	hsa-miR-4671-3p	miRNA	Homo sapiens	-0.0796961	0.753642	-0.799519	0.430972	0.911271	-5.02321
20522026	MIMAT0022484_st	hsa-miR-5692a	miRNA	Homo sapiens	0.0820859	0.777879	0.795367	0.433341	0.911502	-5.02566
20501220	MIMAT0000718_st	hsa-miR-302d-3p	miRNA	Homo sapiens	-0.0716616	0.892348	-0.794683	0.433732	0.911502	-5.02607
20500169	MIMAT0004506_st	hsa-miR-33a-3p	miRNA	Homo sapiens	-0.082773	0.740936	-0.794332	0.433933	0.911502	-5.02628
20500783	MIMAT0004610_st	hsa-miR-150-3p	miRNA	Homo sapiens	-0.117977	1.00125	-0.79386	0.434203	0.911502	-5.02655
20502445	MIMAT0001629_st	hsa-miR-329-3p	miRNA	Homo sapiens	0.121042	0.969877	0.792335	0.435076	0.911502	-5.02745
20503095	MIMAT0002170_st	hsa-miR-412-3p	miRNA	Homo sapiens	-0.081447	0.888871	-0.791995	0.435271	0.911502	-5.02765
20525520	MIMAT0027459_st	hsa-miR-6779-3p	miRNA	Homo sapiens	0.0966949	0.947432	0.791894	0.435329	0.911502	-5.02771
20519571	MIMAT0019850_st	hsa-miR-4728-3p	miRNA	Homo sapiens	-0.0955197	1.02737	-0.79173	0.435423	0.911502	-5.02781
20506813	MIMAT0005876_st	hsa-miR-1285-3p	miRNA	Homo sapiens	0.0805792	0.848404	0.791452	0.435582	0.911502	-5.02797
20519595	MIMAT0019874_st	hsa-miR-4743-5p	miRNA	Homo sapiens	-0.0801221	1.25135	-0.789631	0.436627	0.911502	-5.02904
20504327	MIMAT0004801_st	hsa-miR-590-3p	miRNA	Homo sapiens	0.0955164	0.859123	0.789365	0.43678	0.911502	-5.0292
20525678	MIMAT0027617_st	hsa-miR-6858-3p	miRNA	Homo sapiens	-0.0909595	1.10017	-0.789323	0.436804	0.911502	-5.02922
20517830	MIMAT0017999_st	hsa-miR-3619-5p	miRNA	Homo sapiens	-0.181536	1.65172	-0.789243	0.43685	0.911502	-5.02927
20519573	MIMAT0019852_st	hsa-miR-4730	miRNA	Homo sapiens	-0.106412	0.752059	-0.789115	0.436924	0.911502	-5.02935
20505962	MIMAT0004971_st	hsa-miR-921	miRNA	Homo sapiens	0.0686777	0.893357	0.789001	0.436989	0.911502	-5.02941
20525591	MIMAT0027530_st	hsa-miR-6815-5p	miRNA	Homo sapiens	-0.0967545	0.934817	-0.788101	0.437507	0.911502	-5.02994
20515598	MIMAT0015048_st	hsa-miR-3173-3p	miRNA	Homo sapiens	-0.103511	0.962285	-0.787807	0.437675	0.911502	-5.03011
20507742	MIMAT0007347_st	hsa-miR-1469	miRNA	Homo sapiens	0.175668	6.62972	0.785863	0.438794	0.911502	-5.03125
20519435	MIMAT0019717_st	hsa-miR-4652-3p	miRNA	Homo sapiens	-0.086947	0.905792	-0.783182	0.44034	0.911502	-5.03281
20529780	MIMAT0030997_st	hsa-miR-8070	miRNA	Homo sapiens	0.0908119	0.862139	0.782141	0.440942	0.911502	-5.03342
20519624	MIMAT0019901_st	hsa-miR-4757-5p	miRNA	Homo sapiens	-0.0823586	0.768439	-0.781601	0.441253	0.911502	-5.03373
20525480	MIMAT0027419_st	hsa-miR-6759-3p	miRNA	Homo sapiens	0.0972905	0.899862	0.781283	0.441437	0.911502	-5.03392
20503107	MIMAT0026559_st	hsa-miR-487a-5p	miRNA	Homo sapiens	0.12838	1.15893	0.781134	0.441523	0.911502	-5.034
20520331	MIMAT0021084_st	hsa-miR-5092	miRNA	Homo sapiens	-0.0966165	0.844885	-0.779988	0.442186	0.911502	-5.03467
20517691	MIMAT0016863_st	hsa-miR-4311	miRNA	Homo sapiens	0.0875325	0.812555	0.779728	0.442337	0.911502	-5.03482
20525546	MIMAT0027485_st	hsa-miR-6792-3p	miRNA	Homo sapiens	0.0737164	0.94198	0.778795	0.442877	0.911502	-5.03536
20518892	MIMAT0019032_st	hsa-miR-4497	miRNA	Homo sapiens	0.263027	6.3035	0.778741	0.442908	0.911502	-5.03539
20519601	MIMAT0019879_st	hsa-miR-4745-3p	miRNA	Homo sapiens	0.0751113	0.871471	0.77843	0.443088	0.911502	-5.03557
20504287	MIMAT0003231_st	hsa-miR-567	miRNA	Homo sapiens	-0.0724359	0.754284	-0.776839	0.444011	0.911502	-5.03649
20515597	MIMAT0019214_st	hsa-miR-3173-5p	miRNA	Homo sapiens	0.0737576	0.878631	0.776699	0.444092	0.911502	-5.03657
20517706	MIMAT0016878_st	hsa-miR-4257	miRNA	Homo sapiens	-0.0849839	0.752658	-0.776421	0.444253	0.911502	-5.03673
20512261	MIMAT0017352_st	hsa-miR-2277-5p	miRNA	Homo sapiens	0.558143	2.86579	0.775832	0.444595	0.911502	-5.03707
20501244	MIMAT0000733_st	hsa-miR-379-5p	miRNA	Homo sapiens	0.258494	1.64649	0.775237	0.444941	0.911502	-5.03742
20520196	MIMAT0021019_st	hsa-miR-5000-5p	miRNA	Homo sapiens	-0.313298	2.48278	-0.774866	0.445156	0.911502	-5.03763
20504310	MIMAT0004797_st	hsa-miR-582-3p	miRNA	Homo sapiens	0.0708157	0.731389	0.774697	0.445254	0.911502	-5.03773
20504576	MIMAT0022713_st	hsa-miR-1185-2-3p	miRNA	Homo sapiens	0.0969595	0.941594	0.774411	0.445421	0.911502	-5.03789
20525572	MIMAT0027511_st	hsa-miR-6805-3p	miRNA	Homo sapiens	0.192774	1.68432	0.773934	0.445698	0.911502	-5.03817
20517925	MIMAT0018093_st	hsa-miR-3670	miRNA	Homo sapiens	-0.0807213	0.7065	-0.773852	0.445745	0.911502	-5.03821
20519546	MIMAT0019828_st	hsa-miR-3529-5p	miRNA	Homo sapiens	0.102221	0.821834	0.77349	0.445956	0.911502	-5.03842
20500734	MIMAT0004593_st	hsa-miR-130a-5p	miRNA	Homo sapiens	-0.0660749	0.791351	-0.77252	0.446521	0.911502	-5.03898
20504278	MIMAT0003221_st	hsa-miR-557	miRNA	Homo sapiens	-0.0739516	0.777412	-0.771785	0.446948	0.911502	-5.0394
20525686	MIMAT0027625_st	hsa-miR-6862-5p	miRNA	Homo sapiens	0.0870076	0.769982	0.771403	0.447171	0.911502	-5.03962
20500193	MIMAT0004516_st	hsa-miR-105-3p	miRNA	Homo sapiens	-0.0671515	0.687467	-0.771222	0.447276	0.911502	-5.03973
20519456	MIMAT0019738_st	hsa-miR-4664-3p	miRNA	Homo sapiens	0.0915651	0.802926	0.770847	0.447495	0.911502	-5.03994
20519414	MIMAT0019696_st	hsa-miR-4638-3p	miRNA	Homo sapiens	0.0879782	0.856171	0.770212	0.447865	0.911502	-5.04031
20503898	MIMAT0026613_st	hsa-miR-510-3p	miRNA	Homo sapiens	0.0647104	0.844366	0.769113	0.448506	0.911502	-5.04094
20502444	MIMAT0026555_st	hsa-miR-329-5p	miRNA	Homo sapiens	-0.0738081	0.782167	-0.768677	0.448761	0.911502	-5.04118
20500441	MIMAT0004556_st	hsa-miR-10b-3p	miRNA	Homo sapiens	-0.0809351	0.749228	-0.768104	0.449095	0.911502	-5.04151
20518437	MIMAT0018188_st	hsa-miR-3914	miRNA	Homo sapiens	-0.0986526	0.879422	-0.767824	0.449259	0.911502	-5.04167
20519612	MIMAT0019889_st	hsa-miR-4752	miRNA	Homo sapiens	-0.0761659	0.773189	-0.766811	0.449851	0.911539	-5.04225
20521821	MIMAT0022282_st	hsa-miR-5583-3p	miRNA	Homo sapiens	0.0752527	0.872748	0.765976	0.45034	0.911539	-5.04273
20504555	MIMAT0003881_st	hsa-miR-668-3p	miRNA	Homo sapiens	-0.0887263	0.931638	-0.76543	0.450659	0.911539	-5.04304
20500766	MIMAT0004602_st	hsa-miR-125a-3p	miRNA	Homo sapiens	-0.108022	0.866451	-0.765255	0.450761	0.911539	-5.04314
20506768	MIMAT0005577_st	hsa-miR-1226-3p	miRNA	Homo sapiens	0.0885092	1.07429	0.763422	0.451835	0.912487	-5.04418
20500765	MIMAT0000443_st	hsa-miR-125a-5p	miRNA	Homo sapiens	0.312775	4.05311	0.762654	0.452285	0.912487	-5.04462
20525000	MIMAT0025455_st	hsa-miR-6500-3p	miRNA	Homo sapiens	-0.110188	0.842924	-0.762554	0.452344	0.912487	-5.04467
20506845	MIMAT0026741_st	hsa-miR-1251-3p	miRNA	Homo sapiens	0.0736714	0.714787	0.76168	0.452857	0.912772	-5.04517
20525710	MIMAT0027649_st	hsa-miR-6874-3p	miRNA	Homo sapiens	-0.08677	0.734812	-0.757597	0.455257	0.913561	-5.04748
20501175	MIMAT0000688_st	hsa-miR-301a-3p	miRNA	Homo sapiens	0.103989	0.745819	0.755877	0.456271	0.913561	-5.04845
20504420	MIMAT0003330_st	hsa-miR-654-5p	miRNA	Homo sapiens	0.115594	1.05511	0.755722	0.456363	0.913561	-5.04854
20517938	MIMAT0018106_st	hsa-miR-3680-5p	miRNA	Homo sapiens	0.0735992	0.761793	0.755489	0.4565	0.913561	-5.04867
20525447	MIMAT0027386_st	hsa-miR-6742-3p	miRNA	Homo sapiens	0.0962522	0.688311	0.754442	0.457118	0.913561	-5.04926
20500469	MIMAT0000269_st	hsa-miR-212-3p	miRNA	Homo sapiens	-0.0798464	0.861783	-0.754138	0.457297	0.913561	-5.04943
20518789	MIMAT0018933_st	hsa-miR-4420	miRNA	Homo sapiens	-0.0914299	0.736212	-0.753305	0.457789	0.913561	-5.0499
20500459	MIMAT0000264_st	hsa-miR-203a	miRNA	Homo sapiens	0.0777764	0.926681	0.751411	0.458909	0.913561	-5.05096
20529567	MIMAT0031179_st	hsa-miR-7976	miRNA	Homo sapiens	-0.0854003	0.723679	-0.75123	0.459016	0.913561	-5.05106
20503814	MIMAT0002823_st	hsa-miR-512-3p	miRNA	Homo sapiens	0.0667691	0.823064	0.750572	0.459406	0.913561	-5.05143
20525389	MIMAT0025850_st	hsa-miR-6719-3p	miRNA	Homo sapiens	0.0699924	0.795579	0.750522	0.459435	0.913561	-5.05146
20501160	MIMAT0000681_st	hsa-miR-29c-3p	miRNA	Homo sapiens	0.08348	0.791476	0.74939	0.460105	0.913561	-5.05209
20504374	MIMAT0003295_st	hsa-miR-626	miRNA	Homo sapiens	0.072948	0.851979	0.748933	0.460376	0.913561	-5.05234
20500165	MIMAT0004504_st	hsa-miR-31-3p	miRNA	Homo sapiens	-0.0870964	0.791609	-0.74874	0.460491	0.913561	-5.05245
20520208	MIMAT0021033_st	hsa-miR-5006-5p	miRNA	Homo sapiens	0.0979269	1.0346	0.74841	0.460686	0.913561	-5.05263
20519510	MIMAT0019791_st	hsa-miR-4697-5p	miRNA	Homo sapiens	0.0870346	0.853318	0.747818	0.461038	0.913561	-5.05297
20525465	MIMAT0027404_st	hsa-miR-6752-5p	miRNA	Homo sapiens	0.309617	3.54504	0.747521	0.461214	0.913561	-5.05313
20517728	MIMAT0016899_st	hsa-miR-4264	miRNA	Homo sapiens	-0.0719156	0.716216	-0.746268	0.461958	0.913561	-5.05383
20522044	MIMAT0022501_st	hsa-miR-5707	miRNA	Homo sapiens	0.0679957	0.744052	0.746139	0.462035	0.913561	-5.0539
20519446	MIMAT0019728_st	hsa-miR-4660	miRNA	Homo sapiens	0.0525308	0.727676	0.745625	0.46234	0.913561	-5.05419
20529134	MIMAT0030417_st	hsa-miR-6516-5p	miRNA	Homo sapiens	0.106634	0.944027	0.745445	0.462447	0.913561	-5.05429
20500474	MIMAT0026476_st	hsa-miR-215-3p	miRNA	Homo sapiens	0.0665831	0.685851	0.744631	0.462931	0.913561	-5.05474
20529791	MIMAT0031008_st	hsa-miR-8081	miRNA	Homo sapiens	-0.0845159	0.944021	-0.744422	0.463055	0.913561	-5.05485
20515509	MIMAT0014978_st	hsa-miR-3116	miRNA	Homo sapiens	-0.0700163	0.816905	-0.744351	0.463098	0.913561	-5.05489
20525668	MIMAT0027607_st	hsa-miR-6853-3p	miRNA	Homo sapiens	0.07218	0.803711	0.744331	0.463109	0.913561	-5.0549
20519609	MIMAT0019887_st	hsa-miR-4750-5p	miRNA	Homo sapiens	0.12862	1.39155	0.744015	0.463297	0.913561	-5.05508
20525009	MIMAT0025464_st	hsa-miR-6504-5p	miRNA	Homo sapiens	-0.0769285	0.702045	-0.743372	0.46368	0.913561	-5.05544
20519440	MIMAT0019722_st	hsa-miR-4655-3p	miRNA	Homo sapiens	0.0822431	0.870131	0.742709	0.464075	0.913561	-5.0558
20500754	MIMAT0000436_st	hsa-miR-144-3p	miRNA	Homo sapiens	0.0914435	0.807621	0.741861	0.46458	0.913561	-5.05627
20517702	MIMAT0016874_st	hsa-miR-4321	miRNA	Homo sapiens	-0.0585998	0.842989	-0.741723	0.464662	0.913561	-5.05635
20506774	MIMAT0005582_st	hsa-miR-1228-5p	miRNA	Homo sapiens	0.257604	5.71058	0.741397	0.464857	0.913561	-5.05653
20525651	MIMAT0027590_st	hsa-miR-6845-5p	miRNA	Homo sapiens	0.091142	0.799099	0.740911	0.465147	0.913561	-5.0568
20521784	MIMAT0022258_st	hsa-miR-5571-3p	miRNA	Homo sapiens	0.0629512	0.714599	0.738139	0.466801	0.916079	-5.05833
20519495	MIMAT0019776_st	hsa-miR-1343-3p	miRNA	Homo sapiens	0.0873393	0.845837	0.735293	0.468504	0.91678	-5.05989
20511561	MIMAT0011161_st	hsa-miR-2116-3p	miRNA	Homo sapiens	0.0782858	1.08581	0.735243	0.468534	0.91678	-5.05992
20515544	MIMAT0015006_st	hsa-miR-3138	miRNA	Homo sapiens	-0.0706479	0.94141	-0.733499	0.469579	0.91678	-5.06087
20503893	MIMAT0004778_st	hsa-miR-508-5p	miRNA	Homo sapiens	-0.0682544	0.879649	-0.733385	0.469648	0.91678	-5.06094
20515618	MIMAT0015066_st	hsa-miR-3065-5p	miRNA	Homo sapiens	0.0578362	0.844027	0.733365	0.46966	0.91678	-5.06095
20504331	MIMAT0004802_st	hsa-miR-593-3p	miRNA	Homo sapiens	0.0634232	0.727903	0.733	0.469879	0.91678	-5.06115
20504318	MIMAT0003253_st	hsa-miR-587	miRNA	Homo sapiens	0.0713809	0.761029	0.732589	0.470125	0.91678	-5.06137
20519407	MIMAT0019689_st	hsa-miR-4633-5p	miRNA	Homo sapiens	-0.0642208	0.840176	-0.731991	0.470484	0.91678	-5.0617
20512263	MIMAT0011778_st	hsa-miR-2278	miRNA	Homo sapiens	-0.0790885	0.966804	-0.731936	0.470517	0.91678	-5.06173
20500452	MIMAT0000261_st	hsa-miR-183-5p	miRNA	Homo sapiens	0.0999749	0.859705	0.730111	0.471614	0.917829	-5.06272
20518869	MIMAT0019010_st	hsa-miR-3689f	miRNA	Homo sapiens	0.138311	1.13019	0.729798	0.471802	0.917829	-5.06289
20522991	MIMAT0031120_st	hsa-miR-1199-3p	miRNA	Homo sapiens	0.059352	0.746529	0.726211	0.473962	0.917937	-5.06484
20501170	MIMAT0000686_st	hsa-miR-34c-5p	miRNA	Homo sapiens	-0.0968044	0.929125	-0.725326	0.474496	0.917937	-5.06532
20519630	MIMAT0019907_st	hsa-miR-4760-3p	miRNA	Homo sapiens	0.072064	0.892389	0.724899	0.474754	0.917937	-5.06555
20504269	MIMAT0026615_st	hsa-miR-552-5p	miRNA	Homo sapiens	-0.0763137	0.762146	-0.72483	0.474795	0.917937	-5.06559
20507094	MIMAT0005953_st	hsa-miR-1322	miRNA	Homo sapiens	-0.104907	0.927204	-0.72476	0.474837	0.917937	-5.06563
20525739	MIMAT0027678_st	hsa-miR-6889-5p	miRNA	Homo sapiens	0.0975709	0.934944	0.724336	0.475093	0.917937	-5.06586
20518853	MIMAT0018995_st	hsa-miR-4468	miRNA	Homo sapiens	0.062146	0.862098	0.724298	0.475116	0.917937	-5.06588
20519669	MIMAT0019946_st	hsa-miR-4783-5p	miRNA	Homo sapiens	0.0701539	0.819133	0.7238	0.475417	0.917937	-5.06615
20519662	MIMAT0019939_st	hsa-miR-4780	miRNA	Homo sapiens	0.0932049	0.890103	0.722943	0.475935	0.917937	-5.06661
20525552	MIMAT0027491_st	hsa-miR-6795-3p	miRNA	Homo sapiens	-0.0716189	0.852602	-0.72287	0.475979	0.917937	-5.06665
20517949	MIMAT0019223_st	hsa-miR-3688-5p	miRNA	Homo sapiens	-0.0717696	0.823042	-0.721259	0.476953	0.917937	-5.06752
20506795	MIMAT0005865_st	hsa-miR-1202	miRNA	Homo sapiens	-0.0656121	0.862616	-0.72087	0.477189	0.917937	-5.06773
20511563	MIMAT0011163_st	hsa-miR-548q	miRNA	Homo sapiens	-0.0839053	0.845243	-0.719842	0.477811	0.917937	-5.06828
20525728	MIMAT0027667_st	hsa-miR-6883-3p	miRNA	Homo sapiens	0.0721599	0.884937	0.71955	0.477988	0.917937	-5.06844
20506864	MIMAT0005921_st	hsa-miR-1267	miRNA	Homo sapiens	-0.0622238	0.742725	-0.719222	0.478187	0.917937	-5.06862
20515535	MIMAT0014998_st	hsa-miR-3133	miRNA	Homo sapiens	0.0708464	0.870899	0.7189	0.478382	0.917937	-5.06879
20517827	MIMAT0017997_st	hsa-miR-3617-5p	miRNA	Homo sapiens	-0.103268	0.950884	-0.718273	0.478762	0.917937	-5.06912
20504549	MIMAT0022929_st	hsa-miR-758-5p	miRNA	Homo sapiens	0.0799703	0.869509	0.717965	0.478949	0.917937	-5.06929
20517914	MIMAT0018083_st	hsa-miR-3662	miRNA	Homo sapiens	-0.0941141	0.89765	-0.717953	0.478956	0.917937	-5.0693
20501292	MIMAT0004700_st	hsa-miR-331-5p	miRNA	Homo sapiens	0.0978888	0.896087	0.71671	0.479711	0.918666	-5.06996
20503790	MIMAT0004765_st	hsa-miR-491-3p	miRNA	Homo sapiens	-0.0596189	0.806573	-0.715268	0.480587	0.919055	-5.07073
20500465	MIMAT0000267_st	hsa-miR-210-3p	miRNA	Homo sapiens	0.0854313	0.982556	0.714618	0.480982	0.919055	-5.07108
20500800	MIMAT0000462_st	hsa-miR-206	miRNA	Homo sapiens	0.0693724	0.865359	0.714529	0.481036	0.919055	-5.07113
20525393	MIMAT0025853_st	hsa-miR-6722-5p	miRNA	Homo sapiens	0.0649652	0.846648	0.71283	0.48207	0.91923	-5.07203
20519076	MIMAT0019359_st	hsa-miR-3974	miRNA	Homo sapiens	-0.0712402	0.862872	-0.710098	0.483735	0.91923	-5.07349
20500457	MIMAT0000263_st	hsa-miR-199b-5p	miRNA	Homo sapiens	-0.0740769	0.791686	-0.709434	0.48414	0.91923	-5.07384
20519694	MIMAT0019971_st	hsa-miR-4796-3p	miRNA	Homo sapiens	-0.0757416	0.848865	-0.709285	0.484231	0.91923	-5.07392
20515557	MIMAT0015016_st	hsa-miR-3145-3p	miRNA	Homo sapiens	-0.0677892	0.844709	-0.709163	0.484306	0.91923	-5.07398
20521836	MIMAT0022297_st	hsa-miR-5589-5p	miRNA	Homo sapiens	0.0631094	0.856048	0.708336	0.484811	0.91923	-5.07442
20515616	MIMAT0022731_st	hsa-miR-3184-3p	miRNA	Homo sapiens	-0.0976323	1.07408	-0.707962	0.48504	0.91923	-5.07462
20504376	MIMAT0026623_st	hsa-miR-627-3p	miRNA	Homo sapiens	0.0706031	0.696045	0.707317	0.485434	0.91923	-5.07496
20500437	MIMAT0004554_st	hsa-miR-7-2-3p	miRNA	Homo sapiens	-0.0835854	0.846371	-0.707139	0.485543	0.91923	-5.07505
20519597	MIMAT0019875_st	hsa-miR-4744	miRNA	Homo sapiens	0.0765379	0.745869	0.706732	0.485791	0.91923	-5.07527
20500188	MIMAT0000100_st	hsa-miR-29b-3p	miRNA	Homo sapiens	0.0671407	0.803548	0.706629	0.485855	0.91923	-5.07532
20525590	MIMAT0027529_st	hsa-miR-6814-3p	miRNA	Homo sapiens	0.0643205	0.761217	0.706534	0.485913	0.91923	-5.07537
20526175	MIMAT0028114_st	hsa-miR-7108-3p	miRNA	Homo sapiens	0.0990105	1.10236	0.706406	0.485991	0.91923	-5.07544
20509072	MIMAT0006767_st	hsa-miR-1827	miRNA	Homo sapiens	-0.0766108	0.844125	-0.704773	0.48699	0.920411	-5.0763
20503796	MIMAT0002811_st	hsa-miR-202-3p	miRNA	Homo sapiens	-0.0960974	0.922956	-0.701645	0.488909	0.920955	-5.07795
20517955	MIMAT0019224_st	hsa-miR-3691-3p	miRNA	Homo sapiens	-0.0694665	0.669922	-0.701174	0.489198	0.920955	-5.07819
20517919	MIMAT0018087_st	hsa-miR-3665	miRNA	Homo sapiens	0.131001	8.67681	0.700356	0.4897	0.920955	-5.07862
20529146	MIMAT0030429_st	hsa-miR-7854-3p	miRNA	Homo sapiens	-0.10671	1.14731	-0.700105	0.489854	0.920955	-5.07875
20525600	MIMAT0027539_st	hsa-miR-6819-3p	miRNA	Homo sapiens	-0.0884646	1.14485	-0.700098	0.489859	0.920955	-5.07876
20505760	MIMAT0004926_st	hsa-miR-708-5p	miRNA	Homo sapiens	0.0908072	0.917613	0.699654	0.490131	0.920955	-5.07899
20525492	MIMAT0027431_st	hsa-miR-6765-3p	miRNA	Homo sapiens	0.0819304	0.878852	0.69889	0.490601	0.920955	-5.07939
20529773	MIMAT0030990_st	hsa-miR-8063	miRNA	Homo sapiens	-0.127583	1.06967	-0.698348	0.490935	0.920955	-5.07967
20529765	MIMAT0030982_st	hsa-miR-8055	miRNA	Homo sapiens	-0.0630479	0.767975	-0.697654	0.491362	0.920955	-5.08003
20504371	MIMAT0004807_st	hsa-miR-624-3p	miRNA	Homo sapiens	-0.0753755	0.753037	-0.697488	0.491464	0.920955	-5.08012
20518625	MIMAT0018352_st	hsa-miR-3937	miRNA	Homo sapiens	-0.181414	1.97533	-0.697437	0.491495	0.920955	-5.08015
20504413	MIMAT0003326_st	hsa-miR-663a	miRNA	Homo sapiens	-0.22632	4.69496	-0.696555	0.492038	0.920955	-5.08061
20525026	MIMAT0025481_st	hsa-miR-6512-3p	miRNA	Homo sapiens	0.0745921	0.733352	0.696151	0.492287	0.920955	-5.08082
20517825	MIMAT0017995_st	hsa-miR-3616-5p	miRNA	Homo sapiens	0.0785748	0.762232	0.695765	0.492525	0.920955	-5.08102
20519706	MIMAT0019983_st	hsa-miR-4803	miRNA	Homo sapiens	0.0668211	0.842481	0.694241	0.493465	0.921161	-5.08181
20515518	MIMAT0014984_st	hsa-miR-3122	miRNA	Homo sapiens	0.0772342	0.965658	0.694115	0.493543	0.921161	-5.08188
20525727	MIMAT0027666_st	hsa-miR-6883-5p	miRNA	Homo sapiens	0.0702201	0.87643	0.693763	0.49376	0.921161	-5.08206
20504563	MIMAT0005793_st	hsa-miR-320c	miRNA	Homo sapiens	-0.281154	8.63017	-0.692347	0.494635	0.921689	-5.08279
20517946	MIMAT0018113_st	hsa-miR-3685	miRNA	Homo sapiens	0.0953047	0.938367	0.69209	0.494794	0.921689	-5.08293
20504286	MIMAT0003230_st	hsa-miR-566	miRNA	Homo sapiens	-0.0599446	0.747831	-0.689755	0.496238	0.922834	-5.08413
20501289	MIMAT0004698_st	hsa-miR-135b-3p	miRNA	Homo sapiens	0.0706621	0.742769	0.689724	0.496257	0.922834	-5.08415
20500730	MIMAT0000423_st	hsa-miR-125b-5p	miRNA	Homo sapiens	0.119401	1.21321	0.689275	0.496535	0.922834	-5.08438
20500729	MIMAT0000422_st	hsa-miR-124-3p	miRNA	Homo sapiens	-0.058702	0.822169	-0.688472	0.497032	0.922879	-5.08479
20526176	MIMAT0028115_st	hsa-miR-7109-5p	miRNA	Homo sapiens	0.0759078	0.875533	0.686996	0.497947	0.922879	-5.08555
20505963	MIMAT0004972_st	hsa-miR-922	miRNA	Homo sapiens	-0.0602428	0.879767	-0.686328	0.498361	0.922879	-5.0859
20500453	MIMAT0004560_st	hsa-miR-183-3p	miRNA	Homo sapiens	-0.0620422	0.890177	-0.684749	0.499342	0.922879	-5.08671
20525018	MIMAT0025473_st	hsa-miR-6508-3p	miRNA	Homo sapiens	0.0666245	0.760659	0.684351	0.499589	0.922879	-5.08691
20525562	MIMAT0027501_st	hsa-miR-6800-3p	miRNA	Homo sapiens	-0.119336	1.35138	-0.684131	0.499726	0.922879	-5.08702
20529797	MIMAT0031014_st	hsa-miR-8087	miRNA	Homo sapiens	0.0539119	0.744406	0.68373	0.499975	0.922879	-5.08723
20518635	MIMAT0019231_st	hsa-miR-3944-5p	miRNA	Homo sapiens	-0.0772298	0.974434	-0.683619	0.500044	0.922879	-5.08729
20525660	MIMAT0027599_st	hsa-miR-6849-3p	miRNA	Homo sapiens	0.0767866	0.869225	0.683186	0.500314	0.922879	-5.08751
20519618	MIMAT0019895_st	hsa-miR-4755-5p	miRNA	Homo sapiens	0.0778907	0.82815	0.683183	0.500315	0.922879	-5.08751
20519592	MIMAT0019871_st	hsa-miR-4741	miRNA	Homo sapiens	0.206289	1.71536	0.681829	0.501158	0.92361	-5.0882
20504271	MIMAT0003216_st	hsa-miR-553	miRNA	Homo sapiens	0.0672953	0.798939	0.681338	0.501463	0.92361	-5.08845
20500146	MIMAT0000078_st	hsa-miR-23a-3p	miRNA	Homo sapiens	0.384446	9.55003	0.678779	0.503059	0.924986	-5.08975
20519677	MIMAT0019954_st	hsa-miR-4786-5p	miRNA	Homo sapiens	-0.0550652	0.857436	-0.677956	0.503572	0.924986	-5.09017
20525020	MIMAT0025475_st	hsa-miR-6509-3p	miRNA	Homo sapiens	-0.0595069	0.80505	-0.677189	0.504051	0.924986	-5.09056
20518834	MIMAT0018976_st	hsa-miR-4454	miRNA	Homo sapiens	0.471957	3.46699	0.676944	0.504204	0.924986	-5.09069
20504313	MIMAT0022708_st	hsa-miR-584-3p	miRNA	Homo sapiens	0.121194	1.18151	0.676265	0.504628	0.924986	-5.09103
20501202	MIMAT0004683_st	hsa-miR-362-3p	miRNA	Homo sapiens	-0.0763469	0.709672	-0.675042	0.505392	0.924986	-5.09165
20517724	MIMAT0017950_st	hsa-miR-2355-3p	miRNA	Homo sapiens	0.0772007	0.775243	0.674496	0.505734	0.924986	-5.09193
20525711	MIMAT0027650_st	hsa-miR-6875-5p	miRNA	Homo sapiens	-0.0922717	1.00723	-0.674482	0.505743	0.924986	-5.09193
20525588	MIMAT0027527_st	hsa-miR-6813-3p	miRNA	Homo sapiens	-0.0901055	0.977824	-0.674201	0.505919	0.924986	-5.09207
20517740	MIMAT0016911_st	hsa-miR-4280	miRNA	Homo sapiens	-0.0541781	0.768964	-0.67411	0.505975	0.924986	-5.09212
20500174	MIMAT0004509_st	hsa-miR-93-3p	miRNA	Homo sapiens	0.133414	1.36864	0.671287	0.507744	0.927003	-5.09354
20525635	MIMAT0027574_st	hsa-miR-6836-5p	miRNA	Homo sapiens	0.0589492	0.903508	0.670844	0.508022	0.927003	-5.09377
20506788	MIMAT0005592_st	hsa-miR-1237-3p	miRNA	Homo sapiens	-0.055596	0.805989	-0.667924	0.509855	0.927003	-5.09523
20506715	MIMAT0005828_st	hsa-miR-1183	miRNA	Homo sapiens	0.0643239	0.877466	0.666958	0.510462	0.927003	-5.09571
20519640	MIMAT0019917_st	hsa-miR-4766-5p	miRNA	Homo sapiens	-0.059125	0.817257	-0.66665	0.510656	0.927003	-5.09587
20525622	MIMAT0027561_st	hsa-miR-6830-3p	miRNA	Homo sapiens	0.0621103	0.780584	0.666487	0.510759	0.927003	-5.09595
20501218	MIMAT0000717_st	hsa-miR-302c-3p	miRNA	Homo sapiens	-0.0606167	0.86721	-0.665845	0.511163	0.927003	-5.09627
20501277	MIMAT0026486_st	hsa-miR-328-5p	miRNA	Homo sapiens	-0.27677	3.75888	-0.665282	0.511517	0.927003	-5.09655
20506849	MIMAT0005907_st	hsa-miR-1256	miRNA	Homo sapiens	-0.0611168	0.776258	-0.664318	0.512124	0.927003	-5.09703
20519623	MIMAT0019900_st	hsa-miR-4756-3p	miRNA	Homo sapiens	0.052306	0.92354	0.66378	0.512463	0.927003	-5.0973
20519429	MIMAT0019711_st	hsa-miR-4649-5p	miRNA	Homo sapiens	0.174702	1.64834	0.663473	0.512656	0.927003	-5.09745
20521834	MIMAT0022295_st	hsa-miR-5588-5p	miRNA	Homo sapiens	-0.0833746	0.881925	-0.663293	0.51277	0.927003	-5.09754
20506786	MIMAT0005591_st	hsa-miR-1236-3p	miRNA	Homo sapiens	0.050372	0.842067	0.662766	0.513102	0.927003	-5.0978
20525597	MIMAT0027536_st	hsa-miR-6818-5p	miRNA	Homo sapiens	0.0744118	0.849588	0.66251	0.513263	0.927003	-5.09793
20515626	MIMAT0015071_st	hsa-miR-3189-3p	miRNA	Homo sapiens	0.0549337	0.778237	0.66172	0.513762	0.927003	-5.09832
20506870	MIMAT0005928_st	hsa-miR-548h-5p	miRNA	Homo sapiens	-0.0724121	0.848936	-0.661657	0.513802	0.927003	-5.09835
20500477	MIMAT0000274_st	hsa-miR-217	miRNA	Homo sapiens	0.0744751	0.796992	0.661559	0.513864	0.927003	-5.0984
20518877	MIMAT0019017_st	hsa-miR-4483	miRNA	Homo sapiens	-0.0816274	0.796685	-0.661488	0.513909	0.927003	-5.09844
20519537	MIMAT0019819_st	hsa-miR-4712-3p	miRNA	Homo sapiens	0.07423	0.744999	0.660952	0.514247	0.927003	-5.0987
20504558	MIMAT0003883_st	hsa-miR-767-3p	miRNA	Homo sapiens	-0.0758809	0.914874	-0.659167	0.515375	0.92708	-5.09958
20504370	MIMAT0003293_st	hsa-miR-624-5p	miRNA	Homo sapiens	-0.0540413	0.802722	-0.657333	0.516535	0.92708	-5.10049
20519576	MIMAT0019855_st	hsa-miR-4732-5p	miRNA	Homo sapiens	-0.0764147	0.912084	-0.656921	0.516796	0.92708	-5.10069
20500752	MIMAT0000435_st	hsa-miR-143-3p	miRNA	Homo sapiens	0.227211	1.36899	0.656697	0.516937	0.92708	-5.1008
20519569	MIMAT0019848_st	hsa-miR-4727-3p	miRNA	Homo sapiens	-0.107407	1.1292	-0.656461	0.517087	0.92708	-5.10092
20504191	MIMAT0004785_st	hsa-miR-545-5p	miRNA	Homo sapiens	-0.0675943	0.795574	-0.655925	0.517426	0.92708	-5.10118
20517910	MIMAT0018079_st	hsa-miR-1273e	miRNA	Homo sapiens	0.070597	0.77418	0.655692	0.517574	0.92708	-5.1013
20515636	MIMAT0019218_st	hsa-miR-3194-3p	miRNA	Homo sapiens	-0.0554069	0.660028	-0.65538	0.517772	0.92708	-5.10145
20529566	MIMAT0031178_st	hsa-miR-7975	miRNA	Homo sapiens	-0.0807867	0.958217	-0.655175	0.517902	0.92708	-5.10155
20519559	MIMAT0019838_st	hsa-miR-4723-5p	miRNA	Homo sapiens	-0.0785144	0.915538	-0.65492	0.518063	0.92708	-5.10168
20519075	MIMAT0019358_st	hsa-miR-3973	miRNA	Homo sapiens	0.0727079	0.841258	0.652543	0.519572	0.928536	-5.10284
20518788	MIMAT0018932_st	hsa-miR-378f	miRNA	Homo sapiens	0.111041	0.865091	0.651912	0.519972	0.928536	-5.10315
20518924	MIMAT0019063_st	hsa-miR-4524a-3p	miRNA	Homo sapiens	0.0566842	0.723781	0.65152	0.520221	0.928536	-5.10334
20519639	MIMAT0019916_st	hsa-miR-4765	miRNA	Homo sapiens	-0.0464986	0.754334	-0.650945	0.520587	0.928536	-5.10362
20519574	MIMAT0019853_st	hsa-miR-4731-5p	miRNA	Homo sapiens	0.0539989	0.748992	0.650663	0.520766	0.928536	-5.10376
20515624	MIMAT0015070_st	hsa-miR-3188	miRNA	Homo sapiens	-0.109612	1.08397	-0.649128	0.521743	0.929235	-5.10451
20520328	MIMAT0022984_st	hsa-miR-5089-3p	miRNA	Homo sapiens	-0.0617804	0.741682	-0.648858	0.521915	0.929235	-5.10464
20517693	MIMAT0016865_st	hsa-miR-4313	miRNA	Homo sapiens	0.0765165	1.02212	0.647501	0.522779	0.9301	-5.1053
20519450	MIMAT0019732_st	hsa-miR-4662a-3p	miRNA	Homo sapiens	0.0661602	0.894898	0.646224	0.523593	0.930183	-5.10592
20519568	MIMAT0019847_st	hsa-miR-4727-5p	miRNA	Homo sapiens	0.0706541	0.846869	0.645833	0.523842	0.930183	-5.10611
20525445	MIMAT0027384_st	hsa-miR-6741-3p	miRNA	Homo sapiens	0.0749411	0.760489	0.645646	0.523961	0.930183	-5.1062
20515577	MIMAT0015031_st	hsa-miR-3157-5p	miRNA	Homo sapiens	-0.0616704	0.807936	-0.644225	0.524868	0.93112	-5.10689
20500385	MIMAT0000222_st	hsa-miR-192-5p	miRNA	Homo sapiens	0.117359	0.997034	0.643511	0.525324	0.931256	-5.10723
20517899	MIMAT0018068_st	hsa-miR-3648	miRNA	Homo sapiens	0.0716925	0.965894	0.640361	0.527339	0.931899	-5.10875
20519079	MIMAT0019362_st	hsa-miR-3977	miRNA	Homo sapiens	0.0832226	0.737877	0.639175	0.528098	0.931899	-5.10932
20519505	MIMAT0019786_st	hsa-miR-4694-5p	miRNA	Homo sapiens	0.0663612	0.751735	0.638011	0.528844	0.931899	-5.10988
20504556	MIMAT0020925_st	hsa-miR-550a-3-5p	miRNA	Homo sapiens	0.079979	0.96064	0.637258	0.529327	0.931899	-5.11024
20525574	MIMAT0027513_st	hsa-miR-6806-3p	miRNA	Homo sapiens	0.168017	6.18878	0.636615	0.529739	0.931899	-5.11055
20519588	MIMAT0019867_st	hsa-miR-4738-3p	miRNA	Homo sapiens	0.0741221	0.916654	0.636181	0.530018	0.931899	-5.11075
20504290	MIMAT0003233_st	hsa-miR-551b-3p	miRNA	Homo sapiens	-0.0728196	0.798378	-0.634387	0.53117	0.931899	-5.11161
20518885	MIMAT0019025_st	hsa-miR-4490	miRNA	Homo sapiens	-0.0923837	0.923253	-0.633194	0.531937	0.931899	-5.11218
20503828	MIMAT0002836_st	hsa-miR-526b-3p	miRNA	Homo sapiens	0.0527883	0.720376	0.633133	0.531977	0.931899	-5.1122
20519598	MIMAT0019876_st	hsa-miR-3591-5p	miRNA	Homo sapiens	-0.0538225	0.822657	-0.63309	0.532004	0.931899	-5.11223
20501246	MIMAT0000734_st	hsa-miR-380-5p	miRNA	Homo sapiens	0.0713104	0.811009	0.633036	0.532039	0.931899	-5.11225
20500763	MIMAT0000441_st	hsa-miR-9-5p	miRNA	Homo sapiens	0.0539683	0.776064	0.632536	0.53236	0.931899	-5.11249
20519653	MIMAT0019930_st	hsa-miR-4774-3p	miRNA	Homo sapiens	0.0587582	0.78921	0.632367	0.532469	0.931899	-5.11257
20503844	MIMAT0002849_st	hsa-miR-524-5p	miRNA	Homo sapiens	-0.0513661	0.721163	-0.632274	0.532529	0.931899	-5.11261
20524051	MIMAT0024614_st	hsa-miR-6130	miRNA	Homo sapiens	-0.0666123	0.781169	-0.630818	0.533467	0.931899	-5.1133
20518876	MIMAT0020958_st	hsa-miR-4482-3p	miRNA	Homo sapiens	0.0570441	0.783632	0.630328	0.533782	0.931899	-5.11354
20518850	MIMAT0018992_st	hsa-miR-4465	miRNA	Homo sapiens	0.0745641	0.75484	0.628643	0.534869	0.931899	-5.11433
20503885	MIMAT0026612_st	hsa-miR-504-3p	miRNA	Homo sapiens	-0.077311	1.05384	-0.628241	0.535128	0.931899	-5.11452
20526871	MIMAT0028221_st	hsa-miR-7155-3p	miRNA	Homo sapiens	0.0689574	0.87219	0.627783	0.535423	0.931899	-5.11474
20500772	MIMAT0004605_st	hsa-miR-129-2-3p	miRNA	Homo sapiens	0.0578915	0.894967	0.627782	0.535424	0.931899	-5.11474
20505756	MIMAT0004922_st	hsa-miR-875-5p	miRNA	Homo sapiens	0.0643199	0.838528	0.627535	0.535583	0.931899	-5.11485
20505792	MIMAT0004950_st	hsa-miR-877-3p	miRNA	Homo sapiens	-0.06906	0.910072	-0.627442	0.535643	0.931899	-5.1149
20501230	MIMAT0000723_st	hsa-miR-371a-3p	miRNA	Homo sapiens	-0.0789491	0.912758	-0.626744	0.536094	0.931899	-5.11523
20515593	MIMAT0015043_st	hsa-miR-3168	miRNA	Homo sapiens	0.058012	0.761866	0.626286	0.53639	0.931899	-5.11544
20518799	MIMAT0018942_st	hsa-miR-4427	miRNA	Homo sapiens	0.0643168	0.720149	0.624361	0.537634	0.931899	-5.11635
20500720	MIMAT0004587_st	hsa-miR-23b-5p	miRNA	Homo sapiens	-0.129144	1.41014	-0.62251	0.538832	0.931899	-5.11721
20520330	MIMAT0021083_st	hsa-miR-5091	miRNA	Homo sapiens	-0.073442	0.776545	-0.621541	0.53946	0.931899	-5.11767
20517710	MIMAT0016882_st	hsa-miR-4253	miRNA	Homo sapiens	0.0774607	0.944159	0.621209	0.539675	0.931899	-5.11782
20515569	MIMAT0015025_st	hsa-miR-3152-3p	miRNA	Homo sapiens	-0.0890238	0.983193	-0.621197	0.539682	0.931899	-5.11783
20519678	MIMAT0019955_st	hsa-miR-4786-3p	miRNA	Homo sapiens	0.102449	1.26627	0.621163	0.539705	0.931899	-5.11784
20515545	MIMAT0015007_st	hsa-miR-3139	miRNA	Homo sapiens	0.0678847	0.785334	0.619639	0.540693	0.931899	-5.11855
20523016	MIMAT0023709_st	hsa-miR-6084	miRNA	Homo sapiens	0.0580003	0.860439	0.61919	0.540984	0.931899	-5.11876
20525456	MIMAT0027395_st	hsa-miR-6747-3p	miRNA	Homo sapiens	0.0707233	0.914147	0.619086	0.541051	0.931899	-5.11881
20503856	MIMAT0002859_st	hsa-miR-516b-5p	miRNA	Homo sapiens	0.0653748	0.75237	0.618731	0.541282	0.931899	-5.11898
20504320	MIMAT0003254_st	hsa-miR-548b-3p	miRNA	Homo sapiens	0.0613738	0.814833	0.618137	0.541668	0.931899	-5.11925
20519472	MIMAT0019754_st	hsa-miR-4672	miRNA	Homo sapiens	-0.0623756	0.803087	-0.61794	0.541796	0.931899	-5.11934
20506014	MIMAT0026734_st	hsa-miR-942-3p	miRNA	Homo sapiens	0.0564085	0.773035	0.616996	0.542409	0.931899	-5.11978
20525750	MIMAT0027689_st	hsa-miR-6894-3p	miRNA	Homo sapiens	-0.0591132	0.879175	-0.616296	0.542863	0.931899	-5.12011
20523010	MIMAT0023703_st	hsa-miR-6078	miRNA	Homo sapiens	0.0592163	0.687337	0.61561	0.54331	0.931899	-5.12042
20525658	MIMAT0027597_st	hsa-miR-6848-3p	miRNA	Homo sapiens	-0.066408	0.908369	-0.614743	0.543874	0.931899	-5.12082
20515623	MIMAT0015069_st	hsa-miR-3187-3p	miRNA	Homo sapiens	0.0914163	1.08412	0.6125	0.545335	0.931899	-5.12186
20525547	MIMAT0027486_st	hsa-miR-6793-5p	miRNA	Homo sapiens	0.0582908	0.830975	0.612182	0.545541	0.931899	-5.12201
20517941	MIMAT0018109_st	hsa-miR-3681-3p	miRNA	Homo sapiens	-0.0620018	0.824462	-0.611195	0.546185	0.931899	-5.12246
20518914	MIMAT0019054_st	hsa-miR-4517	miRNA	Homo sapiens	-0.0630421	0.875127	-0.610521	0.546625	0.931899	-5.12277
20509229	MIMAT0026917_st	hsa-miR-1910-3p	miRNA	Homo sapiens	0.0532467	0.853911	0.609525	0.547275	0.931899	-5.12323
20500483	MIMAT0004568_st	hsa-miR-221-5p	miRNA	Homo sapiens	0.0561137	0.781136	0.609409	0.547351	0.931899	-5.12328
20521829	MIMAT0022290_st	hsa-miR-5587-3p	miRNA	Homo sapiens	0.0621458	0.772272	0.608427	0.547992	0.931899	-5.12373
20519572	MIMAT0019851_st	hsa-miR-4729	miRNA	Homo sapiens	-0.0539729	0.837979	-0.607984	0.548281	0.931899	-5.12393
20501245	MIMAT0004690_st	hsa-miR-379-3p	miRNA	Homo sapiens	0.0457335	0.72716	0.606073	0.549531	0.931899	-5.1248
20503896	MIMAT0002881_st	hsa-miR-509-3p	miRNA	Homo sapiens	0.0639626	0.779581	0.60478	0.550377	0.931899	-5.12539
20505806	MIMAT0004960_st	hsa-miR-208b-3p	miRNA	Homo sapiens	0.0679707	0.839845	0.604609	0.550489	0.931899	-5.12547
20515633	MIMAT0027027_st	hsa-miR-3192-3p	miRNA	Homo sapiens	0.0649101	0.746006	0.604419	0.550614	0.931899	-5.12556
20504322	MIMAT0004799_st	hsa-miR-589-5p	miRNA	Homo sapiens	0.0963006	0.928546	0.6039	0.550954	0.931899	-5.12579
20525442	MIMAT0027381_st	hsa-miR-6740-5p	miRNA	Homo sapiens	0.0561083	0.782878	0.603084	0.551488	0.931899	-5.12616
20502373	MIMAT0001545_st	hsa-miR-450a-5p	miRNA	Homo sapiens	0.0681241	0.821573	0.602338	0.551977	0.931899	-5.1265
20519516	MIMAT0019797_st	hsa-miR-4700-3p	miRNA	Homo sapiens	-0.0676514	0.79085	-0.601008	0.55285	0.931899	-5.1271
20525731	MIMAT0027670_st	hsa-miR-6885-5p	miRNA	Homo sapiens	-0.0533333	0.899969	-0.600833	0.552965	0.931899	-5.12718
20515529	MIMAT0014992_st	hsa-miR-3129-5p	miRNA	Homo sapiens	-0.0495618	0.753627	-0.600734	0.55303	0.931899	-5.12723
20525715	MIMAT0027654_st	hsa-miR-6877-5p	miRNA	Homo sapiens	0.0585858	0.892261	0.600161	0.553406	0.931899	-5.12749
20521813	MIMAT0022274_st	hsa-miR-5580-3p	miRNA	Homo sapiens	-0.0508316	0.702552	-0.599942	0.55355	0.931899	-5.12758
20518722	MIMAT0022737_st	hsa-miR-550b-2-5p	miRNA	Homo sapiens	0.0764885	0.981708	0.598802	0.554299	0.931899	-5.1281
20500784	MIMAT0000452_st	hsa-miR-154-5p	miRNA	Homo sapiens	0.0874546	1.09516	0.598356	0.554592	0.931899	-5.1283
20500786	MIMAT0000454_st	hsa-miR-184	miRNA	Homo sapiens	-0.055786	0.833695	-0.59807	0.55478	0.931899	-5.12843
20501234	MIMAT0000726_st	hsa-miR-373-3p	miRNA	Homo sapiens	0.066274	0.829572	0.597596	0.555092	0.931899	-5.12864
20525587	MIMAT0027526_st	hsa-miR-6813-5p	miRNA	Homo sapiens	0.0810133	1.10007	0.597338	0.555262	0.931899	-5.12876
20519527	MIMAT0019809_st	hsa-miR-4708-5p	miRNA	Homo sapiens	0.0687246	0.95566	0.597085	0.555428	0.931899	-5.12887
20518886	MIMAT0019026_st	hsa-miR-4491	miRNA	Homo sapiens	-0.0627601	0.828075	-0.596837	0.555591	0.931899	-5.12898
20501301	MIMAT0004703_st	hsa-miR-335-3p	miRNA	Homo sapiens	0.0824506	0.931816	0.595819	0.556261	0.931899	-5.12944
20525452	MIMAT0027391_st	hsa-miR-6745	miRNA	Homo sapiens	0.0550219	0.926314	0.595149	0.556702	0.931899	-5.12974
20523017	MIMAT0023710_st	hsa-miR-6085	miRNA	Homo sapiens	0.249475	3.67658	0.595098	0.556736	0.931899	-5.12976
20501198	MIMAT0004682_st	hsa-miR-361-3p	miRNA	Homo sapiens	0.0861085	1.1802	0.594703	0.556996	0.931899	-5.12994
20504332	MIMAT0003263_st	hsa-miR-595	miRNA	Homo sapiens	-0.0668018	1.03065	-0.594047	0.557428	0.931899	-5.13023
20503816	MIMAT0002825_st	hsa-miR-520e	miRNA	Homo sapiens	-0.0729846	0.823732	-0.593889	0.557533	0.931899	-5.1303
20501290	MIMAT0004699_st	hsa-miR-148b-5p	miRNA	Homo sapiens	0.0584989	0.879267	0.593355	0.557885	0.931899	-5.13054
20525723	MIMAT0027662_st	hsa-miR-6881-5p	miRNA	Homo sapiens	-0.0432777	0.788365	-0.593118	0.558041	0.931899	-5.13065
20506779	MIMAT0005586_st	hsa-miR-1231	miRNA	Homo sapiens	0.143341	1.39561	0.592327	0.558563	0.931899	-5.131
20517743	MIMAT0016914_st	hsa-miR-4283	miRNA	Homo sapiens	-0.0613917	0.799371	-0.591602	0.559041	0.931899	-5.13132
20503094	MIMAT0026557_st	hsa-miR-412-5p	miRNA	Homo sapiens	0.0706661	0.855104	0.591385	0.559184	0.931899	-5.13142
20520213	MIMAT0021038_st	hsa-miR-548ap-3p	miRNA	Homo sapiens	0.10616	1.01417	0.590057	0.560061	0.931899	-5.13201
20518903	MIMAT0019043_st	hsa-miR-2392	miRNA	Homo sapiens	-0.0660909	0.877798	-0.589787	0.56024	0.931899	-5.13213
20500782	MIMAT0000451_st	hsa-miR-150-5p	miRNA	Homo sapiens	-0.284034	2.79163	-0.589686	0.560306	0.931899	-5.13217
20518830	MIMAT0020957_st	hsa-miR-548ah-3p	miRNA	Homo sapiens	0.0494883	0.802112	0.589528	0.560411	0.931899	-5.13224
20501210	MIMAT0000710_st	hsa-miR-365a-3p	miRNA	Homo sapiens	-0.0765338	0.916324	-0.589337	0.560537	0.931899	-5.13233
20501214	MIMAT0022834_st	hsa-miR-365b-3p	miRNA	Homo sapiens	-0.0765338	0.916324	-0.589337	0.560537	0.931899	-5.13233
20519517	MIMAT0019798_st	hsa-miR-4701-5p	miRNA	Homo sapiens	0.0684529	1.02755	0.58929	0.560569	0.931899	-5.13235
20519586	MIMAT0019865_st	hsa-miR-3064-3p	miRNA	Homo sapiens	-0.0691961	0.848844	-0.589269	0.560583	0.931899	-5.13236
20525719	MIMAT0027658_st	hsa-miR-6879-5p	miRNA	Homo sapiens	0.11153	1.24869	0.589229	0.560609	0.931899	-5.13238
20525699	MIMAT0027638_st	hsa-miR-6869-5p	miRNA	Homo sapiens	-0.136253	6.78047	-0.588657	0.560987	0.931899	-5.13263
20501297	MIMAT0000763_st	hsa-miR-338-3p	miRNA	Homo sapiens	-0.0596402	0.83999	-0.588614	0.561016	0.931899	-5.13265
20521809	MIMAT0022270_st	hsa-miR-5579-3p	miRNA	Homo sapiens	-0.0581203	0.858233	-0.587711	0.561613	0.931899	-5.13305
20525537	MIMAT0027476_st	hsa-miR-6788-5p	miRNA	Homo sapiens	-0.055822	0.700434	-0.585603	0.563008	0.931899	-5.13398
20501228	MIMAT0000722_st	hsa-miR-370-3p	miRNA	Homo sapiens	-0.0921665	0.955269	-0.584483	0.563751	0.931899	-5.13447
20504362	MIMAT0003286_st	hsa-miR-617	miRNA	Homo sapiens	0.0539898	0.799344	0.584392	0.563811	0.931899	-5.13451
20525733	MIMAT0027672_st	hsa-miR-6886-5p	miRNA	Homo sapiens	-0.0634936	0.833204	-0.584303	0.56387	0.931899	-5.13455
20501312	MIMAT0000772_st	hsa-miR-345-5p	miRNA	Homo sapiens	0.138581	1.23994	0.58398	0.564084	0.931899	-5.1347
20525669	MIMAT0027608_st	hsa-miR-6854-5p	miRNA	Homo sapiens	0.0623102	0.722216	0.583908	0.564132	0.931899	-5.13473
20504560	MIMAT0005459_st	hsa-miR-1224-3p	miRNA	Homo sapiens	0.0702198	1.21001	0.583275	0.564551	0.931899	-5.135
20525380	MIMAT0025841_st	hsa-miR-6715a-3p	miRNA	Homo sapiens	0.0846713	1.16443	0.58314	0.564641	0.931899	-5.13506
20519650	MIMAT0019927_st	hsa-miR-4772-3p	miRNA	Homo sapiens	-0.0644753	0.733385	-0.581356	0.565826	0.931899	-5.13585
20525415	MIMAT0027354_st	hsa-miR-6726-3p	miRNA	Homo sapiens	0.0596358	0.767392	0.58128	0.565876	0.931899	-5.13588
20500781	MIMAT0004609_st	hsa-miR-149-3p	miRNA	Homo sapiens	-0.202701	5.94165	-0.580867	0.566151	0.931899	-5.13606
20515599	MIMAT0015049_st	hsa-miR-1193	miRNA	Homo sapiens	0.0923932	0.835811	0.580804	0.566192	0.931899	-5.13609
20500774	MIMAT0026481_st	hsa-miR-134-3p	miRNA	Homo sapiens	-0.0711687	0.847698	-0.580795	0.566198	0.931899	-5.13609
20518817	MIMAT0018960_st	hsa-miR-4442	miRNA	Homo sapiens	0.0583934	0.742312	0.580536	0.56637	0.931899	-5.13621
20524054	MIMAT0024617_st	hsa-miR-6133	miRNA	Homo sapiens	-0.0599506	0.875841	-0.580421	0.566446	0.931899	-5.13626
20521804	MIMAT0022265_st	hsa-miR-548ar-5p	miRNA	Homo sapiens	0.0756153	0.885194	0.57855	0.567691	0.931899	-5.13707
20500142	MIMAT0004494_st	hsa-miR-21-3p	miRNA	Homo sapiens	0.0659701	0.727007	0.578321	0.567843	0.931899	-5.13717
20518426	MIMAT0018179_st	hsa-miR-3907	miRNA	Homo sapiens	0.0552186	0.872391	0.577899	0.568124	0.931899	-5.13736
20503786	MIMAT0002805_st	hsa-miR-489-3p	miRNA	Homo sapiens	0.0591537	0.892469	0.57717	0.568609	0.931899	-5.13767
20503799	MIMAT0003161_st	hsa-miR-493-3p	miRNA	Homo sapiens	0.0954058	1.10432	0.576655	0.568952	0.931899	-5.1379
20517672	MIMAT0016844_st	hsa-miR-4295	miRNA	Homo sapiens	0.0547593	0.724691	0.576142	0.569294	0.931899	-5.13812
20504583	MIMAT0003888_st	hsa-miR-766-3p	miRNA	Homo sapiens	-0.222	2.71482	-0.575779	0.569536	0.931899	-5.13828
20529769	MIMAT0030986_st	hsa-miR-8059	miRNA	Homo sapiens	-0.0531382	0.817593	-0.574228	0.57057	0.931899	-5.13895
20525685	MIMAT0027624_st	hsa-miR-6861-3p	miRNA	Homo sapiens	0.06811	1.02939	0.573962	0.570747	0.931899	-5.13906
20521828	MIMAT0022289_st	hsa-miR-5587-5p	miRNA	Homo sapiens	-0.0495124	0.732111	-0.573903	0.570787	0.931899	-5.13909
20519074	MIMAT0019357_st	hsa-miR-3972	miRNA	Homo sapiens	-0.0490619	0.881949	-0.573209	0.57125	0.931899	-5.13939
20519470	MIMAT0019752_st	hsa-miR-4671-5p	miRNA	Homo sapiens	-0.0565456	0.787835	-0.573029	0.57137	0.931899	-5.13947
[truncated: 954 more rows]

## Sheet: HF-Lean vs. Control
ProbeID	ProbeName	TranscriptID	SequenceType	Organism	logFC	AveExpr	t	P.Value	adj.P.Val	B
[truncated: 2,457 more rows]

[truncated: 1 more sheets: Ranking]
