# Supplementary material for: A Microarray, Validation, and Gene-Enrichment Approach for Assessing Differentially Expressed Circulating miRNAs in Obese and Lean Heart Failure Patients: A Case–Control Study
Source: Int J Mol Sci. 2025 Sep 27;26(19):9475. doi: 10.3390/ijms26199475 (PMC12524949; doi:10.3390/ijms26199475)
Supplement: Supplementary file 1 [file ijms-26-09475-s001.zip › Supporting_information_3.xlsx]

## Sheet: Sheet1
		1001	1002	1016	1024	1028	1073	1074	1076	1077	1078	19	22	34	59	66	74	101	103	105	128	93	98	115	116	129	151	154	2	173	184
hsa_miR-451a	Microarray	1.75	1.21	1.92	1.28	1.37	1.37	1.43	2.04	0.53	1.59	1.23	4.23	4.86	1.64	5.47	4.45	4.67	3.45	5.42	5.81	0.99	3.52	2.02	3.01	3.46	3.26	1.65	6.02	0.95	0.63
hsa_miR-451a	PCR	23.64			20.08	22.05	16.7	18.74	21.71	19.51	20.19	25.28	16.39	16.54	11.21	14.82	15.29	15.25	14.23	14.9		15.08	15.44	15.77	17.7	15.29	15.34	25.46	14.59	23.03	23.18
hsa_miR-22-3p	Microarray	0.88	0.87	1.04	1.73	1.18	1.22	0.98	3.85	2.3	4.47	0.55	6.99	6.53	5.11	7.04	7.52	4.11	7.34	7.21	7.64	0.5	5.68	6.57	6.35	6.62	6.16	0.88	7.02	4.75	2.12
hsa_miR-22-3p	PCR	28.77			23.65	23.3	18.54	22.39	23.66	20.14	18.6	26.64	15.12	17.83	15.65	16.58	17.79	18.21	15.97	14.8		17.99	17.04	17.5	18.96	16.29	18.03	27.96	18.44	24.65	22.28
hsa_miR-548ac	Microarray	2.96	2.74	2.66	3.2	3.62	1.97	3.33	2.29	2.04	0.99	2.11	1.76	2.16	1.01	1.93	1.1	1.82	0.86	1.88	1.25	1.07	1.42	0.9	2.13	1.49	2	1.91	1.74	1.06	0.87
hsa_miR-548ac	PCR	36.25			37.34	37.41	33.83	35.98	35.79	34.02	32.93	39	30.87	32.92	31.59	34.61	35.27	32.76	30.45	30.61		34.67	33.6	35.68	34.59	32.78			35.04
